# Supplementary material for: Genome-wide transcriptome analysis of gametophyte development in Physcomitrella patens
Source: BMC Plant Biol. 2011 Dec 15;11:177. doi: 10.1186/1471-2229-11-177 (PMC3264550; doi:10.1186/1471-2229-11-177)
Supplement: Additional file 1 — Summary of Solexa tags in the cDNA libraries. [file 1471-2229-11-177-S1.XLS]

## Sheet: summary
Additional file 1. Summary of Solexa tages in the cDNA libraies.
Summary		3 days	14 days	24 days	30 days	chloronema	caulonema
Raw Data	Total	7762517	8443415	8201367	3808295	3545074	3525834
	Distinct Tag	476587	387896	305602	373253	405952	216609
Clean Tag	Total number	7106778	7905333	7488996	3537156	3284521	3402459
	Distinct Tag number	181633	145638	122904	113252	146482	96194
	Distinct Tag copy number >2	111652	82159	52223	67203	98468	54126
	Distinct Tag copy number >5	24505	20105	25003	15461	48361	13354
	Distinct Tag copy number >10	15897	14647	16214	10683	12058	9689
	Distinct Tag copy number >20	13835	13144	13462	9801	9800	9325
	Distinct Tag copy number >50	6703	6395	6762	4771	3795	4568
	Distinct Tag copy number >100	9044	9188	9240	5333	4000	5132
All Tag Mapping to Gene	Total number	4757662	5296841	4268055	1493868	1258010	1876516
	Total % of clean tag	0.6695	0.67	0.5699	0.4223	0.383	0.5515
	Distinct Tag number	84813	74310	58775	39450	31524	40173
	Distinct Tag % of clean tag	0.4669	0.5102	0.4782	0.3483	0.2152	0.4176
Unambiguous Tag Mapping to Gene	Total number	4341240	4627293	3801236	1419396	1150921	1725465
	Total % of clean tag	0.6109	0.5853	0.5076	0.4013	0.3504	0.5071
	Distinct Tag number	79311	69425	54928	37454	29934	38118
	Distinct Tag % of clean tag	0.4367	0.4767	0.4469	0.3307	0.2044	0.3963
All Tag-mapped Genes	number	17058	15383	14778	12115	11646	13731
	% of ref genes	0.4747	0.428	0.4112	0.3371	0.3241	0.3821
Unambiguous Tag-mapped Genes	number	14171	13879	13570	11414	10688	12256
	% of ref genes	0.3943	0.3862	0.3776	0.3176	0.2974	0.341
Mapping to Mitochondrion	Total number	1032	600	852	1320	1388	1646
	Total % of clean tag	0.0001	0.0001	0.0001	0.0004	0.0004	0.0005
	Distinct Tag number	106	26	18	71	70	89
	Distinct Tag % of clean tag	0.0006	0.0002	0.0001	0.0006	0.0005	0.0009
Mapping to Genome	Total number	1975123	2260524	2228311	1367183	989954	1271230
	Total % of clean tag	0.2779	0.2859	0.2975	0.3865	0.3014	0.3736
	Distinct Tag number	68209	55337	50951	51095	53368	44569
	Distinct Tag % of clean tag	0.3755	0.38	0.4146	0.4512	0.3643	0.4633
Unknown Tag	Total number	372961	347368	991778	674785	1035169	253067
	Total % of clean tag	0.0525	0.0439	0.1324	0.1908	0.3152	0.0744
	Distinct Tag number	28505	15965	13160	22636	61520	11363
	Distinct Tag % of clean tag	0.1569	0.1096	0.1071	0.1999	0.42	0.1181

## Sheet: Sheet1
Statistics of distinct clean tages in the cDNA libraies.
Summary		3 days		14 days		24 days		30 days		chloronema		caulonema
Clean Tag	Distinct Tag number	181633	1	145638	1	122904	1	113252	1	146482	1	96194	1
	Distinct Tag copy number >2	111652	0.614712	82159	0.564132	52223	0.424909	67203	0.593393	98468	0.672219	54126	0.562675
	Distinct Tag copy number >5	24505	0.134915	20105	0.138048	25003	0.203435	15461	0.136519	48361	0.33015	13354	0.138824
	Distinct Tag copy number >10	15897	0.0875226	14647	0.100571	16214	0.131924	10683	0.0943295	12058	0.0823173	9689	0.100724
	Distinct Tag copy number >20	13835	0.0761701	13144	0.0902512	13462	0.109533	9801	0.0865415	9800	0.0669024	9325	0.0969395
	Distinct Tag copy number >50	6703	0.0369041	6395	0.0439102	6762	0.0550186	4771	0.0421273	3795	0.0259076	4568	0.0474874
	Distinct Tag copy number >100	9044	0.0497927	9188	0.0630879	9240	0.0751806	5333	0.0470897	4000	0.0273071	5132	0.0533505
