# Supplementary material for: Genome-wide transcriptome analysis of gametophyte development in Physcomitrella patens
Source: BMC Plant Biol. 2011 Dec 15;11:177. doi: 10.1186/1471-2229-11-177 (PMC3264550; doi:10.1186/1471-2229-11-177)
Supplement: Additional file 4 — Complete list of transcripts attributed to different developmental stages and chloronemal or caulonemal tissues in 14-day-old protonema during P. patens gametophyte development. [file 1471-2229-11-177-S4.XLS]

## Sheet: diff_all DGEs
Gene ID	GeneExpression (3D)	GeneExpression (14D)	GeneExpression (24d)	GeneExpression (30d)	GeneExpression (chloronema)	GeneExpression (caulonema)	TPM (3d)	TPM (14d)	TPM (24d)	TPM (30d)	TPM (chloronema)	TPM (caulonema)	Mapped-Tag	Nth-Tag-from-3'-end-of-Gene (3d)	Nth-Tag-from-3'-end-of-Gene (14d)	Nth-Tag-from-3'-end-of-Gene (24d)	Nth-Tag-from-3'-end-of-Gene (30d)	Nth-Tag-from-3'-end-of-Gene (chloronema)	Nth-Tag-from-3'-end-of-Gene (caulonema)	GO Component	GO Function	GO Process	Blast nr	gene symbol	ATH homolog	PFAM	Panther	KOG	KEGG E.C.	KEGG Ontology	description	Gene ID(v1.1)
Pp1s100_116V6.1|PACid:18055868	36	52	12	140	28	74	4.81	6.32	1.49	39.58	8.52	21.75	CATGTGAATAATGTCACATCG	1	1	1	1	1	1	-	-	-	gi|168031224|ref|XP_001768121.1|/0/predicted protein [Physcomitrella patens subsp. patens]	EDR2	AT4G19040.3	PF07059					ENHANCED DISEASE RESISTANCE 2	jgi|Phypa1_1|165962|estExt_fgenesh1_pg.C_1000056
Pp1s100_119V6.1|PACid:18055841	106	5730	4138	375	430	647	14.16	696.82	514.78	106.02	130.92	190.16	CATGTAAATTAATTGTAACTC	2	2	2	2	2	2	GO:0009536//plastid	-	-	gi|168031230|ref|XP_001768124.1|/2.5224e-78/predicted protein [Physcomitrella patens subsp. patens]	NRP1	AT2G03440.1						nodulin-related protein 1	jgi|Phypa1_1|165966|estExt_fgenesh1_pg.C_1000060
Pp1s100_136V6.1|PACid:18055819	222	48	48	2	15	22	29.65	5.84	5.97	0.57	4.57	6.47	CATGATGTTGGAAATAGGGCG	2	2	2	2	2	2	GO:0012505//endomembrane system;GO:0043231//intracellular membrane-bounded organelle;GO:0031224//intrinsic to membrane	GO:0042285//xylosyltransferase activity	GO:0048588//developmental cell growth	gi|168031240|ref|XP_001768129.1|/0/predicted protein [Physcomitrella patens subsp. patens]	XXT5	AT1G74380.1	PF05637		KOG4748			xyloglucan xylosyltransferase 5	jgi|Phypa1_1|187030|estExt_gwp_gw1.C_1000069
Pp1s100_141V6.1|PACid:18055857	151	55	419	2	-	16	20.17	6.69	52.12	0.57	-	4.7	CATGCAGATTTTCATCAAGAA	2	2	2	6	-	1	-	-	-	gi|168031352|ref|XP_001768185.1|/0/predicted protein [Physcomitrella patens subsp. patens]	-	AT2G41330.1						Glutaredoxin family protein	-
Pp1s100_144V6.1|PACid:18055875	1949	898	2326	97	143	573	260.35	109.21	289.36	27.42	43.54	168.41	CATGCAGACGGGTCACAGGCT	1	1	1	1	1	1	-	-	-	gi|168031354|ref|XP_001768186.1|/1.24775e-35/predicted protein [Physcomitrella patens subsp. patens]	-	AT1G19020.1							-
Pp1s100_191V6.1|PACid:18055760	53	83	29	183	81	126	7.08	10.09	3.61	51.74	24.66	37.03	CATGTATGACACTTGAAACTA	3	3	3	3	3	3	GO:0009532//plastid stroma	GO:0016160//amylase activity;GO:0046872//metal ion binding	GO:0005982//starch metabolic process	gi|168031386|ref|XP_001768202.1|/0/predicted protein [Physcomitrella patens subsp. patens]	AMY3	AT1G69830.1	PF07821	PTHR10357	KOG0471			alpha-amylase-like 3	-
Pp1s100_231V6.2|PACid:18055816	2	-	3	125	-	4	0.27	-	0.37	35.34	-	1.18	CATGTTGTTTGTCCCAGAAAT	1	-	5	1	-	1	GO:0031410//cytoplasmic vesicle	-	-	gi|168031290|ref|XP_001768154.1|/1.48385e-101/predicted protein [Physcomitrella patens subsp. patens]	WR3	AT5G50200.1						nitrate transmembrane transporters	-
Pp1s100_23V6.1|PACid:18055812	205	212	17	59	78	116	27.38	25.78	2.11	16.68	23.75	34.09	CATGTTTATTCAATGACGAAT	2	2	2	2	2	2	-	GO:0005092//GDP-dissociation inhibitor activity	GO:0006810//transport;GO:0033124	gi|168031308|ref|XP_001768163.1|/0/predicted protein [Physcomitrella patens subsp. patens]	GDI1	AT2G44100.1	PF00996	PTHR11787	KOG1439			guanosine nucleotide diphosphate dissociation inhibitor 1	jgi|Phypa1_1|214330|estExt_Genewise1.C_1000003
Pp1s100_33V6.1|PACid:18055870	1312	692	1174	87	83	117	175.26	84.15	146.05	24.6	25.27	34.39	CATGCAGCTGTGCCACAAGAT	2	2	2	2	2	2	GO:0043231//intracellular membrane-bounded organelle	GO:0008135//translation factor activity, nucleic acid binding;GO:0032561//guanyl ribonucleotide binding;GO:0017111//nucleoside-triphosphatase activity;GO:0032559//adenyl ribonucleotide binding	GO:0006412//translation;GO:0010038//response to metal ion	gi|168031312|ref|XP_001768165.1|/0/predicted protein [Physcomitrella patens subsp. patens]	-	AT1G45332.1	PF00009,PF03144,PF03764,PF00679	PTHR23115	KOG0465	3.6.5.3	K02355	Translation elongation factor EFG/EF2 protein	-
Pp1s100_54V6.1|PACid:18055850	213	188	129	182	77	66	28.45	22.86	16.05	51.45	23.44	19.4	CATGGTGATTGAGCTTATTGT	2	2	2	2	2	2	GO:0012505//endomembrane system;GO:0043231//intracellular membrane-bounded organelle;GO:0031410//cytoplasmic vesicle	GO:0008375//acetylglucosaminyltransferase activity	GO:0006970//response to osmotic stress;GO:0006487//protein amino acid N-linked glycosylation	gi|168031196|ref|XP_001768107.1|/0/predicted protein [Physcomitrella patens subsp. patens]	CGL1	AT4G38240.2	PF03071	PTHR10468	KOG1413	2.4.1.101	K00726	alpha-1,3-mannosyl-glycoprotein beta-1,2-N-acetylglucosaminyltransferase, putative	jgi|Phypa1_1|214349|estExt_Genewise1.C_1000026
Pp1s100_55V6.1|PACid:18055804	101	96	114	3	2	35	13.49	11.67	14.18	0.85	0.61	10.29	CATGGCCTTCCAAAAGATTTC	3	3	1	1	1	1	-	-	-	gi|168031198|ref|XP_001768108.1|/3.31215e-90/predicted protein [Physcomitrella patens subsp. patens]	-	-							jgi|Phypa1_1|165944|estExt_fgenesh1_pg.C_1000025
Pp1s100_61V6.1|PACid:18055826	542	1031	170	297	246	440	72.4	125.38	21.15	83.97	74.9	129.32	CATGTTAGAGGTTACATATGA	1	1	1	1	1	1	GO:0005746//mitochondrial respiratory chain;GO:0009534//chloroplast thylakoid	GO:0015002//heme-copper terminal oxidase activity;GO:0046914//transition metal ion binding	GO:0022904//respiratory electron transport chain	gi|168031320|ref|XP_001768169.1|/1.71781e-89/predicted protein [Physcomitrella patens subsp. patens]	-	AT1G80230.1	PF01215,PF10276	PTHR10122		1.9.3.1	K02265	Rubredoxin-like superfamily protein	jgi|Phypa1_1|106802|estExt_fgenesh1_pm.C_1000010
Pp1s100_96V6.1|PACid:18055844	1100	371	1538	82	19	167	146.94	45.12	191.33	23.18	5.78	49.08	CATGGACCTGCAAAGTCATAG	1	1	1	1	1	1	-	GO:0046914//transition metal ion binding	-	gi|168028079|ref|XP_001766556.1|/2.42239e-36/predicted protein [Physcomitrella patens subsp. patens]	-	AT5G05280.1	PF00097	PTHR22765				RING/U-box superfamily protein	-
Pp1s100_99V6.1|PACid:18055863	-	-	84	149	-	-	-	-	10.45	42.12	-	-	CATGGCGTCCAGGAGGAACAG	-	-	1	1	-	-	-	GO:0016758//transferase activity, transferring hexosyl groups	GO:0000003//reproduction	gi|168059781|ref|XP_001781879.1|/2.71219e-102/predicted protein [Physcomitrella patens subsp. patens]	EXPB3	AT4G28250.1	PF03330,PF01357					expansin B3	-
Pp1s100_9V6.1|PACid:18055823	238	47	137	85	8	30	31.79	5.72	17.04	24.03	2.44	8.82	CATGCAATAATGGTGATCAAT	1	1	2	1	1	1	GO:0043231//intracellular membrane-bounded organelle	-	-	gi|168031176|ref|XP_001768097.1|/1.4876e-160/predicted protein [Physcomitrella patens subsp. patens]	-	AT5G16120.1	PF12146,PF00561	PTHR11614	KOG1455			alpha/beta-Hydrolases superfamily protein	-
Pp1s101_102V6.2|PACid:18037039	156	446	15	79	42	75	20.84	54.24	1.87	22.33	12.79	22.04	CATGATTAGAAGCAACCTTCG	3	3	3	1	1	1	-	GO:0030528//transcription regulator activity	GO:0006368//RNA elongation from RNA polymerase II promoter	gi|168031471|ref|XP_001768244.1|/2.48071e-153/predicted protein [Physcomitrella patens subsp. patens]	PTAC13	AT3G09210.1	PF02357,PF00467					plastid transcriptionally active 13	jgi|Phypa1_1|166017|estExt_fgenesh1_pg.C_1010048
Pp1s101_108V6.1|PACid:18037162	12	32	248	11	-	14	1.6	3.89	30.85	3.11	-	4.11	CATGGCGTTGCACTAGATTTT	1	1	1	1	-	1	-	-	-	gi|168045427|ref|XP_001775179.1|/0/predicted protein [Physcomitrella patens subsp. patens]	-	AT1G47900.1	PF05911,PF04508					Plant protein of unknown function (DUF869)	-
Pp1s101_10V6.1|PACid:18037118	1103	1600	415	842	825	742	147.34	194.58	51.63	238.04	251.18	218.08	CATGCTCTGCTGCAGCCAACA	3	3	1	3	3	3	GO:0030529//ribonucleoprotein complex	GO:0034061;GO:0005198//structural molecule activity	GO:0006260//DNA replication;GO:0010467//gene expression	gi|168031431|ref|XP_001768224.1|/1.27609e-69/predicted protein [Physcomitrella patens subsp. patens]	-	AT4G27090.1	PF01929	PTHR11127	KOG3421			Ribosomal protein L14	jgi|Phypa1_1|214411|estExt_Genewise1.C_1010016
Pp1s101_120V6.1|PACid:18037060	155	123	75	179	129	84	20.7	14.96	9.33	50.61	39.28	24.69	CATGTTGTGTAAAGACTAACC	1	1	2	1	1	1	-	-	-	gi|168037412|ref|XP_001771198.1|/0/predicted protein [Physcomitrella patens subsp. patens]	-	AT5G18230.1	PF04065,PF04153	PTHR23326	KOG2150		K12580	transcription regulator NOT2/NOT3/NOT5 family protein	-
Pp1s101_169V6.2|PACid:18037148	94	31	126	127	17	21	12.56	3.77	15.67	35.9	5.18	6.17	CATGGATTGCGTTCAGCTCAA	1	1	1	1	1	1	-	-	-	gi|168031511|ref|XP_001768264.1|/0/predicted protein [Physcomitrella patens subsp. patens]	-	-							jgi|Phypa1_1|166038|estExt_fgenesh1_pg.C_1010087
Pp1s101_174V6.1|PACid:18037028	118	530	202	55	331	122	15.76	64.45	25.13	15.55	100.78	35.86	CATGCCCCTTCATTTGCATGC	4	4	3	3	3	3	GO:0009536//plastid;GO:0033279	GO:0003723//RNA binding;GO:0005198//structural molecule activity	GO:0010467//gene expression	gi|168001773|ref|XP_001753589.1|/1.79719e-51/predicted protein [Physcomitrella patens subsp. patens]	-	AT3G13120.1	PF00338	PTHR11700	KOG0900		K02946	Ribosomal protein S10p/S20e family protein	-
Pp1s101_17V6.1|PACid:18037103	2222	239	1522	87	6	306	296.81	29.06	189.34	24.6	1.83	89.93	CATGGGAGATATGAAGGTCAG	2	2	1	1	1	1	GO:0031224//intrinsic to membrane	GO:0016491//oxidoreductase activity;GO:0005356	GO:0006810//transport	gi|168031433|ref|XP_001768225.1|/0/predicted protein [Physcomitrella patens subsp. patens]	MSS1	AT5G26340.1	PF00083,PF07690	PTHR11600	KOG0254			Major facilitator superfamily protein	jgi|Phypa1_1|110047|estExt_fgenesh1_kg.C_1010001
Pp1s101_182V6.1|PACid:18037030	110	109	5	9	5	11	14.69	13.26	0.62	2.54	1.52	3.23	CATGATGAGAAGCTGCAGAAG	1	1	1	1	1	1	-	-	-	gi|168031521|ref|XP_001768269.1|/0/predicted protein [Physcomitrella patens subsp. patens]	-	-							jgi|Phypa1_1|82234|fgenesh1_pg.scaffold_101000098
Pp1s101_185V6.5|PACid:18037056	86	139	671	238	41	149	11.49	16.9	83.47	67.29	12.48	43.79	CATGGAAGAGGTTTGATTTTG	1	1	1	1	1	1	GO:0044424//intracellular part	GO:0046914//transition metal ion binding;GO:0032559//adenyl ribonucleotide binding	GO:0043085//positive regulation of catalytic activity	gi|168031645|ref|XP_001768331.1|/3.4155e-144/predicted protein [Physcomitrella patens subsp. patens]	UREG	AT2G34470.2	PF02492				K03189	urease accessory protein G	-
Pp1s101_18V6.1|PACid:18037140	169	95	108	169	49	93	22.57	11.55	13.44	47.78	14.92	27.33	CATGTGACTCTGCCATAACAC	2	2	2	2	2	2	GO:0031224//intrinsic to membrane	GO:0022857//transmembrane transporter activity	GO:0006810//transport	gi|168031435|ref|XP_001768226.1|/0/predicted protein [Physcomitrella patens subsp. patens]	-	AT1G19450.1	PF00083,PF07690	PTHR11600	KOG0254			Major facilitator superfamily protein	jgi|Phypa1_1|187073|estExt_gwp_gw1.C_1010023
Pp1s101_192V6.1|PACid:18037123	55	144	101	2502	45	205	7.35	17.51	12.56	707.35	13.7	60.25	CATGAGCACTTACAAGAATGG	1	1	1	1	1	1	-	-	-	gi|168031651|ref|XP_001768334.1|/1.34432e-96/predicted protein [Physcomitrella patens subsp. patens]	-	AT4G14620.1	PF04720					Protein of unknown function (DUF506)	-
Pp1s101_1V6.1|PACid:18037034	432	108	523	179	24	168	57.71	13.13	65.06	50.61	7.31	49.38	CATGGATATAGCGTAATGTTT	2	2	2	1	1	2	-	GO:0016772//transferase activity, transferring phosphorus-containing groups	-	gi|168031559|ref|XP_001768288.1|/3.09203e-126/predicted protein [Physcomitrella patens subsp. patens]	-	AT4G17080.1	PF02493	PTHR23084				Histone H3 K4-specific methyltransferase SET7/9 family protein	-
Pp1s101_201V6.1|PACid:18037085	86	77	327	108	59	114	11.49	9.36	40.68	30.53	17.96	33.51	CATGCCCAAGGACTTCAGTTG	3	3	1	1	1	1	GO:0009536//plastid	-	-	gi|168031657|ref|XP_001768337.1|/0/predicted protein [Physcomitrella patens subsp. patens]	-	AT3G55070.1		PTHR12170	KOG0396			LisH/CRA/RING-U-box domains-containing protein	jgi|Phypa1_1|106833|estExt_fgenesh1_pm.C_1010025
Pp1s101_210V6.1|PACid:18037092	32	20	105	31	20	12	4.27	2.43	13.06	8.76	6.09	3.53	CATGAGTTACAAGCTGTAGGC	2	2	2	1	1	1	GO:0031461//cullin-RING ubiquitin ligase complex	GO:0004468//lysine N-acetyltransferase activity;GO:0005488//binding	-	gi|168031665|ref|XP_001768341.1|/3.54008e-162/predicted protein [Physcomitrella patens subsp. patens]	-	AT5G23430.1	PF00400	PTHR19845	KOG0267			Transducin/WD40 repeat-like superfamily protein	-
Pp1s101_225V6.1|PACid:18037112	130	195	182	52	215	35	17.37	23.71	22.64	14.7	65.46	10.29	CATGATCAAGGAAACGATTCC	1	1	1	1	1	1	GO:0044424//intracellular part	GO:0043169//cation binding;GO:0004659//prenyltransferase activity	GO:0006694//steroid biosynthetic process;GO:0006720//isoprenoid metabolic process;GO:0008203//cholesterol metabolic process	gi|168031541|ref|XP_001768279.1|/0/predicted protein [Physcomitrella patens subsp. patens]	FPS2	AT4G17190.1	PF00348	PTHR11525	KOG0711	2.5.1.1,2.5.1.10	K00787	farnesyl diphosphate synthase 2	jgi|Phypa1_1|214514|estExt_Genewise1.C_1010159
Pp1s101_226V6.1|PACid:18037133	1594	937	2188	4400	102	433	212.93	113.95	272.19	1243.94	31.05	127.26	CATGGACTTCACCAACCACTG	1	1	1	1	1	1	GO:0031224//intrinsic to membrane	GO:0005372//water transmembrane transporter activity;GO:0042887	GO:0042886//amide transport;GO:0042044//fluid transport	gi|168031673|ref|XP_001768345.1|/5.73047e-114/predicted protein [Physcomitrella patens subsp. patens]	DELTA-TIP	AT3G16240.1	PF00230	PTHR19139	KOG0223			delta tonoplast integral protein	jgi|Phypa1_1|214518|estExt_Genewise1.C_1010163
Pp1s101_245V6.1|PACid:18037145	1393	4139	2388	16	49	192	186.08	503.34	297.07	4.52	14.92	56.43	CATGCTTTAGTGAAGGAGGAG	3	3	1	1	1	1	-	GO:0016651//oxidoreductase activity, acting on NADH or NADPH	GO:0008152//metabolic process	gi|168031683|ref|XP_001768350.1|/9.19159e-87/predicted protein [Physcomitrella patens subsp. patens]	CRR23	AT1G70760.1	PF10716					inorganic carbon transport protein-related	jgi|Phypa1_1|166067|estExt_fgenesh1_pg.C_1010136
Pp1s101_24V6.1|PACid:18037040	437	2934	3824	4	147	431	58.37	356.8	475.72	1.13	44.76	126.67	CATGGCTCAGCTGGGGCGTCT	1	1	1	1	1	1	-	-	-	-	-	-							-
Pp1s101_254V6.2|PACid:18037169	2319	1664	1845	70	72	105	309.77	202.36	229.52	19.79	21.92	30.86	CATGCTGCTGGTCAAGTTTAC	1	1	1	1	1	1	GO:0043231//intracellular membrane-bounded organelle;GO:0031224//intrinsic to membrane	GO:0016758//transferase activity, transferring hexosyl groups	GO:0006464//protein modification process	gi|168031689|ref|XP_001768353.1|/9.78637e-148/predicted protein [Physcomitrella patens subsp. patens]	-	AT5G53340.2	PF01762	PTHR11214	KOG2288			Galactosyltransferase family protein	jgi|Phypa1_1|133154|e_gw1.101.50.1
Pp1s101_26V6.1|PACid:18037178	294	93	122	3	2	36	39.27	11.31	15.18	0.85	0.61	10.58	CATGTTGGTTGCCGGTGATTT	1	1	1	1	3	1	-	GO:0016787//hydrolase activity	-	gi|168031565|ref|XP_001768291.1|/0/predicted protein [Physcomitrella patens subsp. patens]	-	AT3G58580.1	PF03372	PTHR12121	KOG0620	3.1.-.-	K12603	DNAse I-like superfamily protein	jgi|Phypa1_1|106817|estExt_fgenesh1_pm.C_1010005
Pp1s101_2V6.1|PACid:18037041	1146	9139	2816	1764	2404	1455	153.08	1111.39	350.32	498.71	731.92	427.63	CATGTCTTTGCCTTAAGATAT	1	1	1	1	1	1	GO:0009570//chloroplast stroma;GO:0009534//chloroplast thylakoid;GO:0009522//photosystem I	-	GO:0044237//cellular metabolic process	gi|168031425|ref|XP_001768221.1|/7.07942e-38/predicted protein [Physcomitrella patens subsp. patens]	PSAE-2	AT2G20260.1	PF02427				K02693	photosystem I subunit E-2	-
Pp1s101_33V6.1|PACid:18037177	68	150	31	-	18	4	9.08	18.24	3.86	-	5.48	1.18	CATGCTCGAAATGAGGCAGCT	3	3	2	-	3	3	GO:0005840//ribosome;GO:0009532//plastid stroma;GO:0009526//plastid envelope;GO:0009534//chloroplast thylakoid;GO:0005839//proteasome core complex;GO:0016020//membrane	GO:0042625//ATPase activity, coupled to transmembrane movement of ions;GO:0004175//endopeptidase activity;GO:0015082//di-, tri-valent inorganic cation transmembrane transporter activity	GO:0022900//electron transport chain;GO:0010038//response to metal ion;GO:0000041//transition metal ion transport;GO:0019941//modification-dependent protein catabolic process	gi|168031441|ref|XP_001768229.1|/1.20818e-136/predicted protein [Physcomitrella patens subsp. patens]	PAA1	AT5G35590.1	PF10584,PF00227	PTHR11599	KOG0182	3.4.25.1	K02730	proteasome alpha subunit A1	-
Pp1s101_62V6.1|PACid:18037126	205	22	459	35	2	85	27.38	2.68	57.1	9.89	0.61	24.98	CATGGCGGAAACCAATTGATT	5	4	5	1	6	5	-	-	-	gi|168031451|ref|XP_001768234.1|/2.6597e-49/predicted protein [Physcomitrella patens subsp. patens]	-	AT1G49000.1							jgi|Phypa1_1|166005|estExt_fgenesh1_pg.C_1010027
Pp1s101_66V6.1|PACid:18037161	441	539	234	2	-	3	58.91	65.55	29.11	0.57	-	0.88	CATGAAAGATGTGGGTATATC	2	2	2	1	-	1	-	GO:0016772//transferase activity, transferring phosphorus-containing groups	-	gi|168031583|ref|XP_001768300.1|/0/predicted protein [Physcomitrella patens subsp. patens]	-	AT5G53770.1	PF01909,PF03828	PTHR23092				Nucleotidyltransferase family protein	jgi|Phypa1_1|166007|estExt_fgenesh1_pg.C_1010029
Pp1s101_67V6.3|PACid:18037172	105	116	650	103	9	42	14.03	14.11	80.86	29.12	2.74	12.34	CATGGTGTTGTGTAAACTCAC	2	2	1	1	1	1	-	GO:0048037//cofactor binding;GO:0005515//protein binding;GO:0016857//racemase and epimerase activity, acting on carbohydrates and derivatives	GO:0050896//response to stimulus;GO:0019318//hexose metabolic process	gi|168031585|ref|XP_001768301.1|/0/predicted protein [Physcomitrella patens subsp. patens]	UGE5	AT4G10960.1	PF01370	PTHR10366	KOG1371			UDP-D-glucose/UDP-D-galactose 4-epimerase 5	jgi|Phypa1_1|187084|estExt_gwp_gw1.C_1010038
Pp1s101_79V6.1|PACid:18037185	28	110	14	2	6	5	3.74	13.38	1.74	0.57	1.83	1.47	CATGGATCCACGACAAATACT	4	1	1	1	1	1	GO:0043231//intracellular membrane-bounded organelle	-	-	gi|168031589|ref|XP_001768303.1|/3.49497e-129/predicted protein [Physcomitrella patens subsp. patens]	-	-							jgi|Phypa1_1|166012|estExt_fgenesh1_pg.C_1010036
Pp1s101_94V6.1|PACid:18037158	31	31	137	58	9	53	4.14	3.77	17.04	16.4	2.74	15.58	CATGCTTCGAAGAGAAAATGC	6	6	2	1	2	2	-	-	-	gi|168031465|ref|XP_001768241.1|/0/predicted protein [Physcomitrella patens subsp. patens]	-	-							jgi|Phypa1_1|166015|estExt_fgenesh1_pg.C_1010043
Pp1s102_100V6.1|PACid:18060411	-	9	93	295	-	17	-	1.09	11.57	83.4	-	5	CATGATGTCGATATCATTCGG	-	2	2	2	-	1	-	GO:0016491//oxidoreductase activity;GO:0005506//iron ion binding	GO:0048522//positive regulation of cellular process;GO:0048827//phyllome development;GO:0009791//post-embryonic development;GO:0008152//metabolic process	gi|168031738|ref|XP_001768377.1|/0/predicted protein [Physcomitrella patens subsp. patens]	CYP78A7	AT5G09970.1	PF00067	PTHR19383	KOG0156			cytochrome P450, family 78, subfamily A, polypeptide 7	-
Pp1s102_126V6.1|PACid:18060322	203	115	40	5	9	146	27.12	13.99	4.98	1.41	2.74	42.91	CATGTAGAATTGTGCTTCGTT	1	1	1	1	1	1	-	GO:0046914//transition metal ion binding	-	gi|168031860|ref|XP_001768438.1|/0/predicted protein [Physcomitrella patens subsp. patens]	-	AT2G38920.1	PF03105,PF00097	PTHR23328				SPX (SYG1/Pho81/XPR1) domain-containing protein / zinc finger (C3HC4-type RING finger) protein-related	-
Pp1s102_130V6.1|PACid:18060311	394	206	268	4	36	68	52.63	25.05	33.34	1.13	10.96	19.99	CATGACGTCCGCCGAAATCGA	3	4	3	1	1	1	-	-	-	gi|168031862|ref|XP_001768439.1|/0/predicted protein [Physcomitrella patens subsp. patens]	-	-							jgi|Phypa1_1|166095|estExt_fgenesh1_pg.C_1020068
Pp1s102_133V6.1|PACid:18060381	85	215	193	5	14	17	11.35	26.15	24.01	1.41	4.26	5	CATGTATCCTAGCCGCATTTA	1	1	1	1	1	1	GO:0015934//large ribosomal subunit	GO:0005198//structural molecule activity	GO:0010467//gene expression;GO:0022613//ribonucleoprotein complex biogenesis	gi|168031868|ref|XP_001768442.1|/3.04827e-58/predicted protein [Physcomitrella patens subsp. patens]	-	AT1G74270.1	PF01247	PTHR10902	KOG0887		K02917	Ribosomal protein L35Ae family protein	-
Pp1s102_136V6.1|PACid:18060325	162	145	172	12	18	15	21.64	17.63	21.4	3.39	5.48	4.41	CATGTACGCTACTTTCGCTAC	1	1	1	1	1	1	-	-	-	gi|168031746|ref|XP_001768381.1|/2.91122e-51/predicted protein [Physcomitrella patens subsp. patens]	-	AT1G33265.1	PF03647	PTHR12668	KOG4267			Transmembrane proteins 14C	-
Pp1s102_140V6.1|PACid:18060405	6	203	60	73	66	29	0.8	24.69	7.46	20.64	20.09	8.52	CATGCTGCGAGAGCCAGAGCT	1	1	1	1	1	1	-	-	-	gi|168031750|ref|XP_001768383.1|/1.83791e-52/predicted protein [Physcomitrella patens subsp. patens]	-	-							jgi|Phypa1_1|166102|estExt_fgenesh1_pg.C_1020077
Pp1s102_176V6.1|PACid:18060315	97	146	33	33	45	49	12.96	17.76	4.11	9.33	13.7	14.4	CATGTTTTTCTCATTTCTTGA	1	1	1	1	1	1	GO:0030529//ribonucleoprotein complex	GO:0005198//structural molecule activity	GO:0010467//gene expression	gi|168031774|ref|XP_001768395.1|/3.52293e-85/predicted protein [Physcomitrella patens subsp. patens]	-	AT3G13882.1	PF00468					Ribosomal protein L34	jgi|Phypa1_1|166110|estExt_fgenesh1_pg.C_1020102
Pp1s102_189V6.2|PACid:18060367	421	978	2022	368	135	1093	56.24	118.93	251.54	104.04	41.1	321.24	CATGTCCTCACGGAGCAGGAT	3	3	1	1	1	1	GO:0005840//ribosome;GO:0009532//plastid stroma;GO:0005576//extracellular region;GO:0042579//microbody	GO:0003973//(S)-2-hydroxy-acid oxidase activity;GO:0000166//nucleotide binding	GO:0009853//photorespiration	gi|168031904|ref|XP_001768460.1|/0/predicted protein [Physcomitrella patens subsp. patens]	-	AT4G18360.1	PF01070	PTHR10578	KOG0538			Aldolase-type TIM barrel family protein	jgi|Phypa1_1|166114|estExt_fgenesh1_pg.C_1020111
Pp1s102_190V6.1|PACid:18060361	14	40	205	53	13	162	1.87	4.86	25.5	14.98	3.96	47.61	CATGCTACAAAAGGAAGAGAG	2	2	2	1	1	1	-	-	-	gi|168031906|ref|XP_001768461.1|/0/predicted protein [Physcomitrella patens subsp. patens]	-	-							jgi|Phypa1_1|166115|estExt_fgenesh1_pg.C_1020112
Pp1s102_196V6.1|PACid:18060380	343	288	173	250	192	220	45.82	35.02	21.52	70.68	58.46	64.66	CATGCTCTTTGAGAGCCCAGA	1	1	1	1	1	1	GO:0016020//membrane;GO:0043231//intracellular membrane-bounded organelle	GO:0004721//phosphoprotein phosphatase activity	-	gi|168031910|ref|XP_001768463.1|/1.01731e-174/predicted protein [Physcomitrella patens subsp. patens]	PP2A-2	AT1G10430.1	PF00149	PTHR11668	KOG0371			protein phosphatase 2A-2	jgi|Phypa1_1|187264|estExt_gwp_gw1.C_1020103
Pp1s102_217V6.1|PACid:18060386	467	59	162	59	-	39	62.38	7.17	20.15	16.68	-	11.46	CATGGACAACCCATCTGAACG	4	4	4	4	-	4	GO:0016020//membrane	GO:0004672//protein kinase activity;GO:0032559//adenyl ribonucleotide binding	GO:0006464//protein modification process	gi|168031786|ref|XP_001768401.1|/0/predicted protein [Physcomitrella patens subsp. patens]	-	AT5G63930.1	PF08263,PF00560,PF00069,PF07714	PTHR23258	KOG1187			Leucine-rich repeat protein kinase family protein	-
Pp1s102_32V6.2|PACid:18060319	1072	1564	256	13	421	331	143.2	190.2	31.85	3.68	128.18	97.28	CATGATAATTCTCATCAGTTT	2	2	1	1	1	1	-	-	-	gi|168031704|ref|XP_001768360.1|/0/predicted protein [Physcomitrella patens subsp. patens]	-	-							jgi|Phypa1_1|166073|estExt_fgenesh1_pg.C_1020015
Pp1s102_49V6.1|PACid:18060354	16	119	30	10	34	69	2.14	14.47	3.73	2.83	10.35	20.28	CATGTGGATCAGTAGCGAAGA	1	1	1	1	1	1	-	GO:0016831//carboxy-lyase activity;GO:0048037//cofactor binding	GO:0006950//response to stress;GO:0043436	gi|168031714|ref|XP_001768365.1|/0/predicted protein [Physcomitrella patens subsp. patens]	-	AT2G20340.1	PF00282	PTHR11999	KOG0628	4.1.1.25	K01592	Pyridoxal phosphate (PLP)-dependent transferases superfamily protein	-
Pp1s102_81V6.1|PACid:18060351	4154	80	1191	2467	27	167	554.89	9.73	148.16	697.45	8.22	49.08	CATGCTGTACTCGGTTGCTGC	2	1	1	1	1	1	-	-	-	gi|168031730|ref|XP_001768373.1|/7.62871e-76/predicted protein [Physcomitrella patens subsp. patens]	-	AT1G04560.1	PF05512					AWPM-19-like family protein	jgi|Phypa1_1|166082|estExt_fgenesh1_pg.C_1020040
Pp1s102_88V6.1|PACid:18060341	55	26	24	237	23	30	7.35	3.16	2.99	67	7	8.82	CATGTGAAGATTGTAGAATAT	1	1	1	1	1	1	-	GO:0004091//carboxylesterase activity	GO:0044238//primary metabolic process	gi|168031830|ref|XP_001768423.1|/0/predicted protein [Physcomitrella patens subsp. patens]	-	AT2G42450.1	PF01764	PTHR21493				alpha/beta-Hydrolases superfamily protein	-
Pp1s103_117V6.4|PACid:18044435	364	666	784	39	139	188	48.62	80.99	97.53	11.03	42.32	55.25	CATGCAAAGAGCTCGATATTC	2	2	2	1	1	1	GO:0009536//plastid	-	GO:0010467//gene expression;GO:0009657//plastid organization;GO:0009416//response to light stimulus	gi|168032007|ref|XP_001768511.1|/2.46856e-165/predicted protein [Physcomitrella patens subsp. patens]	ATAB2	AT3G08010.1	PF06485					RNA binding	jgi|Phypa1_1|133433|e_gw1.103.17.1
Pp1s103_119V6.1|PACid:18044457	179	253	1268	159	26	92	23.91	30.77	157.74	44.95	7.92	27.04	CATGACATTCCGTGCGGAGAG	3	3	2	1	1	1	-	-	-	gi|168032011|ref|XP_001768513.1|/9.09322e-74/predicted protein [Physcomitrella patens subsp. patens]	-	-	PF00903						jgi|Phypa1_1|166146|estExt_fgenesh1_pg.C_1030076
Pp1s103_129V6.1|PACid:18044423	1219	423	310	11	49	103	162.83	51.44	38.56	3.11	14.92	30.27	CATGCCCCAATTACAAATACG	1	1	1	1	1	1	-	GO:0003824//catalytic activity;GO:0046914//transition metal ion binding	GO:0008152//metabolic process	gi|168032021|ref|XP_001768518.1|/0/predicted protein [Physcomitrella patens subsp. patens]	JRG21	AT3G55970.1	PF03171	PTHR10209	KOG0143	1.14.11.12	K05282	jasmonate-regulated gene 21	jgi|Phypa1_1|187312|estExt_gwp_gw1.C_1030078
Pp1s103_66V6.1|PACid:18044453	402	1788	511	497	6450	2490	53.7	217.44	63.57	140.51	1963.76	731.82	CATGTTGGACGAGAAGCTTCA	3	3	3	2	3	3	GO:0031224//intrinsic to membrane;GO:0033177//proton-transporting two-sector ATPase complex, proton-transporting domain;GO:0009536//plastid	GO:0015077//monovalent inorganic cation transmembrane transporter activity	GO:0006818//hydrogen transport;GO:0006754//ATP biosynthetic process	gi|168004071|ref|XP_001754735.1|/9.39733e-65/predicted protein [Physcomitrella patens subsp. patens]	-	AT4G32260.1	PF00430					ATPase, F0 complex, subunit B/B\', bacterial/chloroplast	-
Pp1s103_67V6.1|PACid:18044473	298	2160	309	855	822	1001	39.81	262.68	38.44	241.72	250.26	294.2	CATGTAGTGTACACTGGCAGT	2	2	1	2	1	2	-	-	-	gi|168022614|ref|XP_001763834.1|/1.49015e-23/predicted protein [Physcomitrella patens subsp. patens]	-	-							-
Pp1s103_94V6.2|PACid:18044462	457	80	14	34	24	123	61.05	9.73	1.74	9.61	7.31	36.15	CATGAGCGAACTGACTTGCTT	1	1	1	1	1	1	-	GO:0005488//binding	GO:0044238//primary metabolic process	gi|168032075|ref|XP_001768545.1|/1.0167e-138/predicted protein [Physcomitrella patens subsp. patens]	-	AT5G01260.2	PF00686					Carbohydrate-binding-like fold	jgi|Phypa1_1|166141|estExt_fgenesh1_pg.C_1030056
Pp1s104_102V6.1|PACid:18044010	134	58	157	5	-	7	17.9	7.05	19.53	1.41	-	2.06	CATGGCTTTGGCGTTGCTGCT	1	2	1	1	-	1	-	GO:0005488//binding	GO:0007062//sister chromatid cohesion;GO:0003006//reproductive developmental process	gi|300150864|gb|EFJ17512.1|/0/hypothetical protein SELMODRAFT_420898 [Selaginella moellendorffii]	EMB2773	AT5G15540.1	PF07649,PF00628	PTHR21704	KOG1020		K06672	PHD finger family protein	-
Pp1s104_108V6.1|PACid:18043965	129	95	255	7	10	56	17.23	11.55	31.72	1.98	3.04	16.46	CATGCTACTCCAGAATCGTTA	3	3	2	1	1	2	GO:0031224//intrinsic to membrane	-	-	gi|168032162|ref|XP_001768588.1|/1.27446e-149/predicted protein [Physcomitrella patens subsp. patens]	-	AT4G10430.3	PF07851	PTHR21433				TMPIT-like protein	jgi|Phypa1_1|214709|estExt_Genewise1.C_1040074
Pp1s104_10V6.1|PACid:18043941	700	641	229	14	19	38	93.51	77.95	28.49	3.96	5.78	11.17	CATGTGTGTTAGCCACGTTCT	1	1	1	1	1	1	-	-	-	gi|168032118|ref|XP_001768566.1|/7.34114e-165/predicted protein [Physcomitrella patens subsp. patens]	-	AT4G06676.1	PF07264	PTHR21389			K10134		jgi|Phypa1_1|133582|e_gw1.104.31.1
Pp1s104_110V6.1|PACid:18044066	21	12	32	110	7	6	2.81	1.46	3.98	31.1	2.13	1.76	CATGTACAATACTGTAACCGA	2	2	2	2	2	2	-	-	-	gi|168032312|ref|XP_001768663.1|/0/predicted protein [Physcomitrella patens subsp. patens]	-	AT1G65320.1	PF00571	PTHR13780				Cystathionine beta-synthase (CBS) family protein	jgi|Phypa1_1|166179|estExt_fgenesh1_pg.C_1040066
Pp1s104_128V6.1|PACid:18044054	3198	4702	8456	147	261	2486	427.19	571.81	1051.95	41.56	79.46	730.65	CATGGCCCCTAGATCGATGGC	2	2	2	1	3	1	GO:0030529//ribonucleoprotein complex	GO:0005198//structural molecule activity	GO:0010467//gene expression	gi|168032176|ref|XP_001768595.1|/4.60648e-87/predicted protein [Physcomitrella patens subsp. patens]	-	AT3G53430.1	PF03946,PF00298	PTHR11661	KOG0886		K02870	Ribosomal protein L11 family protein	jgi|Phypa1_1|187381|estExt_gwp_gw1.C_1040087
Pp1s104_14V6.2|PACid:18043948	37	56	85	250	21	14	4.94	6.81	10.57	70.68	6.39	4.11	CATGGTTCATAATTGCAATAA	1	1	1	1	1	1	-	-	-	gi|168032254|ref|XP_001768634.1|/1.04137e-65/predicted protein [Physcomitrella patens subsp. patens]	-	AT3G09085.1	PF06127					Protein of unknown function (DUF962)	jgi|Phypa1_1|166158|estExt_fgenesh1_pg.C_1040012
Pp1s104_177V6.1|PACid:18043951	-	8	249	301	-	-	-	0.97	30.98	85.1	-	-	CATGCAGAAAGATTGCTTTCC	-	1	1	1	-	-	-	GO:0005506//iron ion binding;GO:0003824//catalytic activity;GO:0016209//antioxidant activity	GO:0006952//defense response;GO:0008152//metabolic process	gi|168032328|ref|XP_001768671.1|/3.97061e-167/predicted protein [Physcomitrella patens subsp. patens]	-	AT2G37130.1	PF00141			1.11.1.7	K00430	Peroxidase superfamily protein	-
Pp1s104_208V6.1|PACid:18044039	171	140	666	261	45	121	22.84	17.03	82.85	73.79	13.7	35.56	CATGAAGATGTCCTCTATTCG	1	1	1	1	1	1	-	-	-	gi|168010139|ref|XP_001757762.1|/7.14767e-56/predicted protein [Physcomitrella patens subsp. patens]	-	AT5G25360.1							-
Pp1s104_88V6.2|PACid:18043970	797	893	340	618	210	479	106.46	108.6	42.3	174.72	63.94	140.78	CATGTGAAGAACTACGTGTAC	2	2	2	2	2	2	GO:0043231//intracellular membrane-bounded organelle;GO:0016020//membrane	GO:0046914//transition metal ion binding;GO:0016832//aldehyde-lyase activity	GO:0006970//response to osmotic stress;GO:0010038//response to metal ion;GO:0006007//glucose catabolic process	gi|168032302|ref|XP_001768658.1|/0/predicted protein [Physcomitrella patens subsp. patens]	-	AT2G36460.1	PF00274	PTHR11627	KOG1557	4.1.2.13	K01623	Aldolase superfamily protein	jgi|Phypa1_1|166170|estExt_fgenesh1_pg.C_1040052
Pp1s104_98V6.1|PACid:18043980	42	114	14	63	58	98	5.61	13.86	1.74	17.81	17.66	28.8	CATGTCAATCTTCTTAACGAA	3	1	3	1	1	1	GO:0043231//intracellular membrane-bounded organelle	-	-	gi|168032306|ref|XP_001768660.1|/9.5943e-174/predicted protein [Physcomitrella patens subsp. patens]	-	AT2G21960.1							jgi|Phypa1_1|166174|estExt_fgenesh1_pg.C_1040057
Pp1s104_9V6.1|PACid:18044008	106	114	158	650	97	202	14.16	13.86	19.66	183.76	29.53	59.37	CATGTACACCGTGTTGCAAAG	1	1	1	1	1	1	GO:0043231//intracellular membrane-bounded organelle	GO:0015556//C4-dicarboxylate transmembrane transporter activity	GO:0006835//dicarboxylic acid transport;GO:0009987//cellular process;GO:0030001//metal ion transport	gi|168032116|ref|XP_001768565.1|/0/predicted protein [Physcomitrella patens subsp. patens]	TDT	AT5G47560.1	PF00939	PTHR10283	KOG1281		K14445	tonoplast dicarboxylate transporter	-
Pp1s105_38V6.2|PACid:18067108	1347	3823	1487	2917	221	787	179.93	464.91	184.99	824.67	67.29	231.3	CATGTGAAAGACAACTGTGTA	8	8	8	8	8	8	-	-	GO:0006950//response to stress	gi|168032473|ref|XP_001768743.1|/3.39475e-95/predicted protein [Physcomitrella patens subsp. patens]	PYL11	AT5G45860.1	PF10604,PF00407					PYR1-like 11	jgi|Phypa1_1|166210|estExt_fgenesh1_pg.C_1050018
Pp1s105_41V6.3|PACid:18067182	716	1022	861	49	23	54	95.64	124.29	107.11	13.85	7	15.87	CATGAATGGTCTTTAAAGCCA	2	2	2	1	5	1	GO:0034518	GO:0003723//RNA binding	GO:0008380//RNA splicing;GO:0035196//production of miRNAs involved in gene silencing by miRNA	gi|255647255|gb|ACU24095.1|/2.18142e-69/unknown [Glycine max]	CBP20	AT5G44200.2	PF00076	PTHR18847	KOG0121		K12883	CAP-binding protein 20	-
Pp1s105_45V6.1|PACid:18067177	354	51	155	301	42	155	47.29	6.2	19.28	85.1	12.79	45.56	CATGTGAATATGAAATACTTG	1	1	1	1	1	1	GO:0044464//cell part	-	-	gi|168032383|ref|XP_001768698.1|/0/predicted protein [Physcomitrella patens subsp. patens]	-	AT2G44280.1			KOG4830			Major facilitator superfamily protein	jgi|Phypa1_1|187417|estExt_gwp_gw1.C_1050021
Pp1s105_81V6.1|PACid:18067133	147	157	118	439	69	526	19.64	19.09	14.68	124.11	21.01	154.59	CATGTGCACCAACTTACAGTA	2	2	2	2	2	2	GO:0043231//intracellular membrane-bounded organelle	-	GO:0010468//regulation of gene expression	gi|168032403|ref|XP_001768708.1|/0/predicted protein [Physcomitrella patens subsp. patens]	AMS	AT2G16910.1	PF00010					basic helix-loop-helix (bHLH) DNA-binding superfamily protein	jgi|Phypa1_1|166219|estExt_fgenesh1_pg.C_1050039
Pp1s105_86V6.1|PACid:18067170	67	246	213	4	7	12	8.95	29.92	26.5	1.13	2.13	3.53	CATGTCGCAGTGAAGACGATA	2	2	2	1	1	1	-	-	-	gi|168032491|ref|XP_001768752.1|/5.89518e-42/predicted protein [Physcomitrella patens subsp. patens]	-	AT2G24970.1							-
Pp1s105_86V6.2|PACid:18067171	115	236	183	7	14	48	15.36	28.7	22.77	1.98	4.26	14.11	CATGCAGTGGCCGGGTATGTT	1	1	1	1	1	1	-	-	-	gi|116793218|gb|ABK26659.1|/8.62335e-33/unknown [Picea sitchensis]	-	-	PF06094						-
Pp1s106_128V6.1|PACid:18048119	2172	78	938	226	49	66	290.14	9.49	116.69	63.89	14.92	19.4	CATGCTTTTGGCTTTTGTGAT	1	1	1	1	1	1	-	-	-	-	-	AT1G56060.1							jgi|Phypa1_1|166241|estExt_fgenesh1_pg.C_1060074
Pp1s106_16V6.2|PACid:18048194	1550	159	85	530	151	196	207.05	19.34	10.57	149.84	45.97	57.61	CATGATCGACCGCTGGTTGAA	1	1	1	1	1	1	GO:0043231//intracellular membrane-bounded organelle	GO:0016614//oxidoreductase activity, acting on CH-OH group of donors;GO:0016620//oxidoreductase activity, acting on the aldehyde or oxo group of donors, NAD or NADP as acceptor;GO:0000166//nucleotide binding	GO:0008152//metabolic process	gi|168032534|ref|XP_001768773.1|/0/predicted protein [Physcomitrella patens subsp. patens]	FDH	AT5G14780.1	PF00389,PF02826	PTHR10996	KOG0069	1.2.1.2	K00122	formate dehydrogenase	jgi|Phypa1_1|233804|estExt_fgenesh2_pg.C_1060010
Pp1s106_183V6.1|PACid:18048178	115	102	117	6	8	8	15.36	12.4	14.56	1.7	2.44	2.35	CATGACGAAGGCGGTGCAGAA	1	1	1	1	1	1	GO:0043231//intracellular membrane-bounded organelle	GO:0003676//nucleic acid binding	-	gi|157382900|gb|ABV48885.1|/2.66397e-33/high mobility group protein B3 [Physcomitrella patens]	HMGB1	AT3G51880.2	PF00505	PTHR13711	KOG0381			high mobility group B1	-
Pp1s106_40V6.1|PACid:18048122	81	78	225	2	5	2	10.82	9.49	27.99	0.57	1.52	0.59	CATGATCTGGATGCTCCTGAA	1	1	1	1	1	1	GO:0016604//nuclear body;GO:0009536//plastid	GO:0005488//binding	GO:0070918;GO:2000026//regulation of multicellular organismal development;GO:0035194//posttranscriptional gene silencing by RNA;GO:0048513//organ development	gi|168032642|ref|XP_001768827.1|/0/predicted protein [Physcomitrella patens subsp. patens]	SE	AT2G27100.1	PF12066	PTHR13165	KOG2295			C2H2 zinc-finger protein SERRATE (SE)	-
Pp1s106_46V6.2|PACid:18048185	228	742	1091	56	133	128	30.46	90.23	135.72	15.83	40.49	37.62	CATGCTGCCATCCGGCAGTGG	1	1	1	1	1	1	GO:0009532//plastid stroma;GO:0009526//plastid envelope;GO:0005576//extracellular region	GO:0005488//binding;GO:0016861//intramolecular oxidoreductase activity, interconverting aldoses and ketoses	GO:0048364//root development;GO:0006071//glycerol metabolic process;GO:0006641//triglyceride metabolic process;GO:0000003//reproduction;GO:0015977//carbon fixation;GO:0019682//glyceraldehyde-3-phosphate metabolic process;GO:0009657//plastid organization	gi|168032548|ref|XP_001768780.1|/1.56924e-135/predicted protein [Physcomitrella patens subsp. patens]	TIM	AT2G21170.1	PF00121	PTHR21139	KOG1643	5.3.1.1	K01803	triosephosphate isomerase	jgi|Phypa1_1|58449|fgenesh1_pm.scaffold_106000004
Pp1s106_48V6.1|PACid:18048213	119	217	841	712	39	285	15.9	26.39	104.62	201.29	11.87	83.76	CATGGAGAGTGGATTTCAAAG	1	3	3	1	2	2	GO:0005618//cell wall;GO:0043231//intracellular membrane-bounded organelle;GO:0005576//extracellular region	GO:0004553//hydrolase activity, hydrolyzing O-glycosyl compounds	GO:0019566//arabinose metabolic process;GO:0000272//polysaccharide catabolic process	gi|168032552|ref|XP_001768782.1|/0/predicted protein [Physcomitrella patens subsp. patens]	ASD1	AT3G10740.1	PF06964					alpha-L-arabinofuranosidase 1	-
Pp1s106_48V6.2|PACid:18048214	61	118	353	3	-	-	8.15	14.35	43.91	0.85	-	-	CATGCTCCTGACATCTGCAGG	2	2	1	9	-	-	GO:0005618//cell wall;GO:0043231//intracellular membrane-bounded organelle;GO:0005576//extracellular region	GO:0004553//hydrolase activity, hydrolyzing O-glycosyl compounds	GO:0019566//arabinose metabolic process;GO:0000272//polysaccharide catabolic process	gi|168032552|ref|XP_001768782.1|/0/predicted protein [Physcomitrella patens subsp. patens]	ASD1	AT3G10740.1	PF06964					alpha-L-arabinofuranosidase 1	jgi|Phypa1_1|232568|fgenesh2_pm.scaffold_106000006
Pp1s106_4V6.1|PACid:18048215	103	28	206	44	7	17	13.76	3.41	25.63	12.44	2.13	5	CATGGCAAGCGACACCAGACA	1	1	1	1	1	1	-	GO:0046914//transition metal ion binding	-	gi|168032616|ref|XP_001768814.1|/0/predicted protein [Physcomitrella patens subsp. patens]	SPI	AT1G03060.1	PF02138,PF00400,PF01363	PTHR13743	KOG1788			Beige/BEACH domain ;WD domain, G-beta repeat protein	jgi|Phypa1_1|166224|estExt_fgenesh1_pg.C_1060003
Pp1s106_65V6.1|PACid:18048183	282	76	178	40	41	41	37.67	9.24	22.14	11.31	12.48	12.05	CATGCGCGAGGTGCAAAAGCA	1	1	1	1	1	1	GO:0044464//cell part	-	-	gi|168032656|ref|XP_001768834.1|/0/predicted protein [Physcomitrella patens subsp. patens]	-	AT3G45400.1	PF03016	PTHR11062	KOG1021			exostosin family protein	jgi|Phypa1_1|214811|estExt_Genewise1.C_1060038
Pp1s106_67V6.1|PACid:18048157	258	132	240	18	65	99	34.46	16.05	29.86	5.09	19.79	29.1	CATGAGGTTAGAAGTTGTCAA	2	2	2	1	1	1	GO:0009536//plastid	GO:0015036//disulfide oxidoreductase activity	GO:0051234//establishment of localization;GO:0018904;GO:0019725//cellular homeostasis;GO:0006091//generation of precursor metabolites and energy	gi|168060101|ref|XP_001782037.1|/9.85751e-57/predicted protein [Physcomitrella patens subsp. patens]	ATHM2	AT4G03520.1	PF00085	PTHR10438	KOG0910			Thioredoxin superfamily protein	-
Pp1s107_102V6.1|PACid:18070188	177	281	32	159	30	57	23.64	34.17	3.98	44.95	9.13	16.75	CATGTGTTGTGTAGGACAGAA	1	1	1	1	1	1	-	-	-	gi|168032873|ref|XP_001768942.1|/1.11556e-40/predicted protein [Physcomitrella patens subsp. patens]	-	-							-
Pp1s107_171V6.1|PACid:18070187	3	117	5	-	1245	176	0.4	14.23	0.62	-	379.05	51.73	CATGTATTGCGGAGGTAATGA	2	2	2	-	1	1	-	-	-	gi|167997895|ref|XP_001751654.1|/8.52884e-52/predicted protein [Physcomitrella patens subsp. patens]	-	AT1G24620.1	PF00036	PTHR10891	KOG0027			EF hand calcium-binding protein family	-
Pp1s107_173V6.1|PACid:18070219	161	12	47	4	-	22	21.51	1.46	5.85	1.13	-	6.47	CATGGTGAACTTCGCCGAGTT	1	1	1	1	-	1	-	-	-	gi|168032803|ref|XP_001768907.1|/1.7638e-92/predicted protein [Physcomitrella patens subsp. patens]	-	AT1G24620.1	PF00036	PTHR10891	KOG0027		K13448	EF hand calcium-binding protein family	jgi|Phypa1_1|133902|e_gw1.107.250.1
Pp1s107_188V6.1|PACid:18070218	80	2068	98	190	221	129	10.69	251.49	12.19	53.72	67.29	37.91	CATGAGAATGTATGATCTACC	1	1	1	1	1	1	-	-	-	gi|168032913|ref|XP_001768962.1|/1.26439e-92/predicted protein [Physcomitrella patens subsp. patens]	PSAD-2	AT1G03130.1	PF02531				K02692	photosystem I subunit D-2	-
Pp1s107_27V6.1|PACid:18070155	1659	1922	410	517	2191	990	221.61	233.73	51.01	146.16	667.07	290.97	CATGTCTTCCTAGAATGGCCG	1	1	1	1	1	1	-	-	-	gi|168032735|ref|XP_001768873.1|/7.55099e-58/predicted protein [Physcomitrella patens subsp. patens]	-	AT3G03773.1	PF04969	PTHR22932	KOG3158			HSP20-like chaperones superfamily protein	-
Pp1s107_9V6.1|PACid:18070130	141	62	65	161	34	104	18.83	7.54	8.09	45.52	10.35	30.57	CATGTGCTGTTTCAGCAATGC	1	1	2	1	1	1	-	-	-	gi|167997915|ref|XP_001751664.1|/0/predicted protein [Physcomitrella patens subsp. patens]	CRK	AT3G50530.1	PF00069,PF00036	PTHR22982	KOG0032	2.7.1.-	K00924	CDPK-related kinase	jgi|Phypa1_1|214870|estExt_Genewise1.C_1070007
Pp1s108_101V6.3|PACid:18070908	131	22	10	333	91	192	17.5	2.68	1.24	94.14	27.71	56.43	CATGTGCAGTAAAGAGTTGAC	1	1	2	1	1	1	GO:0043231//intracellular membrane-bounded organelle	GO:0003676//nucleic acid binding	GO:0010468//regulation of gene expression	gi|168033014|ref|XP_001769012.1|/0/predicted protein [Physcomitrella patens subsp. patens]	-	-							jgi|Phypa1_1|233855|estExt_fgenesh2_pg.C_1080031
Pp1s108_107V6.4|PACid:18070953	161	362	650	52	63	396	21.51	44.02	80.86	14.7	19.18	116.39	CATGGAGCCCAAGTCTGTCTT	1	2	1	1	2	1	-	GO:0016787//hydrolase activity	-	gi|168032962|ref|XP_001768986.1|/2.27169e-94/predicted protein [Physcomitrella patens subsp. patens]	-	AT1G05000.1	PF03162		KOG1572			Phosphotyrosine protein phosphatases superfamily protein	-
Pp1s108_113V6.1|PACid:18070891	1107	915	421	825	88	433	147.87	111.27	52.37	233.24	26.79	127.26	CATGTGTTGAGTAATATCGAT	1	1	3	1	1	1	-	-	-	gi|168033016|ref|XP_001769013.1|/2.79791e-42/predicted protein [Physcomitrella patens subsp. patens]	-	AT2G19350.1	PF05915	PTHR15664	KOG4753			Eukaryotic protein of unknown function (DUF872)	jgi|Phypa1_1|230563|fgenesh2_pg.scaffold_108000034
Pp1s108_117V6.1|PACid:18070914	818	202	103	113	117	67	109.27	24.57	12.81	31.95	35.62	19.69	CATGTAAAACGAAGGCCATTC	1	1	1	1	1	1	-	-	-	gi|168032966|ref|XP_001768988.1|/7.20077e-136/predicted protein [Physcomitrella patens subsp. patens]	-	AT5G10750.1	PF07059					Protein of unknown function (DUF1336)	-
Pp1s108_171V6.2|PACid:18070892	739	3115	1130	569	126	961	98.72	378.81	140.58	160.86	38.36	282.44	CATGGAGATAACAATTATATT	1	1	1	1	1	1	GO:0009536//plastid	GO:0016628//oxidoreductase activity, acting on the CH-CH group of donors, NAD or NADP as acceptor	GO:0044237//cellular metabolic process	gi|168032976|ref|XP_001768993.1|/0/predicted protein [Physcomitrella patens subsp. patens]	PORA	AT5G54190.1		PTHR19410	KOG1208	1.3.1.33	K00218	protochlorophyllide oxidoreductase A	jgi|Phypa1_1|228967|fgenesh2_kg.scaffold_108000004
Pp1s108_187V6.1|PACid:18070937	356	262	369	20	76	141	47.55	31.86	45.9	5.65	23.14	41.44	CATGGGTATCGACAGATTCAC	4	4	1	1	1	1	GO:0044424//intracellular part	GO:0004812//aminoacyl-tRNA ligase activity;GO:0046872//metal ion binding;GO:0032559//adenyl ribonucleotide binding	GO:0006418//tRNA aminoacylation for protein translation	gi|168033030|ref|XP_001769020.1|/0/predicted protein [Physcomitrella patens subsp. patens]	ATKRS-1	AT3G11710.1	PF01336,PF00152	PTHR22594	KOG1885	6.1.1.6	K04567	lysyl-tRNA synthetase 1	jgi|Phypa1_1|233001|estExt_fgenesh2_kg.C_1080006
Pp1s108_25V6.1|PACid:18070942	654	320	302	6	-	62	87.36	38.92	37.57	1.7	-	18.22	CATGCGTTGGAGACCAAAATT	1	1	1	1	-	1	GO:0044424//intracellular part;GO:0016020//membrane	GO:0004674//protein serine/threonine kinase activity;GO:0046872//metal ion binding;GO:0032559//adenyl ribonucleotide binding	GO:0009860//pollen tube growth;GO:0006464//protein modification process	gi|168032944|ref|XP_001768977.1|/0/predicted protein [Physcomitrella patens subsp. patens]	CPK17	AT5G12180.1	PF00069,PF00036	PTHR22982	KOG0032			calcium-dependent protein kinase 17	jgi|Phypa1_1|214955|estExt_Genewise1.C_1080010
Pp1s109_123V6.1|PACid:18051422	146	10	61	-	-	12	19.5	1.22	7.59	-	-	3.53	CATGGATTGCTTGGCATCCGT	1	1	1	-	-	1	GO:0043231//intracellular membrane-bounded organelle	GO:0003677//DNA binding;GO:0001071	GO:0010468//regulation of gene expression	gi|168052678|ref|XP_001778767.1|/3.08694e-49/predicted protein [Physcomitrella patens subsp. patens]	WRKY28	AT4G18170.1	PF03106					WRKY DNA-binding protein 28	-
Pp1s109_127V6.1|PACid:18051414	366	198	376	12	10	70	48.89	24.08	46.78	3.39	3.04	20.57	CATGGACGAGAGGACGATATT	1	1	1	1	1	1	GO:0044424//intracellular part	GO:0046872//metal ion binding;GO:0016765//transferase activity, transferring alkyl or aryl (other than methyl) groups;GO:0032559//adenyl ribonucleotide binding	GO:0044237//cellular metabolic process	gi|168052622|ref|XP_001778739.1|/1.91436e-122/predicted protein [Physcomitrella patens subsp. patens]	SAM-2	AT4G01850.1	PF02772,PF02773	PTHR11964				S-adenosylmethionine synthetase 2	jgi|Phypa1_1|45136|gw1.109.103.1
Pp1s109_202V6.1|PACid:18051357	283	529	822	33	95	221	37.8	64.33	102.26	9.33	28.92	64.95	CATGGGCTTCATCGGGTTTTT	4	4	4	4	4	4	GO:0016020//membrane	GO:0008320//protein transmembrane transporter activity	GO:0006886//intracellular protein transport	gi|167999011|ref|XP_001752211.1|/4.87753e-23/predicted protein [Physcomitrella patens subsp. patens]	-	AT4G24920.1	PF00584	PTHR12309	KOG3498			secE/sec61-gamma protein transport protein	jgi|Phypa1_1|187710|estExt_gwp_gw1.C_1090062
Pp1s109_214V6.1|PACid:18051356	103	60	74	162	58	80	13.76	7.3	9.21	45.8	17.66	23.51	CATGTGTTTGAAAGGTTATTA	1	1	3	1	1	1	GO:0030139//endocytic vesicle;GO:0016020//membrane	GO:0032561//guanyl ribonucleotide binding;GO:0005515//protein binding;GO:0017111//nucleoside-triphosphatase activity	GO:0006897//endocytosis	gi|168033079|ref|XP_001769044.1|/0/predicted protein [Physcomitrella patens subsp. patens]	DL3	AT1G59610.1	PF00350,PF01926,PF01031,PF00169,PF02212	PTHR11566	KOG0446			dynamin-like 3	-
Pp1s109_218V6.1|PACid:18051321	221	488	226	5	100	339	29.52	59.35	28.12	1.41	30.45	99.63	CATGCTCGAAATGTGATAGTT	1	1	1	2	2	1	-	-	-	gi|168033151|ref|XP_001769080.1|/7.56417e-57/predicted protein [Physcomitrella patens subsp. patens]	-	-							-
Pp1s109_232V6.2|PACid:18051416	9665	31974	128491	66797	1575	3918	1291.05	3888.35	15984.7	18884.4	479.52	1151.52	CATGGATTGGATTAGAAAGGC	1	1	1	1	1	1	-	-	-	gi|168002978|ref|XP_001754190.1|/4.24908e-11/predicted protein [Physcomitrella patens subsp. patens]	-	-							-
Pp1s109_234V6.1|PACid:18051375	178	272	65	148	44	167	23.78	33.08	8.09	41.84	13.4	49.08	CATGTAGAGTATTCAGTACAG	8	8	8	8	8	8	GO:0043231//intracellular membrane-bounded organelle;GO:0005838//proteasome regulatory particle;GO:0016020//membrane	GO:0042623//ATPase activity, coupled;GO:0032559//adenyl ribonucleotide binding	GO:0006511//ubiquitin-dependent protein catabolic process;GO:0043248//proteasome assembly;GO:0010038//response to metal ion;GO:0048507//meristem development;GO:0009887//organ morphogenesis;GO:0010015//root morphogenesis;GO:0048527//lateral root development;GO:0006950//response to stress	gi|168033159|ref|XP_001769084.1|/0/predicted protein [Physcomitrella patens subsp. patens]	-	AT2G20140.1	PF00004	PTHR23073	KOG0726		K03062	AAA-type ATPase family protein	jgi|Phypa1_1|233909|estExt_fgenesh2_pg.C_1090067
Pp1s109_241V6.11|PACid:18051341	1082	2785	820	1721	2493	1854	144.53	338.68	102.01	486.55	759.01	544.9	CATGCTAGCTCAGAGAAATTA	2	2	2	2	2	2	GO:0042579//microbody	GO:0043169//cation binding;GO:0016899//oxidoreductase activity, acting on the CH-OH group of donors, oxygen as acceptor;GO:0000166//nucleotide binding	GO:0009853//photorespiration	gi|168033163|ref|XP_001769086.1|/0/predicted protein [Physcomitrella patens subsp. patens]	-	AT4G18360.1	PF01070	PTHR10578	KOG0538	1.1.3.15	K11517	Aldolase-type TIM barrel family protein	jgi|Phypa1_1|187724|estExt_gwp_gw1.C_1090084
Pp1s109_249V6.2|PACid:18051364	21	20	191	303	3	39	2.81	2.43	23.76	85.66	0.91	11.46	CATGCCTCGCAGCACCTGTAA	1	1	1	1	1	1	-	-	-	gi|168033081|ref|XP_001769045.1|/0/predicted protein [Physcomitrella patens subsp. patens]	-	-	PF08450	PTHR10907	KOG4499				jgi|Phypa1_1|106908|estExt_fgenesh1_pm.C_1090015
Pp1s109_267V6.2|PACid:18051424	511	394	292	455	84	207	68.26	47.91	36.33	128.63	25.57	60.84	CATGGAACAGGTCAGACTTGA	2	2	2	2	2	2	GO:0009536//plastid	GO:0005488//binding;GO:0015926//glucosidase activity	GO:0006952//defense response;GO:0010038//response to metal ion;GO:0000902//cell morphogenesis;GO:0009250//glucan biosynthetic process	gi|168033089|ref|XP_001769049.1|/0/predicted protein [Physcomitrella patens subsp. patens]	RSW3	AT5G63840.1	PF01055	PTHR22762	KOG1066	3.2.1.84	K05546	Glycosyl hydrolases family 31 protein	jgi|Phypa1_1|187728|estExt_gwp_gw1.C_1090090
Pp1s109_90V6.1|PACid:18051384	220	455	107	52	56	125	29.39	55.33	13.31	14.7	17.05	36.74	CATGTGACATGGAAGTTGGGC	3	3	3	1	1	1	-	-	-	gi|168033121|ref|XP_001769065.1|/2.36756e-126/predicted protein [Physcomitrella patens subsp. patens]	-	-							jgi|Phypa1_1|233881|estExt_fgenesh2_pg.C_1090023
Pp1s109_92V6.1|PACid:18051354	2422	7	137	943	-	-	323.53	0.85	17.04	266.6	-	-	CATGGGCTGAAGCTTGTAAAG	1	1	1	1	-	-	-	-	-	gi|168033047|ref|XP_001769028.1|/1.04941e-71/predicted protein [Physcomitrella patens subsp. patens]	-	-							-
Pp1s109_97V6.1|PACid:18051377	360	1077	81	367	435	525	48.09	130.97	10.08	103.76	132.44	154.3	CATGGGGCGATTTTGATAAGC	1	1	1	1	1	1	GO:0044425//membrane part;GO:0005739//mitochondrion	GO:0005506//iron ion binding	GO:0051234//establishment of localization;GO:0006091//generation of precursor metabolites and energy	gi|168033125|ref|XP_001769067.1|/1.51308e-48/predicted protein [Physcomitrella patens subsp. patens]	CYTC-1	AT1G22840.1	PF00034	PTHR11961	KOG3453			CYTOCHROME C-1	jgi|Phypa1_1|215021|estExt_Genewise1.C_1090034
Pp1s10_104V6.1|PACid:18071025	140	124	136	272	64	163	18.7	15.08	16.92	76.9	19.49	47.91	CATGTGCAGGAATTGTGATTA	2	2	2	2	2	2	-	-	-	gi|168002088|ref|XP_001753746.1|/1.23033e-168/predicted protein [Physcomitrella patens subsp. patens]	-	AT3G07220.1	PF00498					SMAD/FHA domain-containing protein	jgi|Phypa1_1|202545|estExt_Genewise1.C_100075
Pp1s10_124V6.1|PACid:18071024	16	13	115	10	10	6	2.14	1.58	14.31	2.83	3.04	1.76	CATGCAAGGGAGCACAACAAT	2	1	1	1	1	1	-	-	-	gi|168001878|ref|XP_001753641.1|/2.79266e-27/predicted protein [Physcomitrella patens subsp. patens]	-	-							jgi|Phypa1_1|66308|fgenesh1_pg.scaffold_10000067
Pp1s10_147V6.1|PACid:18071051	343	5	-	-	-	-	45.82	0.61	-	-	-	-	CATGAAGCACGATGGGAAGCA	2	2	-	-	-	-	-	-	-	gi|168002106|ref|XP_001753755.1|/7.02651e-113/predicted protein [Physcomitrella patens subsp. patens]	-	-							jgi|Phypa1_1|159190|estExt_fgenesh1_pg.C_100078
Pp1s10_153V6.1|PACid:18071004	113	4	-	21	3	4	15.09	0.49	-	5.94	0.91	1.18	CATGCTCATTATCATCACCAC	1	1	-	1	1	1	-	GO:0016831//carboxy-lyase activity;GO:0048037//cofactor binding;GO:0005515//protein binding	GO:0009064//glutamine family amino acid metabolic process	gi|168002110|ref|XP_001753757.1|/0/predicted protein [Physcomitrella patens subsp. patens]	GAD4	AT2G02010.1	PF00282	PTHR11999	KOG1383	4.1.1.15	K01580	glutamate decarboxylase 4	-
Pp1s10_172V6.2|PACid:18071165	177	131	71	163	267	244	23.64	15.93	8.83	46.08	81.29	71.71	CATGTCACGTATGTACCTGAG	1	1	1	1	1	1	-	-	-	gi|168002118|ref|XP_001753761.1|/6.68239e-77/predicted protein [Physcomitrella patens subsp. patens]	-	AT4G32330.1	PF06886					TPX2 (targeting protein for Xklp2) protein family	-
Pp1s10_173V6.1|PACid:18071107	54	138	315	14	30	108	7.21	16.78	39.19	3.96	9.13	31.74	CATGAAAGTCGTAGTTTAATC	1	1	1	1	1	1	GO:0031224//intrinsic to membrane	-	-	gi|168002122|ref|XP_001753763.1|/6.18873e-36/predicted protein [Physcomitrella patens subsp. patens]	-	AT3G05550.1	PF04588		KOG4431			Hypoxia-responsive family protein	jgi|Phypa1_1|104611|estExt_fgenesh1_pm.C_100022
Pp1s10_175V6.1|PACid:18071073	386	464	127	222	862	800	51.56	56.43	15.8	62.76	262.44	235.12	CATGTCCGAAATTATCCGGAT	4	4	4	4	4	4	GO:0031224//intrinsic to membrane;GO:0005746//mitochondrial respiratory chain	GO:0043169//cation binding;GO:0016491//oxidoreductase activity;GO:0051536//iron-sulfur cluster binding;GO:0015078//hydrogen ion transmembrane transporter activity	GO:0051234//establishment of localization;GO:0006091//generation of precursor metabolites and energy	gi|168016554|ref|XP_001760814.1|/1.01627e-118/predicted protein [Physcomitrella patens subsp. patens]	-	AT5G13430.1	PF02921,PF00355	PTHR10134	KOG1671	1.10.2.2	K00411	Ubiquinol-cytochrome C reductase iron-sulfur subunit	-
Pp1s10_201V6.1|PACid:18071127	2102	1591	2026	98	39	114	280.78	193.48	252.04	27.71	11.87	33.51	CATGGATTTTCCGCAATTGAC	2	2	2	2	2	2	GO:0033176//proton-transporting V-type ATPase complex	GO:0015078//hydrogen ion transmembrane transporter activity;GO:0019829//cation-transporting ATPase activity;GO:0032559//adenyl ribonucleotide binding	GO:0015986//ATP synthesis coupled proton transport	gi|168001920|ref|XP_001753662.1|/0/predicted protein [Physcomitrella patens subsp. patens]	VHA-A	AT1G78900.2	PF02874,PF00006,PF00306	PTHR15184	KOG1352	3.6.3.14	K02145	vacuolar ATP synthase subunit A	jgi|Phypa1_1|114420|e_gw1.10.182.1
Pp1s10_203V6.1|PACid:18071047	144	156	71	143	58	124	19.24	18.97	8.83	40.43	17.66	36.44	CATGCTGATATGTAAAACTGC	1	1	1	1	1	1	GO:0043231//intracellular membrane-bounded organelle	GO:0032561//guanyl ribonucleotide binding;GO:0017111//nucleoside-triphosphatase activity	GO:0051169//nuclear transport;GO:0023060;GO:0015031//protein transport	gi|168016452|ref|XP_001760763.1|/1.13152e-115/predicted protein [Physcomitrella patens subsp. patens]	RAN3	AT5G55190.1	PF00071,PF08477	PTHR11708	KOG0096		K07936	RAN GTPase 3	-
Pp1s10_225V6.1|PACid:18071145	-	3	54	220	-	3	-	0.36	6.72	62.2	-	0.88	CATGGAGCTTCAACTCATCGA	-	1	1	1	-	1	-	GO:0005506//iron ion binding;GO:0003824//catalytic activity;GO:0016209//antioxidant activity	GO:0008152//metabolic process;GO:0006950//response to stress	gi|168002158|ref|XP_001753781.1|/7.15982e-171/predicted protein [Physcomitrella patens subsp. patens]	-	AT3G17070.1	PF00141					Peroxidase family protein	-
Pp1s10_228V6.1|PACid:18071175	101	301	96	143	168	192	13.49	36.6	11.94	40.43	51.15	56.43	CATGGACCTTGCACAAGTAAA	1	1	1	1	1	1	GO:0044444//cytoplasmic part	GO:0005488//binding;GO:0008943//glyceraldehyde-3-phosphate dehydrogenase activity	GO:0008152//metabolic process;GO:0050896//response to stimulus	gi|168002164|ref|XP_001753784.1|/0/GAPN [Physcomitrella patens subsp. patens]	ALDH11A3	AT2G24270.2	PF00171	PTHR11699	KOG2450	1.2.1.9	K00131	aldehyde dehydrogenase 11A3	-
Pp1s10_245V6.1|PACid:18071092	140	228	160	10	21	38	18.7	27.73	19.9	2.83	6.39	11.17	CATGGGCCCCTCCATCCGCCT	2	3	2	2	2	2	GO:0009532//plastid stroma;GO:0009534//chloroplast thylakoid;GO:0033279	GO:0003676//nucleic acid binding;GO:0005198//structural molecule activity	GO:0010467//gene expression	gi|168001940|ref|XP_001753672.1|/4.7224e-128/predicted protein [Physcomitrella patens subsp. patens]	-	AT3G63490.1	PF00687	PTHR23105	KOG1569			Ribosomal protein L1p/L10e family	jgi|Phypa1_1|24284|gw1.10.85.1
Pp1s10_248V6.4|PACid:18071018	266	632	538	42	195	86	35.53	76.86	66.93	11.87	59.37	25.28	CATGTTTGCGATGAAAGGCCC	1	1	1	1	1	1	GO:0043231//intracellular membrane-bounded organelle	GO:0016616//oxidoreductase activity, acting on the CH-OH group of donors, NAD or NADP as acceptor;GO:0048037//cofactor binding	GO:0009081//branched chain family amino acid metabolic process;GO:0006007//glucose catabolic process	gi|168002178|ref|XP_001753791.1|/1.20959e-159/predicted protein [Physcomitrella patens subsp. patens]	GLYR2	AT1G17650.1	PF03446,PF03807	PTHR22981	KOG0409			glyoxylate reductase 2	jgi|Phypa1_1|114497|e_gw1.10.81.1
Pp1s10_301V6.1|PACid:18071031	425	352	283	17	38	66	56.77	42.81	35.21	4.81	11.57	19.4	CATGTAGATAGGAATTGCTGC	3	3	1	1	1	1	-	-	-	gi|168002208|ref|XP_001753806.1|/1.29953e-125/predicted protein [Physcomitrella patens subsp. patens]	-	AT2G44820.2							jgi|Phypa1_1|66418|fgenesh1_pg.scaffold_10000177
Pp1s10_316V6.1|PACid:18071023	2	-	-	109	-	-	0.27	-	-	30.82	-	-	CATGTGAGATCGACGGCAGGG	1	-	-	1	-	-	-	GO:0016811//hydrolase activity, acting on carbon-nitrogen (but not peptide) bonds, in linear amides	-	gi|168002222|ref|XP_001753813.1|/4.96778e-166/predicted protein [Physcomitrella patens subsp. patens]	-	AT3G16150.1	PF01112	PTHR10188	KOG1592			N-terminal nucleophile aminohydrolases (Ntn hydrolases) superfamily protein	-
Pp1s10_323V6.3|PACid:18071126	49	30	100	142	33	44	6.55	3.65	12.44	40.15	10.05	12.93	CATGTGCAGTGTTTTCTGAAA	1	1	3	1	1	1	GO:0043231//intracellular membrane-bounded organelle	GO:0003824//catalytic activity	-	gi|168001976|ref|XP_001753690.1|/0/predicted protein [Physcomitrella patens subsp. patens]	APY2	AT5G18280.1	PF01150	PTHR11782	KOG1385	3.6.1.5	K14641	apyrase 2	-
Pp1s10_341V6.1|PACid:18071168	346	2953	1360	903	1166	2214	46.22	359.11	169.19	255.29	355	650.71	CATGGAGTGTTGCCGTTTCGG	14	14	14	14	14	14	GO:0009941//chloroplast envelope	-	GO:0006772//thiamin metabolic process	gi|168001992|ref|XP_001753698.1|/0/predicted protein [Physcomitrella patens subsp. patens]	THI1	AT5G54770.1	PF01946	PTHR23023	KOG2960		K03146	thiazole biosynthetic enzyme, chloroplast (ARA6) (THI1) (THI4)	-
Pp1s10_378V6.1|PACid:18070972	30	12	204	14	5	14	4.01	1.46	25.38	3.96	1.52	4.11	CATGGAAAACTACGAAGGGGC	1	1	1	1	1	1	GO:0043231//intracellular membrane-bounded organelle	GO:0005488//binding;GO:0004871//signal transducer activity	GO:0050789//regulation of biological process;GO:0023060;GO:0048511//rhythmic process;GO:0009755//hormone-mediated signaling pathway;GO:0006351//transcription, DNA-dependent;GO:0003006//reproductive developmental process;GO:0010017//red or far-red light signaling pathway	gi|168002238|ref|XP_001753821.1|/3.4015e-61/predicted protein [Physcomitrella patens subsp. patens]	ARR3	AT1G59940.1	PF00072	PTHR23283			K14492	response regulator 3	-
Pp1s10_392V6.3|PACid:18070988	434	694	37	70	50	89	57.97	84.4	4.6	19.79	15.22	26.16	CATGATCCGTGAATTCGCAAG	1	1	1	1	1	1	-	GO:0003824//catalytic activity	GO:0008152//metabolic process	gi|168002026|ref|XP_001753715.1|/0/predicted protein [Physcomitrella patens subsp. patens]	-	AT4G09670.1	PF01408,PF02894	PTHR22604	KOG2741			Oxidoreductase family protein	jgi|Phypa1_1|175112|estExt_gwp_gw1.C_100289
Pp1s10_396V6.1|PACid:18071146	6	111	29	-	2	6	0.8	13.5	3.61	-	0.61	1.76	CATGAGTGAAGGCTTACATCA	2	1	1	-	1	1	-	-	-	gi|168002246|ref|XP_001753825.1|/0/predicted protein [Physcomitrella patens subsp. patens]	-	-							jgi|Phypa1_1|66475|fgenesh1_pg.scaffold_10000234
Pp1s10_399V6.1|PACid:18071161	78	31	325	22	2	113	10.42	3.77	40.43	6.22	0.61	33.21	CATGGAATGCAGGTTTAGATA	3	2	1	1	1	1	-	-	-	gi|168002032|ref|XP_001753718.1|/4.90731e-157/predicted protein [Physcomitrella patens subsp. patens]	-	AT3G19970.1	PF05705	PTHR12265	KOG2521			alpha/beta-Hydrolases superfamily protein	-
Pp1s10_43V6.1|PACid:18071212	1026	476	683	33	25	69	137.05	57.89	84.97	9.33	7.61	20.28	CATGCAAGCTTTTGAGAGTGT	1	1	1	1	1	1	GO:0043231//intracellular membrane-bounded organelle;GO:0016020//membrane	GO:0016811//hydrolase activity, acting on carbon-nitrogen (but not peptide) bonds, in linear amides;GO:0016879//ligase activity, forming carbon-nitrogen bonds	GO:0006952//defense response	gi|168001836|ref|XP_001753620.1|/0/predicted protein [Physcomitrella patens subsp. patens]	FAAH	AT5G64440.1	PF01425	PTHR11895	KOG1211			fatty acid amide hydrolase	jgi|Phypa1_1|114508|e_gw1.10.248.1
Pp1s10_47V6.1|PACid:18071164	1374	1724	590	25	25	111	183.54	209.66	73.4	7.07	7.61	32.62	CATGCCTCCCATCTTGGTTCT	4	4	3	3	3	3	GO:0043231//intracellular membrane-bounded organelle	-	-	gi|168001838|ref|XP_001753621.1|/1.25098e-92/predicted protein [Physcomitrella patens subsp. patens]	-	AT3G60810.1	PF07386						-
Pp1s10_51V6.2|PACid:18071070	48	65	4	157	49	58	6.41	7.9	0.5	44.39	14.92	17.05	CATGTGTCTGGTTCTTGTATA	1	1	1	1	1	1	-	GO:0016740//transferase activity	-	gi|168001842|ref|XP_001753623.1|/0/predicted protein [Physcomitrella patens subsp. patens]	GATL10	AT3G28340.1	PF01501					galacturonosyltransferase-like 10	-
Pp1s10_52V6.1|PACid:18071085	-	4	81	457	-	26	-	0.49	10.08	129.2	-	7.64	CATGTTGATAGTCTTGGAATG	-	1	1	1	-	1	GO:0031224//intrinsic to membrane	GO:0046914//transition metal ion binding	-	gi|168002060|ref|XP_001753732.1|/7.1292e-64/predicted protein [Physcomitrella patens subsp. patens]	UCC1	AT2G32300.1	PF02298					uclacyanin 1	-
Pp1s10_57V6.1|PACid:18070964	573	565	679	55	37	83	76.54	68.71	84.47	15.55	11.26	24.39	CATGCAAAGCTAGTGGTACTA	2	4	2	2	2	2	GO:0009536//plastid	GO:0016881//acid-amino acid ligase activity;GO:0032559//adenyl ribonucleotide binding	GO:0009725//response to hormone stimulus;GO:0006163//purine nucleotide metabolic process	gi|168001844|ref|XP_001753624.1|/0/predicted protein [Physcomitrella patens subsp. patens]	PUR7	AT3G21110.2	PF01259	PTHR11609	KOG2835	6.3.2.6	K01923	purin 7	-
Pp1s10_72V6.3|PACid:18070986	178	102	498	257	31	106	23.78	12.4	61.95	72.66	9.44	31.15	CATGTTTACAGGAAGATTAAC	1	1	1	1	1	1	-	-	-	gi|270309066|dbj|BAI52973.1|/4.35139e-89/G1-like protein [Physcomitrella patens]	LSH6	AT1G07090.1	PF04852					Protein of unknown function (DUF640)	-
Pp1s10_96V6.1|PACid:18071132	102	247	16	59	66	74	13.63	30.04	1.99	16.68	20.09	21.75	CATGTAGAAATAATCATTTGA	1	1	1	1	1	1	-	GO:0005488//binding;GO:0016755	GO:0010260//organ senescence;GO:0009725//response to hormone stimulus;GO:0006464//protein modification process;GO:0009894;GO:0010087//phloem or xylem histogenesis;GO:0009845//seed germination	gi|168001864|ref|XP_001753634.1|/9.3033e-80/predicted protein [Physcomitrella patens subsp. patens]	ATE1	AT1G13690.1	PF00076	PTHR15241	KOG4208			ATPase E1	-
Pp1s110_13V6.1|PACid:18048081	294	540	632	51	65	49	39.27	65.67	78.62	14.42	19.79	14.4	CATGGATTGTTCCACAAATCC	1	1	1	1	1	1	GO:0009706//chloroplast inner membrane;GO:0009534//chloroplast thylakoid	GO:0005488//binding	GO:0017038//protein import;GO:0009657//plastid organization	gi|168033174|ref|XP_001769091.1|/0/predicted protein [Physcomitrella patens subsp. patens]	TIC40	AT5G16620.1		PTHR13020:SF2	KOG1308			hydroxyproline-rich glycoprotein family protein	jgi|Phypa1_1|166296|estExt_fgenesh1_pg.C_1100004
Pp1s110_18V6.2|PACid:18048079	595	916	199	167	89	1024	79.48	111.39	24.76	47.21	27.1	300.96	CATGCTGCAAACTCACTTATT	1	1	1	1	1	1	-	GO:0016872//intramolecular lyase activity	GO:0009699//phenylpropanoid biosynthetic process	gi|168033178|ref|XP_001769093.1|/8.07955e-99/predicted protein [Physcomitrella patens subsp. patens]	-	AT5G05270.2	PF02431					Chalcone-flavanone isomerase family protein	jgi|Phypa1_1|233922|estExt_fgenesh2_pg.C_1100007
Pp1s110_41V6.1|PACid:18048080	203	29	38	71	18	15	27.12	3.53	4.73	20.07	5.48	4.41	CATGCTTCTTGTTGAACGTCC	1	1	2	1	1	1	-	-	-	gi|168033190|ref|XP_001769099.1|/0/predicted protein [Physcomitrella patens subsp. patens]	-	-	PF12371						-
Pp1s111_143V6.2|PACid:18041467	134	274	127	6	15	31	17.9	33.32	15.8	1.7	4.57	9.11	CATGTATGCGAGCTATATGCT	5	5	5	5	5	5	GO:0031224//intrinsic to membrane	GO:0003880//protein C-terminal carboxyl O-methyltransferase activity	GO:0006479//protein amino acid methylation	gi|168033357|ref|XP_001769182.1|/1.3521e-142/predicted protein [Physcomitrella patens subsp. patens]	-	AT5G59500.1		PTHR12714	KOG2628			protein C-terminal S-isoprenylcysteine carboxyl O-methyltransferases	jgi|Phypa1_1|187807|estExt_gwp_gw1.C_1110060
Pp1s111_161V6.1|PACid:18041462	2525	248	148	12	13	105	337.29	30.16	18.41	3.39	3.96	30.86	CATGCAACGCCTTTATGTTCA	2	2	2	1	1	1	GO:0005739//mitochondrion	GO:0005488//binding;GO:0016620//oxidoreductase activity, acting on the aldehyde or oxo group of donors, NAD or NADP as acceptor	GO:0009628//response to abiotic stimulus;GO:0009308//amine metabolic process;GO:0006950//response to stress	gi|168033367|ref|XP_001769187.1|/0/predicted protein [Physcomitrella patens subsp. patens]	ALDH5F1	AT1G79440.1	PF00171	PTHR11699	KOG2450			aldehyde dehydrogenase 5F1	jgi|Phypa1_1|187822|estExt_gwp_gw1.C_1110075
Pp1s111_165V6.2|PACid:18041476	588	364	90	130	106	43	78.54	44.27	11.2	36.75	32.27	12.64	CATGCTGTATGGCTTTATTCC	1	1	1	1	1	1	GO:0044464//cell part	GO:0046914//transition metal ion binding	-	gi|168033311|ref|XP_001769159.1|/8.47259e-93/predicted protein [Physcomitrella patens subsp. patens]	-	AT3G05700.1	PF05605					Drought-responsive family protein	-
Pp1s111_50V6.1|PACid:18041463	446	218	155	11	89	200	59.58	26.51	19.28	3.11	27.1	58.78	CATGAGAGGGAGAATGTGAGG	1	1	1	1	1	1	GO:0031224//intrinsic to membrane	GO:0016759//cellulose synthase activity	GO:0009250//glucan biosynthetic process	gi|168033273|ref|XP_001769140.1|/0/cellulose synthase-like D3, glycosyltransferase family 2 protein [Physcomitrella patens subsp. patens]	CSLD3	AT3G03050.1	PF03552					cellulose synthase-like D3	jgi|Phypa1_1|233946|estExt_fgenesh2_pg.C_1110020
Pp1s111_52V6.1|PACid:18041437	36	55	179	7	7	38	4.81	6.69	22.27	1.98	2.13	11.17	CATGCTTTGGCACATTGTGTT	3	3	2	1	2	2	-	-	-	gi|168033275|ref|XP_001769141.1|/0/predicted protein [Physcomitrella patens subsp. patens]	-	-							jgi|Phypa1_1|166312|estExt_fgenesh1_pg.C_1110031
Pp1s111_53V6.2|PACid:18041434	153	527	400	14	21	149	20.44	64.09	49.76	3.96	6.39	43.79	CATGGATCTTGTTACTTATTC	1	1	1	1	1	1	GO:0009526//plastid envelope	-	-	gi|168033277|ref|XP_001769142.1|/0/predicted protein [Physcomitrella patens subsp. patens]	-	AT5G01590.1							jgi|Phypa1_1|134320|e_gw1.111.21.1
Pp1s111_71V6.1|PACid:18041445	186	160	138	8	74	42	24.85	19.46	17.17	2.26	22.53	12.34	CATGAACAATTCATCAATCCT	1	1	1	1	1	1	GO:0031224//intrinsic to membrane	GO:0016759//cellulose synthase activity	GO:0009250//glucan biosynthetic process	gi|168033343|ref|XP_001769175.1|/0/cellulose synthase-like D4, glycosyltransferase family 2 protein [Physcomitrella patens subsp. patens]	CSLD3	AT3G03050.1	PF03552					cellulose synthase-like D3	jgi|Phypa1_1|233950|estExt_fgenesh2_pg.C_1110026
Pp1s111_83V6.2|PACid:18041439	177	136	191	39	134	58	23.64	16.54	23.76	11.03	40.8	17.05	CATGTCAAAATAGACATCCTC	1	1	1	1	1	1	-	-	-	gi|168033287|ref|XP_001769147.1|/1.83667e-138/predicted protein [Physcomitrella patens subsp. patens]	-	AT4G34150.1	PF00168					Calcium-dependent lipid-binding (CaLB domain) family protein	-
Pp1s111_85V6.1|PACid:18041413	713	52	197	261	33	72	95.24	6.32	24.51	73.79	10.05	21.16	CATGTTTCAGGGTGCAGCTGT	1	1	1	1	1	1	-	-	-	gi|168033347|ref|XP_001769177.1|/8.35127e-119/predicted protein [Physcomitrella patens subsp. patens]	-	AT5G01300.1	PF01161				K06910	PEBP (phosphatidylethanolamine-binding protein) family protein	-
Pp1s111_8V6.1|PACid:18041454	271	49	116	14	-	8	36.2	5.96	14.43	3.96	-	2.35	CATGATCGTGCTGCAAGGCCA	5	6	5	3	-	3	GO:0009528//plastid inner membrane	GO:0043169//cation binding;GO:0051536//iron-sulfur cluster binding;GO:0016628//oxidoreductase activity, acting on the CH-CH group of donors, NAD or NADP as acceptor;GO:0016730//oxidoreductase activity, acting on iron-sulfur proteins as donors;GO:0016703	GO:0042742//defense response to bacterium;GO:0006787;GO:0009791//post-embryonic development;GO:0048608//reproductive structure development	gi|168033321|ref|XP_001769164.1|/0/predicted protein [Physcomitrella patens subsp. patens]	ACD1	AT3G44880.1	PF00355,PF08417	PTHR21266		1.14.12.20	K13071	Pheophorbide a oxygenase family protein with Rieske [2Fe-2S] domain	jgi|Phypa1_1|134389|e_gw1.111.26.1
Pp1s112_121V6.1|PACid:18064837	23	46	26	66	209	52	3.07	5.59	3.23	18.66	63.63	15.28	CATGTCAAAACTTGAATCAAT	1	1	1	1	1	1	-	-	-	gi|168033522|ref|XP_001769264.1|/6.02849e-136/predicted protein [Physcomitrella patens subsp. patens]	-	AT1G60060.1		PTHR13902:SF3				Serine/threonine-protein kinase WNK (With No Lysine)-related	-
Pp1s112_142V6.1|PACid:18064886	525	366	251	2	3	29	70.13	44.51	31.23	0.57	0.91	8.52	CATGCCACGTTCCAATTAATT	1	1	1	1	1	1	-	-	-	gi|168033526|ref|XP_001769266.1|/8.8797e-155/predicted protein [Physcomitrella patens subsp. patens]	-	AT3G61750.1		PTHR23130	KOG4293			Cytochrome b561/ferric reductase transmembrane with DOMON related domain	jgi|Phypa1_1|44924|gw1.112.119.1
Pp1s112_168V6.1|PACid:18064862	101	11	148	48	5	46	13.49	1.34	18.41	13.57	1.52	13.52	CATGTACCACAGAAACAACAC	1	1	1	1	1	1	-	-	-	gi|168033434|ref|XP_001769220.1|/1.17457e-166/predicted protein [Physcomitrella patens subsp. patens]	-	-							jgi|Phypa1_1|233992|estExt_fgenesh2_pg.C_1120056
Pp1s112_172V6.1|PACid:18064889	-	-	119	12	-	-	-	-	14.8	3.39	-	-	CATGGTATAGAAATCCGATGC	-	-	1	1	-	-	-	GO:0016837	-	gi|168033532|ref|XP_001769269.1|/0/predicted protein [Physcomitrella patens subsp. patens]	-	AT4G13710.1	PF00544			4.2.2.2	K01728	Pectin lyase-like superfamily protein	-
Pp1s112_177V6.1|PACid:18064847	-	-	64	436	-	3	-	-	7.96	123.26	-	0.88	CATGATATATTCTCAAGCGAT	-	-	2	4	-	4	GO:0030312//external encapsulating structure;GO:0031410//cytoplasmic vesicle	GO:0004091//carboxylesterase activity	GO:0071555	gi|168033536|ref|XP_001769271.1|/0/predicted protein [Physcomitrella patens subsp. patens]	-	AT5G19730.1	PF01095					Pectin lyase-like superfamily protein	-
Pp1s112_186V6.1|PACid:18064870	164	32	2	10	16	29	21.91	3.89	0.25	2.83	4.87	8.52	CATGCAGCGTCAGAAATGGCA	1	1	2	1	1	1	GO:0031981//nuclear lumen;GO:0009532//plastid stroma;GO:0009526//plastid envelope	GO:0030554//adenyl nucleotide binding;GO:0016668//oxidoreductase activity, acting on sulfur group of donors, NAD or NADP as acceptor	GO:0006085//acetyl-CoA biosynthetic process;GO:0006091//generation of precursor metabolites and energy;GO:0019725//cellular homeostasis	gi|168033540|ref|XP_001769273.1|/0/predicted protein [Physcomitrella patens subsp. patens]	LPD1	AT3G16950.2	PF07992,PF00070,PF02852	PTHR22912	KOG1335	1.8.1.4	K00382	lipoamide dehydrogenase 1	-
Pp1s112_191V6.1|PACid:18064856	130	410	40	462	277	158	17.37	49.86	4.98	130.61	84.33	46.44	CATGGTGGATGCTGGAATCAA	5	5	5	5	5	5	GO:0043231//intracellular membrane-bounded organelle	-	-	gi|116778538|gb|ABK20900.1|/8.52288e-11/unknown [Picea sitchensis]	TOM5	AT5G08040.1						mitochondrial import receptor subunit TOM5 homolog	-
Pp1s112_193V6.1|PACid:18064897	73	51	129	21	8	138	9.75	6.2	16.05	5.94	2.44	40.56	CATGGTCCAAGCGCTGGATGT	2	2	1	1	1	1	-	-	-	gi|168033440|ref|XP_001769223.1|/0/predicted protein [Physcomitrella patens subsp. patens]	-	AT3G09730.2							jgi|Phypa1_1|233998|estExt_fgenesh2_pg.C_1120066
Pp1s112_210V6.1|PACid:18064878	83	169	187	-	7	29	11.09	20.55	23.26	-	2.13	8.52	CATGGTATTTACAGGTTTTTT	1	1	1	-	1	1	GO:0031224//intrinsic to membrane;GO:0043231//intracellular membrane-bounded organelle;GO:0031410//cytoplasmic vesicle	GO:0003880//protein C-terminal carboxyl O-methyltransferase activity	GO:0006479//protein amino acid methylation;GO:0048513//organ development;GO:0009791//post-embryonic development;GO:0009738//abscisic acid mediated signaling pathway	gi|168033444|ref|XP_001769225.1|/7.47075e-111/predicted protein [Physcomitrella patens subsp. patens]	ATSTE14B	AT5G08335.1	PF04140	PTHR12714	KOG2628	2.1.1.100	K00587	Isoprenylcysteine carboxyl methyltransferase (ICMT) family	jgi|Phypa1_1|134528|e_gw1.112.53.1
Pp1s112_210V6.2|PACid:18064877	42	27	160	21	17	12	5.61	3.28	19.9	5.94	5.18	3.53	CATGAAGTAGGGATGTATTCA	1	1	1	1	1	1	GO:0031224//intrinsic to membrane;GO:0043231//intracellular membrane-bounded organelle;GO:0031410//cytoplasmic vesicle	GO:0003880//protein C-terminal carboxyl O-methyltransferase activity	GO:0006479//protein amino acid methylation;GO:0048513//organ development;GO:0009791//post-embryonic development;GO:0009738//abscisic acid mediated signaling pathway	gi|168033444|ref|XP_001769225.1|/9.22598e-111/predicted protein [Physcomitrella patens subsp. patens]	ATSTE14B	AT5G08335.1	PF04140	PTHR12714	KOG2628	2.1.1.100	K00587	Isoprenylcysteine carboxyl methyltransferase (ICMT) family	-
Pp1s112_221V6.1|PACid:18064918	111	24	154	49	12	36	14.83	2.92	19.16	13.85	3.65	10.58	CATGAATGGAAGCATTGGATA	1	1	1	1	1	1	-	-	-	gi|168045516|ref|XP_001775223.1|/8.58458e-82/predicted protein [Physcomitrella patens subsp. patens]	SR1	AT2G22300.1	PF03859,PF01833,PF00612	PTHR23335				signal responsive 1	-
Pp1s112_229V6.1|PACid:18064892	111	106	479	116	41	56	14.83	12.89	59.59	32.79	12.48	16.46	CATGATTAATCCAATGACAGG	2	2	1	1	1	1	-	-	-	gi|168033454|ref|XP_001769230.1|/0/predicted protein [Physcomitrella patens subsp. patens]	-	AT3G45190.1	PF04499	PTHR12634	KOG2073			SIT4 phosphatase-associated family protein	-
Pp1s112_254V6.1|PACid:18064903	90	135	5	-	81	65	12.02	16.42	0.62	-	24.66	19.1	CATGTGCATGCATAAGCGACG	2	2	2	-	1	1	-	GO:0016787//hydrolase activity	-	gi|168033458|ref|XP_001769232.1|/1.17604e-174/predicted protein [Physcomitrella patens subsp. patens]	MES11	AT3G29770.1	PF00561	PTHR10992	KOG1454			methyl esterase 11	jgi|Phypa1_1|187885|estExt_gwp_gw1.C_1120128
Pp1s112_25V6.1|PACid:18064827	174	364	142	9	10	15	23.24	44.27	17.67	2.54	3.04	4.41	CATGTGTATTCTGGGCTTGTT	9	9	9	1	9	9	GO:0043231//intracellular membrane-bounded organelle	GO:0046914//transition metal ion binding;GO:0032559//adenyl ribonucleotide binding	-	gi|168033386|ref|XP_001769196.1|/2.93226e-84/predicted protein [Physcomitrella patens subsp. patens]	GRP4	AT3G23830.2	PF00076	PTHR15241	KOG4207			glycine-rich RNA-binding protein 4	jgi|Phypa1_1|166317|estExt_fgenesh1_pg.C_1120004
Pp1s112_267V6.1|PACid:18064921	435	77	162	16	7	23	58.11	9.36	20.15	4.52	2.13	6.76	CATGCGCGAGACGATCGGCAG	1	3	1	1	1	1	GO:0044444//cytoplasmic part	GO:0031406//carboxylic acid binding	-	gi|168033466|ref|XP_001769236.1|/0/predicted protein [Physcomitrella patens subsp. patens]	ACR3	AT1G76990.3	PF01842	PTHR13734:SF1				ACT domain repeat 3	jgi|Phypa1_1|187890|estExt_gwp_gw1.C_1120136
Pp1s112_51V6.1|PACid:18064896	-	5	95	146	-	2	-	0.61	11.82	41.28	-	0.59	CATGACCTACGATTTGTGTCA	-	1	1	1	-	1	-	-	-	gi|168033396|ref|XP_001769201.1|/6.78016e-10/predicted protein [Physcomitrella patens subsp. patens]	-	-							-
Pp1s112_53V6.1|PACid:18064907	120	142	104	-	12	25	16.03	17.27	12.94	-	3.65	7.35	CATGGGTAGGGTGAAACGGGA	2	2	2	-	1	1	GO:0044464//cell part	GO:0016788//hydrolase activity, acting on ester bonds	GO:0006259//DNA metabolic process	gi|168033398|ref|XP_001769202.1|/0/predicted protein [Physcomitrella patens subsp. patens]	ET2	AT5G56780.1						effector of transcription2	jgi|Phypa1_1|233972|estExt_fgenesh2_pg.C_1120015
Pp1s112_75V6.2|PACid:18064814	-	-	-	197	-	-	-	-	-	55.69	-	-	CATGTGAATTCTGAGGCTCCT	-	-	-	1	-	-	GO:0031224//intrinsic to membrane	GO:0016759//cellulose synthase activity;GO:0046914//transition metal ion binding	GO:0045229//external encapsulating structure organization;GO:0009250//glucan biosynthetic process	gi|168033504|ref|XP_001769255.1|/0/cellulose synthase 8, glycosyltransferase family 2 [Physcomitrella patens subsp. patens]	CESA1	AT4G32410.1	PF00628,PF03552	PTHR13301:SF1				cellulose synthase 1	-
Pp1s112_99V6.1|PACid:18064881	-	210	107	-	3	29	-	25.54	13.31	-	0.91	8.52	CATGGACAATACGTTCTACAA	-	1	1	-	1	1	GO:0005618//cell wall;GO:0005576//extracellular region	GO:0016209//antioxidant activity;GO:0005506//iron ion binding;GO:0003824//catalytic activity	GO:0006952//defense response;GO:0008152//metabolic process	gi|168033514|ref|XP_001769260.1|/2.07178e-164/predicted protein [Physcomitrella patens subsp. patens]	-	AT5G17820.1	PF00141			1.11.1.7	K00430	Peroxidase superfamily protein	-
Pp1s113_138V6.1|PACid:18037558	865	217	1073	99	10	16	115.55	26.39	133.48	27.99	3.04	4.7	CATGGATGTATTACAAACAAT	1	1	1	1	1	1	-	-	-	gi|115529199|dbj|BAF34332.1|/0/pentatricopeptide repeat protein [Physcomitrella patens]	EMB1270	AT3G18110.1	PF01535	PTHR10483				Pentatricopeptide repeat (PPR) superfamily protein	jgi|Phypa1_1|234033|estExt_fgenesh2_pg.C_1130047
Pp1s113_14V6.1|PACid:18037565	78	136	1310	62	29	342	10.42	16.54	162.97	17.53	8.83	100.52	CATGGGTCTCAGGATTCGCCC	2	2	1	1	1	1	-	GO:0016788//hydrolase activity, acting on ester bonds	-	gi|168033629|ref|XP_001769317.1|/3.20889e-143/predicted protein [Physcomitrella patens subsp. patens]	-	AT4G37470.1	PF00561	PTHR10992	KOG1454			alpha/beta-Hydrolases superfamily protein	jgi|Phypa1_1|234012|estExt_fgenesh2_pg.C_1130006
Pp1s113_161V6.2|PACid:18037578	326	72	308	22	34	124	43.55	8.76	38.32	6.22	10.35	36.44	CATGCAATCCAAGGTTACAAA	3	3	2	1	1	1	GO:0044464//cell part	GO:0004673//protein histidine kinase activity;GO:0004871//signal transducer activity;GO:0032559//adenyl ribonucleotide binding	GO:0006468//protein amino acid phosphorylation;GO:0023060;GO:0006351//transcription, DNA-dependent	gi|168038964|ref|XP_001771969.1|/3.99079e-137/sensory histidine protein kinase [Physcomitrella patens subsp. patens]	WOL	AT2G01830.3	PF05231,PF00512,PF02518,PF00072	PTHR23283				CHASE domain containing histidine kinase protein	-
Pp1s113_185V6.1|PACid:18037557	9	18	165	39	8	15	1.2	2.19	20.53	11.03	2.44	4.41	CATGGTGGTTAAAAACCTTTT	5	7	5	6	4	4	-	GO:0005488//binding;GO:0003824//catalytic activity	-	gi|168041266|ref|XP_001773113.1|/0/predicted protein [Physcomitrella patens subsp. patens]	-	AT1G69550.1	PF00069,PF07714,PF00931,PF00560	PTHR23257	KOG0192			disease resistance protein (TIR-NBS-LRR class)	-
Pp1s113_187V6.1|PACid:18037586	16	7	191	113	52	233	2.14	0.85	23.76	31.95	15.83	68.48	CATGCAGTTGGTCACCGAAGC	1	1	1	1	1	1	-	-	-	-	-	-							-
Pp1s113_204V6.2|PACid:18037588	50	43	338	8	-	4	6.68	5.23	42.05	2.26	-	1.18	CATGGATTCCTCAAAAAGGGG	1	1	1	1	-	1	-	GO:0046872//metal ion binding;GO:0016747//transferase activity, transferring acyl groups other than amino-acyl groups	-	gi|168029775|ref|XP_001767400.1|/0/predicted protein [Physcomitrella patens subsp. patens]	-	AT2G45670.1	PF01553	PTHR23063				calcineurin B subunit-related	jgi|Phypa1_1|134589|e_gw1.113.74.1
Pp1s113_31V6.1|PACid:18037601	100	88	182	-	4	99	13.36	10.7	22.64	-	1.22	29.1	CATGAAACCAATTTTTATCTT	1	1	1	-	1	1	GO:0031410//cytoplasmic vesicle	GO:0004175//endopeptidase activity	GO:0019538//protein metabolic process	gi|168033581|ref|XP_001769293.1|/0/predicted protein [Physcomitrella patens subsp. patens]	APA1	AT1G11910.1	PF00026,PF03489,PF05184	PTHR13683	KOG1339			aspartic proteinase A1	jgi|Phypa1_1|234014|estExt_fgenesh2_pg.C_1130012
Pp1s114_123V6.2|PACid:18037240	176	1121	174	137	156	259	23.51	136.32	21.65	38.73	47.5	76.12	CATGGTGTGTTGGTGGGTACA	3	3	3	3	3	3	GO:0009526//plastid envelope;GO:0009532//plastid stroma	GO:0016831//carboxy-lyase activity	GO:0006779//porphyrin biosynthetic process	gi|168033872|ref|XP_001769438.1|/0/predicted protein [Physcomitrella patens subsp. patens]	HEME2	AT2G40490.1	PF01208	PTHR21091	KOG2872			Uroporphyrinogen decarboxylase	jgi|Phypa1_1|188035|estExt_gwp_gw1.C_1140122
Pp1s114_126V6.1|PACid:18037313	42	31	175	85	25	123	5.61	3.77	21.77	24.03	7.61	36.15	CATGCTTAGGAGCCTTCACGA	2	1	1	1	1	1	-	GO:0048037//cofactor binding;GO:0003824//catalytic activity	GO:0008152//metabolic process	gi|168033876|ref|XP_001769440.1|/0/predicted protein [Physcomitrella patens subsp. patens]	-	AT1G68540.1	PF01370	PTHR10366	KOG1502			NAD(P)-binding Rossmann-fold superfamily protein	jgi|Phypa1_1|215362|estExt_Genewise1.C_1140128
Pp1s114_129V6.1|PACid:18037243	199	105	78	134	59	55	26.58	12.77	9.7	37.88	17.96	16.16	CATGAGAAGAGGCACAATGAA	1	1	1	1	1	1	GO:0043234//protein complex;GO:0043231//intracellular membrane-bounded organelle	GO:0032559//adenyl ribonucleotide binding	GO:0006546//glycine catabolic process	gi|168033770|ref|XP_001769387.1|/1.49781e-85/predicted protein [Physcomitrella patens subsp. patens]	-	AT2G35120.1	PF01597	PTHR11715	KOG3373		K02437	Single hybrid motif superfamily protein	-
Pp1s114_132V6.1|PACid:18037350	374	69	160	40	35	76	49.96	8.39	19.9	11.31	10.66	22.34	CATGCAAGATGTACAAAGAGT	1	1	1	1	1	1	GO:0031461//cullin-RING ubiquitin ligase complex;GO:0043231//intracellular membrane-bounded organelle	GO:0046914//transition metal ion binding;GO:0003676//nucleic acid binding	GO:0006259//DNA metabolic process;GO:0009411//response to UV	gi|168033878|ref|XP_001769441.1|/0/predicted protein [Physcomitrella patens subsp. patens]	DDB2	AT5G58760.1	PF00098,PF00400	PTHR15169	KOG4328		K10140	damaged DNA binding 2	jgi|Phypa1_1|188047|estExt_gwp_gw1.C_1140136
Pp1s114_138V6.1|PACid:18037252	770	2057	335	115	226	153	102.86	250.15	41.68	32.51	68.81	44.97	CATGCTCTTGTAGCAACGTCT	2	2	2	1	2	2	GO:0009532//plastid stroma;GO:0009526//plastid envelope;GO:0009534//chloroplast thylakoid	GO:0008187//poly-pyrimidine tract binding	GO:0006952//defense response;GO:0009725//response to hormone stimulus	gi|168033890|ref|XP_001769447.1|/1.5113e-108/predicted protein [Physcomitrella patens subsp. patens]	CP29	AT3G53460.3	PF00076	PTHR10432	KOG0123			chloroplast RNA-binding protein 29	-
Pp1s114_139V6.2|PACid:18037361	1315	4	31	365	-	2	175.66	0.49	3.86	103.19	-	0.59	CATGGGGTCTCTGGGTTGTGC	1	3	1	1	-	1	-	-	-	gi|168033892|ref|XP_001769448.1|/0/predicted protein [Physcomitrella patens subsp. patens]	-	AT2G18340.1	PF02987	PTHR23241				late embryogenesis abundant domain-containing protein / LEA domain-containing protein	jgi|Phypa1_1|166392|estExt_fgenesh1_pg.C_1140087
Pp1s114_14V6.1|PACid:18037246	216	168	47	20	196	59	28.85	20.43	5.85	5.65	59.67	17.34	CATGTCAAGTCCCGAAGATCT	1	1	1	1	1	1	GO:0043231//intracellular membrane-bounded organelle;GO:0031224//intrinsic to membrane	GO:0016709//oxidoreductase activity, acting on paired donors, with incorporation or reduction of molecular oxygen, NADH or NADPH as one donor, and incorporation of one atom of oxygen;GO:0005506//iron ion binding;GO:0016741//transferase activity, transferring one-carbon groups	GO:0006694//steroid biosynthetic process	gi|168033822|ref|XP_001769413.1|/0/predicted protein [Physcomitrella patens subsp. patens]	CYP51G1	AT1G11680.1	PF00067	PTHR19383	KOG0684	1.14.13.70	K05917	CYTOCHROME P450 51G1	-
Pp1s114_151V6.1|PACid:18037242	55	53	550	226	73	199	7.35	6.45	68.42	63.89	22.23	58.49	CATGCGGTTTTATAGCTTCAC	1	1	1	1	1	1	-	GO:0003676//nucleic acid binding;GO:0001071	GO:0010468//regulation of gene expression;GO:0009943//adaxial/abaxial axis specification;GO:0048437//floral organ development	gi|168033780|ref|XP_001769392.1|/0/KANADI 3 [Physcomitrella patens subsp. patens]	KAN2	AT1G32240.1	PF00249					Homeodomain-like superfamily protein	-
Pp1s114_164V6.1|PACid:18037265	586	1091	583	17	91	29	78.28	132.68	72.53	4.81	27.71	8.52	CATGGTGAGATCGGCGAAGTC	1	1	1	1	1	1	GO:0019866//organelle inner membrane;GO:0043231//intracellular membrane-bounded organelle;GO:0030964	GO:0046914//transition metal ion binding;GO:0016723//oxidoreductase activity, oxidizing metal ions, NAD or NADP as acceptor;GO:0050136//NADH dehydrogenase (quinone) activity	GO:0009409//response to cold;GO:0006091//generation of precursor metabolites and energy	gi|168033906|ref|XP_001769455.1|/3.25057e-57/predicted protein [Physcomitrella patens subsp. patens]	FRO1	AT5G67590.1	PF04800	PTHR12219		1.6.5.3,1.6.99.3	K03937	NADH-ubiquinone oxidoreductase-related	-
Pp1s114_172V6.1|PACid:18037372	781	272	183	127	124	56	104.33	33.08	22.77	35.9	37.75	16.46	CATGTACTCTTAGATTGTTTA	1	1	1	1	1	1	GO:0009534//chloroplast thylakoid	-	GO:0006950//response to stress;GO:0009642//response to light intensity;GO:0009767//photosynthetic electron transport chain	gi|168033788|ref|XP_001769396.1|/1.10815e-34/predicted protein [Physcomitrella patens subsp. patens]	PGR5	AT2G05620.1						proton gradient regulation 5	-
Pp1s114_175V6.1|PACid:18037332	253	20	41	2	8	7	33.8	2.43	5.1	0.57	2.44	2.06	CATGTCTCAGCCAAAGGAATG	1	1	1	1	1	1	-	-	-	gi|168033790|ref|XP_001769397.1|/2.1113e-131/predicted protein [Physcomitrella patens subsp. patens]	-	AT1G15060.1		PTHR11005				Uncharacterised conserved protein UCP031088, alpha/beta hydrolase	jgi|Phypa1_1|134720|e_gw1.114.52.1
Pp1s114_179V6.1|PACid:18037338	271	291	312	9	13	10	36.2	35.39	38.81	2.54	3.96	2.94	CATGTTGTCCGGAATGGTCCA	1	1	1	1	1	1	-	-	-	gi|168033796|ref|XP_001769400.1|/5.4886e-22/predicted protein [Physcomitrella patens subsp. patens]	-	-							jgi|Phypa1_1|166407|estExt_fgenesh1_pg.C_1140113
Pp1s114_190V6.1|PACid:18037305	187	100	136	7	37	11	24.98	12.16	16.92	1.98	11.26	3.23	CATGAGTTGTTGCGACAGCCC	2	2	4	2	2	2	GO:0043234//protein complex;GO:0044424//intracellular part	GO:0016616//oxidoreductase activity, acting on the CH-OH group of donors, NAD or NADP as acceptor;GO:0048037//cofactor binding;GO:0000166//nucleotide binding	GO:0006072//glycerol-3-phosphate metabolic process	gi|168033800|ref|XP_001769402.1|/0/predicted protein [Physcomitrella patens subsp. patens]	-	AT3G07690.1	PF07479	PTHR11728	KOG2711			6-phosphogluconate dehydrogenase family protein	jgi|Phypa1_1|134760|e_gw1.114.195.1
Pp1s114_202V6.1|PACid:18037356	80	71	161	274	38	73	10.69	8.63	20.03	77.46	11.57	21.46	CATGCACCTTGTAGAGAAGTC	2	2	1	1	1	1	-	GO:0008905	GO:0019852//L-ascorbic acid metabolic process;GO:0006952//defense response;GO:0010035//response to inorganic substance;GO:0009719;GO:0006970//response to osmotic stress;GO:0009250//glucan biosynthetic process	gi|168033804|ref|XP_001769404.1|/0/predicted protein [Physcomitrella patens subsp. patens]	CYT1	AT2G39770.2	PF00483,PF00132	PTHR22572	KOG1322	2.7.7.22	K00971	Glucose-1-phosphate adenylyltransferase family protein	jgi|Phypa1_1|215432|estExt_Genewise1.C_1140222
Pp1s114_203V6.1|PACid:18037233	1496	2128	341	53	168	148	199.84	258.79	42.42	14.98	51.15	43.5	CATGTGGTCTTCGGAAAGGTC	1	1	1	1	1	1	GO:0005770//late endosome;GO:0044431//Golgi apparatus part;GO:0005626//insoluble fraction	GO:0016859//cis-trans isomerase activity	GO:0044267//cellular protein metabolic process	gi|168033806|ref|XP_001769405.1|/1.71932e-114/predicted protein [Physcomitrella patens subsp. patens]	CYP5	AT2G29960.1	PF00160	PTHR11071	KOG0880	5.2.1.8	K01802	cyclophilin 5	jgi|Phypa1_1|188111|estExt_gwp_gw1.C_1140224
Pp1s114_22V6.1|PACid:18037364	24	68	211	10	18	36	3.21	8.27	26.25	2.83	5.48	10.58	CATGGGTTCTACAAGTGGTTT	1	1	1	1	1	1	-	GO:0005488//binding	-	gi|168033826|ref|XP_001769415.1|/0/predicted protein [Physcomitrella patens subsp. patens]	-	AT2G30105.1	PF11976,PF00240,PF00560	PTHR23155					jgi|Phypa1_1|134634|e_gw1.114.200.1
Pp1s114_33V6.2|PACid:18037280	147	279	196	686	182	561	19.64	33.93	24.38	193.94	55.41	164.88	CATGCTTGAAATTGTGGGCTA	1	1	1	1	1	1	GO:0031410//cytoplasmic vesicle;GO:0043231//intracellular membrane-bounded organelle	-	-	gi|168033714|ref|XP_001769359.1|/3.96564e-134/predicted protein [Physcomitrella patens subsp. patens]	-	AT1G07080.1	PF03227	PTHR13234	KOG3160			Thioredoxin superfamily protein	jgi|Phypa1_1|110073|estExt_fgenesh1_kg.C_1140002
Pp1s114_79V6.1|PACid:18037234	798	2058	710	657	2464	967	106.6	250.27	88.33	185.74	750.19	284.21	CATGTCTGATCATCCTGGTAA	1	1	2	1	1	1	GO:0015934//large ribosomal subunit	GO:0005198//structural molecule activity	GO:0003006//reproductive developmental process;GO:0010467//gene expression	gi|168022174|ref|XP_001763615.1|/1.21538e-69/predicted protein [Physcomitrella patens subsp. patens]	emb2171	AT3G04400.1	PF00238	PTHR11761	KOG0901			Ribosomal protein L14p/L23e family protein	jgi|Phypa1_1|215314|estExt_Genewise1.C_1140068
Pp1s114_7V6.2|PACid:18037318	514	3	9	129	-	-	68.66	0.36	1.12	36.47	-	-	CATGCGGAGCTTGATGAGCGC	3	3	3	3	-	-	GO:0031224//intrinsic to membrane	GO:0015198//oligopeptide transporter activity	GO:0008152//metabolic process;GO:0006857//oligopeptide transport	gi|168033816|ref|XP_001769410.1|/0/predicted protein [Physcomitrella patens subsp. patens]	PTR1	AT3G54140.1	PF07690,PF00854	PTHR11654	KOG1237			peptide transporter 1	jgi|Phypa1_1|134814|e_gw1.114.185.1
Pp1s114_88V6.1|PACid:18037365	29	13	173	48	6	20	3.87	1.58	21.52	13.57	1.83	5.88	CATGAAGTTGTCAACTTCGGG	1	1	2	1	1	1	GO:0043231//intracellular membrane-bounded organelle	-	-	gi|297738867|emb|CBI28112.3|/1.24874e-97/unnamed protein product [Vitis vinifera]	-	AT4G13400.1						2-oxoglutarate (2OG) and Fe(II)-dependent oxygenase superfamily protein	-
Pp1s114_91V6.2|PACid:18037263	348	23	168	89	16	26	46.49	2.8	20.9	25.16	4.87	7.64	CATGCGTCCGCGTTGGGTACC	1	1	1	1	1	1	GO:0031224//intrinsic to membrane	-	GO:0006810//transport	gi|168033746|ref|XP_001769375.1|/0/predicted protein [Physcomitrella patens subsp. patens]	GONST3	AT1G76340.1		PTHR11132	KOG1444			golgi nucleotide sugar transporter 3	jgi|Phypa1_1|188015|estExt_gwp_gw1.C_1140095
Pp1s114_96V6.2|PACid:18037334	765	1057	477	-	6	10	102.19	128.54	59.34	-	1.83	2.94	CATGGTGAATACCAGGAGATT	1	1	1	-	1	1	-	-	GO:0019725//cellular homeostasis	gi|168033752|ref|XP_001769378.1|/4.04479e-102/predicted protein [Physcomitrella patens subsp. patens]	-	AT3G25580.1		PTHR21148	KOG1672			Thioredoxin superfamily protein	jgi|Phypa1_1|215344|estExt_Genewise1.C_1140104
Pp1s1158_3V6.1|PACid:18073729	1166	80	331	285	21	66	155.75	9.73	41.18	80.57	6.39	19.4	CATGGGGATGTTCAAACAGAT	1	1	1	1	1	1	-	GO:0016628//oxidoreductase activity, acting on the CH-CH group of donors, NAD or NADP as acceptor;GO:0000166//nucleotide binding	GO:0006950//response to stress;GO:0009694//jasmonic acid metabolic process	gi|168069226|ref|XP_001786370.1|/0/predicted protein [Physcomitrella patens subsp. patens]	OPR2	AT1G76690.1	PF00724	PTHR22893	KOG0134			12-oxophytodienoate reductase 2	-
Pp1s115_101V6.1|PACid:18060161	220	547	105	46	47	90	29.39	66.52	13.06	13	14.31	26.45	CATGGTGCGCATCAGCGTCCT	3	1	3	1	2	1	GO:0043231//intracellular membrane-bounded organelle;GO:0015935//small ribosomal subunit;GO:0016020//membrane;GO:0030312//external encapsulating structure	GO:0005198//structural molecule activity	GO:0010467//gene expression	gi|167997137|ref|XP_001751275.1|/1.3212e-68/predicted protein [Physcomitrella patens subsp. patens]	-	AT5G59850.1	PF00410	PTHR11758	KOG1754		K02957	Ribosomal protein S8 family protein	jgi|Phypa1_1|234061|estExt_fgenesh2_pg.C_1150030
Pp1s115_107V6.1|PACid:18060143	333	148	152	503	55	192	44.48	18	18.91	142.2	16.75	56.43	CATGGTGAATGGAAGATAGTA	1	1	1	1	1	1	GO:0016020//membrane	GO:0004673//protein histidine kinase activity;GO:0004871//signal transducer activity;GO:0032559//adenyl ribonucleotide binding	GO:0006468//protein amino acid phosphorylation;GO:0023060;GO:0006351//transcription, DNA-dependent	gi|163644182|dbj|BAF95741.1|/0/ethylene receptor homolog [Physcomitrella patens]	ETR1	AT1G66340.1	PF01590,PF00512,PF02518,PF00072	PTHR23283	KOG0519			Signal transduction histidine kinase, hybrid-type, ethylene sensor	jgi|Phypa1_1|234062|estExt_fgenesh2_pg.C_1150032
Pp1s115_168V6.2|PACid:18060207	1029	124	166	31	8	86	137.45	15.08	20.65	8.76	2.44	25.28	CATGTGTATCTGAAAATGCTT	1	1	1	1	2	1	GO:0009532//plastid stroma;GO:0009526//plastid envelope	GO:0016628//oxidoreductase activity, acting on the CH-CH group of donors, NAD or NADP as acceptor;GO:0005515//protein binding;GO:0032559//adenyl ribonucleotide binding	GO:0010038//response to metal ion;GO:0044267//cellular protein metabolic process;GO:0006605//protein targeting;GO:0006950//response to stress	gi|283484353|gb|ADB23406.1|/0/chloroplast Hsp70-2 [Physcomitrella patens]	CPHSC70-2EAT SHOCK PROTEIN 70-2	AT5G49910.1	PF00012	PTHR19375	KOG0102			chloroplast heat shock protein 70-2	-
Pp1s115_193V6.1|PACid:18060133	61	292	175	44	40	129	8.15	35.51	21.77	12.44	12.18	37.91	CATGGGCAACCTTTCATCTTG	1	1	1	1	1	1	GO:0009532//plastid stroma	GO:0005506//iron ion binding;GO:0016712//oxidoreductase activity, acting on paired donors, with incorporation or reduction of molecular oxygen, reduced flavin or flavoprotein as one donor, and incorporation of one atom of oxygen	GO:0008152//metabolic process	gi|168034105|ref|XP_001769554.1|/0/predicted protein [Physcomitrella patens subsp. patens]	CYP97B3	AT4G15110.1	PF00067	PTHR19383	KOG0157			cytochrome P450, family 97, subfamily B, polypeptide 3	jgi|Phypa1_1|188189|estExt_gwp_gw1.C_1150113
Pp1s115_59V6.3|PACid:18060136	1008	1444	2087	98	43	62	134.65	175.6	259.63	27.71	13.09	18.22	CATGGCCGACAAGGACGTTGC	4	4	4	4	4	4	GO:0031981//nuclear lumen	GO:0005488//binding	-	gi|168033961|ref|XP_001769482.1|/2.61727e-43/predicted protein [Physcomitrella patens subsp. patens]	PYM	AT1G11400.2		PTHR22959:SF2				partner of Y14-MAGO	jgi|Phypa1_1|235045|estExt_fgenesh2_pm.C_1150003
Pp1s115_78V6.1|PACid:18060138	994	827	1399	88	31	77	132.78	100.57	174.04	24.88	9.44	22.63	CATGAGATTAAGAAGTATTCT	2	2	2	1	1	1	GO:0012505//endomembrane system;GO:0043231//intracellular membrane-bounded organelle	-	GO:0000904//cell morphogenesis involved in differentiation;GO:0000003//reproduction	gi|168033969|ref|XP_001769486.1|/0/predicted protein [Physcomitrella patens subsp. patens]	POK	AT1G71270.1	PF04129	PTHR14190	KOG1961			Vps52 / Sac2 family	jgi|Phypa1_1|232661|fgenesh2_pm.scaffold_115000006
Pp1s115_82V6.1|PACid:18060175	719	585	673	15	9	104	96.04	71.14	83.72	4.24	2.74	30.57	CATGATTAACCAGGCAGATGA	2	2	1	1	1	1	GO:0043231//intracellular membrane-bounded organelle	-	GO:0019941//modification-dependent protein catabolic process;GO:0010038//response to metal ion	gi|168034073|ref|XP_001769538.1|/0/predicted protein [Physcomitrella patens subsp. patens]	ATS9	AT1G29150.1	PF01399	PTHR10678	KOG1463		K03036	non-ATPase subunit 9	jgi|Phypa1_1|234058|estExt_fgenesh2_pg.C_1150026
Pp1s115_99V6.1|PACid:18060210	32	7	103	13	8	6	4.27	0.85	12.81	3.68	2.44	1.76	CATGGCTTGGGAATGCTATTG	1	1	1	1	1	1	-	GO:0016740//transferase activity	-	gi|168034075|ref|XP_001769539.1|/0/predicted protein [Physcomitrella patens subsp. patens]	-	AT5G41460.1	PF04646	PTHR10811	KOG2246			Protein of unknown function (DUF604)	jgi|Phypa1_1|188157|estExt_gwp_gw1.C_1150062
Pp1s116_100V6.1|PACid:18053114	285	334	331	3	6	11	38.07	40.62	41.18	0.85	1.83	3.23	CATGCTATTGGCACCATTTCT	1	1	1	1	1	1	-	GO:0004553//hydrolase activity, hydrolyzing O-glycosyl compounds	GO:0009056//catabolic process	gi|168034158|ref|XP_001769580.1|/0/predicted protein [Physcomitrella patens subsp. patens]	-	-	PF01476	PTHR21666:SF1					jgi|Phypa1_1|166453|estExt_fgenesh1_pg.C_1160051
Pp1s116_110V6.1|PACid:18053038	3183	17281	6425	3387	6281	3998	425.18	2101.54	799.29	957.55	1912.3	1175.03	CATGAGTTTTTCTTAGTGTGA	2	2	2	2	1	2	GO:0009521;GO:0009534//chloroplast thylakoid	-	GO:0044237//cellular metabolic process	gi|168034164|ref|XP_001769583.1|/1.09757e-47/predicted protein [Physcomitrella patens subsp. patens]	PSBX	AT2G06520.1	PF06596					photosystem II subunit X	jgi|Phypa1_1|166457|estExt_fgenesh1_pg.C_1160058
Pp1s116_111V6.1|PACid:18053131	174	163	26	30	15	22	23.24	19.82	3.23	8.48	4.57	6.47	CATGGGAAGCGTTGGATGTGT	1	1	1	1	1	1	-	GO:0046914//transition metal ion binding	-	gi|168034252|ref|XP_001769627.1|/1.04725e-151/predicted protein [Physcomitrella patens subsp. patens]	-	AT3G19910.1	PF00097	PTHR22764	KOG1493			RING/U-box superfamily protein	-
Pp1s116_27V6.1|PACid:18053024	44	247	3	609	271	289	5.88	30.04	0.37	172.17	82.51	84.94	CATGTTAACTCTAGTAAAAGA	2	2	2	2	2	2	-	GO:0016788//hydrolase activity, acting on ester bonds	-	gi|168034126|ref|XP_001769564.1|/1.53425e-145/predicted protein [Physcomitrella patens subsp. patens]	-	AT4G37470.1	PF00561	PTHR10992	KOG1454			alpha/beta-Hydrolases superfamily protein	jgi|Phypa1_1|215526|estExt_Genewise1.C_1160024
Pp1s116_47V6.1|PACid:18053082	60	50	118	9	8	20	8.01	6.08	14.68	2.54	2.44	5.88	CATGAATGTATACAAGGTAGG	1	1	1	1	1	1	GO:0043231//intracellular membrane-bounded organelle	GO:0046914//transition metal ion binding;GO:0003824//catalytic activity	GO:0000741//karyogamy	gi|168034228|ref|XP_001769615.1|/0/predicted protein [Physcomitrella patens subsp. patens]	CPSF73-II	AT2G01730.1	PF00753,PF10996,PF07521	PTHR11203	KOG1136	3.1.27.-	K13148	cleavage and polyadenylation specificity factor 73 kDa subunit-II	-
Pp1s116_53V6.1|PACid:18053040	220	1107	226	47	91	375	29.39	134.62	28.12	13.29	27.71	110.21	CATGTCGCACACCAATTGCTG	6	6	2	2	2	2	GO:0009526//plastid envelope;GO:0009532//plastid stroma;GO:0005576//extracellular region	GO:0016765//transferase activity, transferring alkyl or aryl (other than methyl) groups	GO:0006952//defense response;GO:0006779//porphyrin biosynthetic process;GO:0018065//protein-cofactor linkage	gi|168034136|ref|XP_001769569.1|/0/predicted protein [Physcomitrella patens subsp. patens]	HEMC	AT5G08280.1	PF01379,PF03900	PTHR11557	KOG2892	2.5.1.61	K01749	hydroxymethylbilane synthase	-
Pp1s116_56V6.3|PACid:18053090	3441	1794	1671	81	85	103	459.65	218.17	207.88	22.9	25.88	30.27	CATGCAGGGTGTTGCCATTGC	1	1	1	1	1	1	GO:0009536//plastid;GO:0042579//microbody	GO:0015038//glutathione disulfide oxidoreductase activity;GO:0030554//adenyl nucleotide binding	GO:0009314//response to radiation;GO:0006790//sulfur metabolic process;GO:0006091//generation of precursor metabolites and energy;GO:0019725//cellular homeostasis;GO:0019953//sexual reproduction;GO:0000729//DNA double-strand break processing	gi|168034140|ref|XP_001769571.1|/0/predicted protein [Physcomitrella patens subsp. patens]	GR1	AT3G24170.2	PF07992,PF00070,PF02852	PTHR22912	KOG0405	1.8.1.7	K00383	glutathione-disulfide reductase	jgi|Phypa1_1|215547|estExt_Genewise1.C_1160053
Pp1s116_5V6.1|PACid:18053036	65	65	108	6	20	100	8.68	7.9	13.44	1.7	6.09	29.39	CATGTTTACAAGCTGAAAATT	1	1	1	1	1	1	-	-	-	gi|168034206|ref|XP_001769604.1|/0/predicted protein [Physcomitrella patens subsp. patens]	-	AT5G53080.1	PF07719,PF07721,PF00515	PTHR19959	KOG1840			Tetratricopeptide repeat (TPR)-like superfamily protein	jgi|Phypa1_1|188193|estExt_gwp_gw1.C_1160004
Pp1s116_98V6.1|PACid:18053080	809	550	3132	58	153	337	108.07	66.89	389.63	16.4	46.58	99.05	CATGACGAAGATGTTTGGATG	1	1	1	1	1	1	GO:0043231//intracellular membrane-bounded organelle;GO:0044444//cytoplasmic part	GO:0004674//protein serine/threonine kinase activity;GO:0032559//adenyl ribonucleotide binding	GO:0048827//phyllome development;GO:0006952//defense response;GO:0005984//disaccharide metabolic process;GO:0010118//stomatal movement;GO:0006633//fatty acid biosynthetic process;GO:0006800//oxygen and reactive oxygen species metabolic process;GO:0006641//triglyceride metabolic process;GO:0006970//response to osmotic stress;GO:0009755//hormone-mediated signaling pathway;GO:0006464//protein modifi…	gi|168034156|ref|XP_001769579.1|/0/predicted protein [Physcomitrella patens subsp. patens]	OST1	AT4G33950.1	PF00069	PTHR22982	KOG0583			Protein kinase superfamily protein	jgi|Phypa1_1|106968|estExt_fgenesh1_pm.C_1160010
Pp1s117_116V6.1|PACid:18074786	7	50	448	252	8	48	0.94	6.08	55.73	71.24	2.44	14.11	CATGTCAGAGGTATTGATAAG	1	1	1	1	1	1	-	-	-	gi|168034443|ref|XP_001769722.1|/4.38518e-178/predicted protein [Physcomitrella patens subsp. patens]	-	-							-
Pp1s117_152V6.1|PACid:18074823	217	731	27	160	275	258	28.99	88.9	3.36	45.23	83.73	75.83	CATGTGTTGAAGTTGTGTCCT	1	1	1	1	1	1	GO:0044444//cytoplasmic part;GO:0043231//intracellular membrane-bounded organelle	-	-	gi|168034455|ref|XP_001769728.1|/1.15317e-130/predicted protein [Physcomitrella patens subsp. patens]	-	AT1G65820.1	PF01124	PTHR10250		2.5.1.18	K00799	microsomal glutathione s-transferase, putative	-
Pp1s117_163V6.1|PACid:18074866	53	49	107	144	13	67	7.08	5.96	13.31	40.71	3.96	19.69	CATGCTCCTATTTCAAAGAGC	2	2	1	1	2	1	GO:0009536//plastid	GO:0004486//methylenetetrahydrofolate dehydrogenase activity;GO:0019238//cyclohydrolase activity	GO:0006760//folic acid and derivative metabolic process	gi|168034457|ref|XP_001769729.1|/7.74816e-162/predicted protein [Physcomitrella patens subsp. patens]	-	AT4G00620.1	PF00763,PF02882	PTHR10025	KOG0089			Amino acid dehydrogenase family protein	-
Pp1s117_187V6.2|PACid:18074886	733	955	784	31	75	47	97.91	116.14	97.53	8.76	22.83	13.81	CATGTACCGGAAGAGTATCCT	1	1	1	1	1	1	-	GO:0009975//cyclase activity;GO:0005506//iron ion binding	GO:0006164//purine nucleotide biosynthetic process;GO:0048193//Golgi vesicle transport	gi|168034469|ref|XP_001769735.1|/2.44606e-15/predicted protein [Physcomitrella patens subsp. patens]	-	AT5G54750.2		PTHR13048				Transport protein particle (TRAPP) component	jgi|Phypa1_1|62961|fgenesh1_kg.scaffold_117000002
Pp1s117_23V6.1|PACid:18074785	11	-	238	327	-	25	1.47	-	29.61	92.45	-	7.35	CATGTTTTTCTGATTCACAGA	1	-	1	1	-	1	GO:0043231//intracellular membrane-bounded organelle	GO:0003676//nucleic acid binding;GO:0001071	GO:0006351//transcription, DNA-dependent	gi|168034291|ref|XP_001769646.1|/6.26786e-39/predicted protein [Physcomitrella patens subsp. patens]	TINY2	AT5G11590.1	PF00847				K09286	Integrase-type DNA-binding superfamily protein	-
Pp1s117_45V6.2|PACid:18074865	102	20	43	19	11	27	13.63	2.43	5.35	5.37	3.35	7.94	CATGGGCGAGATGTGTCACAT	1	12	1	1	1	1	GO:0044464//cell part	-	-	gi|167998855|ref|XP_001752133.1|/6.04616e-78/predicted protein [Physcomitrella patens subsp. patens]	BDG1	AT1G64670.1	PF00561	PTHR10992	KOG1454			alpha/beta-Hydrolases superfamily protein	-
Pp1s117_57V6.1|PACid:18074873	1735	358	1725	303	261	663	231.76	43.54	214.6	85.66	79.46	194.86	CATGCCGCTGAAGAGGTGGGA	1	1	1	1	1	1	GO:0005789//endoplasmic reticulum membrane	GO:0016758//transferase activity, transferring hexosyl groups	-	gi|168034409|ref|XP_001769705.1|/0/predicted protein [Physcomitrella patens subsp. patens]	-	AT5G04500.1	PF09258	PTHR11062	KOG1022			glycosyltransferase family protein 47	jgi|Phypa1_1|135187|e_gw1.117.13.1
Pp1s117_86V6.1|PACid:18074810	252	1583	376	-	39	69	33.66	192.51	46.78	-	11.87	20.28	CATGCGCCACTTGCAGGAGTT	1	1	1	-	1	1	GO:0009532//plastid stroma;GO:0030529//ribonucleoprotein complex	GO:0003723//RNA binding;GO:0005198//structural molecule activity	GO:0010467//gene expression	gi|168034315|ref|XP_001769658.1|/1.02325e-122/predicted protein [Physcomitrella patens subsp. patens]	-	AT2G43030.1	PF00297	PTHR11229	KOG3141		K02906	Ribosomal protein L3 family protein	jgi|Phypa1_1|58629|fgenesh1_pm.scaffold_117000004
Pp1s117_91V6.2|PACid:18074798	362	260	345	19	51	180	48.36	31.62	42.92	5.37	15.53	52.9	CATGCTCATTGTGCACGCACT	1	1	1	1	1	1	GO:0016020//membrane	GO:0032561//guanyl ribonucleotide binding	GO:0035556//intracellular signal transduction;GO:0006810//transport	gi|168034319|ref|XP_001769660.1|/2.15738e-109/Rab5/RabF-family small GTPase [Physcomitrella patens subsp. patens]	ARA7	AT4G19640.1	PF00071,PF08477	PTHR11708	KOG0092		K07976	Ras-related small GTP-binding family protein	jgi|Phypa1_1|188295|estExt_gwp_gw1.C_1170060
Pp1s117_94V6.1|PACid:18074842	200	213	116	380	112	67	26.72	25.9	14.43	107.43	34.1	19.69	CATGTGCACTCCCTTTGACAA	1	1	1	1	1	1	GO:0031224//intrinsic to membrane;GO:0044424//intracellular part	GO:0033765	GO:0048878//chemical homeostasis;GO:0016129	gi|168034433|ref|XP_001769717.1|/7.51978e-156/predicted protein [Physcomitrella patens subsp. patens]	DET2	AT2G38050.1	PF02544	PTHR10556	KOG1638	1.3.99.-	K09591	3-oxo-5-alpha-steroid 4-dehydrogenase family protein	jgi|Phypa1_1|166483|estExt_fgenesh1_pg.C_1170051
Pp1s117_96V6.1|PACid:18074806	101	182	499	13	12	61	13.49	22.13	62.08	3.68	3.65	17.93	CATGGGGTTAGCCGCAGGAAT	1	1	1	1	1	1	-	-	-	gi|168034435|ref|XP_001769718.1|/0/predicted protein [Physcomitrella patens subsp. patens]	-	-	PF05368	PTHR14194					jgi|Phypa1_1|166484|estExt_fgenesh1_pg.C_1170052
Pp1s118_113V6.1|PACid:18069176	549	479	117	199	149	152	73.34	58.25	14.56	56.26	45.36	44.67	CATGTTGGAAATAGGAAGAAC	1	1	1	1	1	1	GO:0031980//mitochondrial lumen	-	-	gi|168034686|ref|XP_001769843.1|/3.12621e-119/predicted protein [Physcomitrella patens subsp. patens]	-	AT3G55605.1	PF02330		KOG2536			Mitochondrial glycoprotein family protein	jgi|Phypa1_1|110085|estExt_fgenesh1_kg.C_1180003
Pp1s118_166V6.1|PACid:18069115	539	813	191	1348	480	580	72	98.87	23.76	381.1	146.14	170.46	CATGACAAAATAGTTTCTTAG	1	1	1	1	1	1	GO:0031224//intrinsic to membrane;GO:0009526//plastid envelope;GO:0009534//chloroplast thylakoid;GO:0044436	GO:0004175//endopeptidase activity;GO:0046914//transition metal ion binding;GO:0042623//ATPase activity, coupled;GO:0032559//adenyl ribonucleotide binding	GO:0009767//photosynthetic electron transport chain;GO:0009668;GO:0044257//cellular protein catabolic process	gi|168034706|ref|XP_001769853.1|/0/predicted protein [Physcomitrella patens subsp. patens]	VAR2	AT2G30950.1	PF06480,PF07728,PF00004,PF01434	PTHR23076	KOG0731	3.4.24.-	K03798	FtsH extracellular protease family	-
Pp1s118_177V6.1|PACid:18069084	453	472	713	29	27	33	60.51	57.4	88.7	8.2	8.22	9.7	CATGAGCAGGAAGGAGAAGAG	2	2	2	1	1	1	-	GO:0003824//catalytic activity	-	gi|168034590|ref|XP_001769795.1|/4.26273e-180/predicted protein [Physcomitrella patens subsp. patens]	-	AT3G09970.1	PF00149		KOG0374			Calcineurin-like metallo-phosphoesterase superfamily protein	-
Pp1s118_214V6.1|PACid:18069107	68	113	161	-	-	-	9.08	13.74	20.03	-	-	-	CATGAACATTCTGGAGCCTAC	1	1	1	-	-	-	-	GO:0016882//cyclo-ligase activity;GO:0032559//adenyl ribonucleotide binding	GO:0006760//folic acid and derivative metabolic process	gi|168034730|ref|XP_001769865.1|/1.47808e-106/predicted protein [Physcomitrella patens subsp. patens]	5-FCL	AT5G13050.1	PF01812	PTHR23407	KOG3093			5-formyltetrahydrofolate cycloligase	jgi|Phypa1_1|135287|e_gw1.118.151.1
Pp1s118_226V6.1|PACid:18069195	53	41	173	174	28	39	7.08	4.99	21.52	49.19	8.52	11.46	CATGATATCTTTCAATAGTTA	1	1	1	1	1	1	-	GO:0046914//transition metal ion binding;GO:0003676//nucleic acid binding	GO:0010468//regulation of gene expression	gi|168034610|ref|XP_001769805.1|/2.81437e-56/predicted protein [Physcomitrella patens subsp. patens]	CDF3	AT3G47500.1	PF02701					cycling DOF factor 3	-
Pp1s118_232V6.2|PACid:18069121	1356	3	23	202	-	7	181.13	0.36	2.86	57.11	-	2.06	CATGTTATGCAGTCCTCGCGT	1	1	1	1	-	1	-	-	-	gi|168034744|ref|XP_001769872.1|/1.19801e-98/predicted protein [Physcomitrella patens subsp. patens]	-	AT2G18340.1	PF02987	PTHR23241				late embryogenesis abundant domain-containing protein / LEA domain-containing protein	jgi|Phypa1_1|166565|estExt_fgenesh1_pg.C_1180133
Pp1s118_234V6.2|PACid:18069204	139	177	174	3	2	9	18.57	21.52	21.65	0.85	0.61	2.65	CATGGTGGTTTCATTGCATCC	2	2	2	1	1	1	GO:0043231//intracellular membrane-bounded organelle;GO:0044444//cytoplasmic part	GO:0016747//transferase activity, transferring acyl groups other than amino-acyl groups;GO:0001071;GO:0048037//cofactor binding	GO:0006351//transcription, DNA-dependent;GO:0006768//biotin metabolic process	gi|168034748|ref|XP_001769874.1|/0/predicted protein [Physcomitrella patens subsp. patens]	BIOF	AT5G04620.2	PF00155	PTHR13693	KOG1359	2.3.1.47	K00652	biotin F	jgi|Phypa1_1|188417|estExt_gwp_gw1.C_1180143
Pp1s118_85V6.1|PACid:18069140	24	11	123	18	7	60	3.21	1.34	15.3	5.09	2.13	17.63	CATGCTTGGAACTGCCAAACT	2	15	1	1	1	1	GO:0031224//intrinsic to membrane	-	GO:0034613//cellular protein localization	gi|168034540|ref|XP_001769770.1|/0/predicted protein [Physcomitrella patens subsp. patens]	-	AT3G27325.2	PF07819	PTHR15495	KOG3724			hydrolases, acting on ester bonds	jgi|Phypa1_1|135324|e_gw1.118.117.1
Pp1s118_86V6.1|PACid:18069111	376	248	281	6	9	25	50.23	30.16	34.96	1.7	2.74	7.35	CATGAATTCTTTGATGATTAC	2	2	2	1	1	1	-	-	-	gi|168034542|ref|XP_001769771.1|/0/predicted protein [Physcomitrella patens subsp. patens]	-	AT4G02030.1	PF08700	PTHR15954				Vps51/Vps67 family (components of vesicular transport) protein	jgi|Phypa1_1|188366|estExt_gwp_gw1.C_1180047
Pp1s119_107V6.1|PACid:18062834	298	475	544	4	8	10	39.81	57.76	67.68	1.13	2.44	2.94	CATGCAACGCCTTATTTCCAT	1	1	1	1	1	1	GO:0015935//small ribosomal subunit;GO:0016020//membrane;GO:0009536//plastid;GO:0031981//nuclear lumen	GO:0003676//nucleic acid binding;GO:0005198//structural molecule activity	GO:0010467//gene expression	gi|168014095|ref|XP_001759591.1|/2.88364e-71/predicted protein [Physcomitrella patens subsp. patens]	-	AT5G07090.1	PF00900	PTHR11581				Ribosomal protein S4 (RPS4A) family protein	-
Pp1s119_138V6.1|PACid:18062887	106	103	40	777	45	248	14.16	12.53	4.98	219.67	13.7	72.89	CATGTGGGAGCTGTCTGTTCG	1	1	1	1	1	1	-	GO:0016798//hydrolase activity, acting on glycosyl bonds;GO:0005488//binding	GO:0044238//primary metabolic process	gi|168034903|ref|XP_001769951.1|/0/predicted protein [Physcomitrella patens subsp. patens]	XYL1	AT1G68560.1	PF01055	PTHR22762	KOG1065			alpha-xylosidase 1	-
Pp1s119_22V6.1|PACid:18062860	4665	984	245	39	33	99	623.15	119.66	30.48	11.03	10.05	29.1	CATGTGACTTGTATCAAAGAT	1	1	1	1	1	1	-	GO:0004312//fatty acid synthase activity	GO:0006631//fatty acid metabolic process	gi|168034759|ref|XP_001769879.1|/5.58712e-179/predicted protein [Physcomitrella patens subsp. patens]	KAS III	AT1G62640.1	PF08545,PF08541			2.3.1.180	K00648	3-ketoacyl-acyl carrier protein synthase III	-
Pp1s119_38V6.1|PACid:18062824	27	704	298	43	153	277	3.61	85.61	37.07	12.16	46.58	81.41	CATGTATTCTTCGCAAACGCA	1	1	1	1	1	1	-	-	-	gi|168034771|ref|XP_001769885.1|/0/predicted protein [Physcomitrella patens subsp. patens]	-	AT3G53950.1	PF07250,PF09118					glyoxal oxidase-related protein	-
Pp1s119_43V6.1|PACid:18062838	274	19	129	18	-	10	36.6	2.31	16.05	5.09	-	2.94	CATGCGTTTCGTAATGTAAAG	3	3	3	1	-	2	GO:0043231//intracellular membrane-bounded organelle	GO:0003676//nucleic acid binding;GO:0001071	GO:0006351//transcription, DNA-dependent	gi|168034777|ref|XP_001769888.1|/4.85282e-120/predicted protein [Physcomitrella patens subsp. patens]	CBF2	AT4G25470.1	PF00847					C-repeat/DRE binding factor 2	-
Pp1s119_47V6.2|PACid:18062846	239	171	1075	8	21	307	31.93	20.8	133.73	2.26	6.39	90.23	CATGCATTTTACTGAAATCTT	2	2	2	1	1	1	GO:0005840//ribosome;GO:0030312//external encapsulating structure;GO:0009532//plastid stroma;GO:0009526//plastid envelope;GO:0042579//microbody;GO:0005576//extracellular region;GO:0016020//membrane	GO:0046914//transition metal ion binding;GO:0015171//amino acid transmembrane transporter activity	GO:0009314//response to radiation;GO:0006810//transport;GO:0010038//response to metal ion;GO:0009267//cellular response to starvation;GO:0042743//hydrogen peroxide metabolic process	gi|168051104|ref|XP_001777996.1|/0/predicted protein [Physcomitrella patens subsp. patens]	CAT3	AT5G36940.1	PF00324	PTHR11785	KOG1286			cationic amino acid transporter 3	-
Pp1s119_86V6.1|PACid:18062865	133	303	453	19	31	28	17.77	36.85	56.35	5.37	9.44	8.23	CATGTTGATAGAGAGTTAAAT	2	1	1	1	1	1	-	GO:0016788//hydrolase activity, acting on ester bonds	-	gi|168049717|ref|XP_001777308.1|/2.76634e-59/predicted protein [Physcomitrella patens subsp. patens]	-	AT3G01410.1	PF01693,PF00075	PTHR10642				Polynucleotidyl transferase, ribonuclease H-like superfamily protein	-
Pp1s11_136V6.1|PACid:18048594	-	-	36	1743	-	-	-	-	4.48	492.77	-	-	CATGAGATTCCCCTATACCAA	-	-	1	1	-	-	-	-	GO:0006950//response to stress	gi|168002335|ref|XP_001753869.1|/0/predicted protein [Physcomitrella patens subsp. patens]	MLP423	AT1G24020.2	PF00407,PF10604					MLP-like protein 423	-
Pp1s11_156V6.1|PACid:18048655	169	380	418	30	129	177	22.57	46.21	52	8.48	39.28	52.02	CATGCCAGCTGAATGCACCTC	1	1	1	1	1	1	GO:0030964;GO:0005746//mitochondrial respiratory chain	-	GO:0043094//cellular metabolic compound salvage	gi|167998104|ref|XP_001751758.1|/2.80454e-42/predicted protein [Physcomitrella patens subsp. patens]	-	AT3G62790.1				1.6.5.3,1.6.99.3	K03938	NADH-ubiquinone oxidoreductase-related	jgi|Phypa1_1|54488|gw1.11.294.1
Pp1s11_159V6.1|PACid:18048675	64	71	74	138	37	48	8.55	8.63	9.21	39.01	11.26	14.11	CATGCTTCTGACTTAACTGAA	2	2	2	1	1	1	-	-	-	gi|168002557|ref|XP_001753980.1|/0/predicted protein [Physcomitrella patens subsp. patens]	-	AT2G42760.1							jgi|Phypa1_1|159277|estExt_fgenesh1_pg.C_110101
Pp1s11_162V6.1|PACid:18048597	267	140	352	12	25	125	35.67	17.03	43.79	3.39	7.61	36.74	CATGATGGTATCTACGGTTTT	1	1	1	1	1	1	GO:0031410//cytoplasmic vesicle	GO:0016491//oxidoreductase activity	GO:0008152//metabolic process	gi|168002559|ref|XP_001753981.1|/0/predicted protein [Physcomitrella patens subsp. patens]	-	AT3G51050.1	PF01839					FG-GAP repeat-containing protein	jgi|Phypa1_1|159278|estExt_fgenesh1_pg.C_110102
Pp1s11_173V6.1|PACid:18048720	1488	2418	3874	70	281	334	198.77	294.05	481.94	19.79	85.55	98.16	CATGAGCTTGTTGCGACGAGT	1	1	1	1	1	1	GO:0015934//large ribosomal subunit;GO:0016020//membrane;GO:0030312//external encapsulating structure;GO:0009536//plastid	GO:0005488//binding;GO:0005198//structural molecule activity	GO:0010467//gene expression	gi|168002357|ref|XP_001753880.1|/5.93717e-132/predicted protein [Physcomitrella patens subsp. patens]	-	AT2G01250.1	PF08079,PF00327	PTHR11524	KOG3184			Ribosomal protein L30/L7 family protein	jgi|Phypa1_1|55409|fgenesh1_pm.scaffold_11000021
Pp1s11_225V6.1|PACid:18048575	433	2311	451	85	67	489	57.84	281.04	56.11	24.03	20.4	143.72	CATGAAAAAATGCAATTTTTT	1	1	1	1	1	1	GO:0043231//intracellular membrane-bounded organelle;GO:0030529//ribonucleoprotein complex	GO:0005198//structural molecule activity	GO:0010467//gene expression	gi|168002589|ref|XP_001753996.1|/1.8023e-33/predicted protein [Physcomitrella patens subsp. patens]	-	AT5G56940.1	PF00886	PTHR12919	KOG3419			Ribosomal protein S16 family protein	-
Pp1s11_243V6.1|PACid:18048712	1625	1644	295	6	19	137	217.07	199.93	36.7	1.7	5.78	40.26	CATGGAGCGAAATATGTCATT	1	1	1	1	1	1	-	-	-	gi|168002381|ref|XP_001753892.1|/0/predicted protein [Physcomitrella patens subsp. patens]	-	AT5G27120.1	PF08156,PF08060,PF01798	PTHR10894	KOG2572		K14565	NOP56-like pre RNA processing ribonucleoprotein	-
Pp1s11_246V6.1|PACid:18048651	83	287	216	345	298	364	11.09	34.9	26.87	97.54	90.73	106.98	CATGATCAAGCGACTTCGTGG	1	1	1	1	1	1	-	-	-	gi|168002385|ref|XP_001753894.1|/8.23167e-52/predicted protein [Physcomitrella patens subsp. patens]	-	AT3G48940.1	PF03763					Remorin family protein	-
Pp1s11_253V6.1|PACid:18048733	25	310	317	114	72	173	3.34	37.7	39.44	32.23	21.92	50.85	CATGAACTCTACTTTTCTGAC	2	3	2	2	2	2	-	GO:0048037//cofactor binding;GO:0016857//racemase and epimerase activity, acting on carbohydrates and derivatives	GO:0006139//nucleobase, nucleoside, nucleotide and nucleic acid metabolic process	gi|168002599|ref|XP_001754001.1|/0/predicted protein [Physcomitrella patens subsp. patens]	GAE2	AT1G02000.1	PF01370	PTHR10366	KOG1371	5.1.3.6	K08679	UDP-D-glucuronate 4-epimerase 2	-
Pp1s11_269V6.2|PACid:18048723	171	505	259	371	42	196	22.84	61.41	32.22	104.89	12.79	57.61	CATGGAATGTCTTGTGGTCTG	3	3	3	1	1	1	GO:0043231//intracellular membrane-bounded organelle	GO:0009975//cyclase activity;GO:0016491//oxidoreductase activity	GO:0016117//carotenoid biosynthetic process;GO:0006091//generation of precursor metabolites and energy	gi|168002393|ref|XP_001753898.1|/0/predicted protein [Physcomitrella patens subsp. patens]	LUT2	AT5G57030.1	PF05834			1.14.-.-	K06444	Lycopene beta/epsilon cyclase protein	jgi|Phypa1_1|114731|e_gw1.11.177.1
Pp1s11_275V6.1|PACid:18048625	195	2260	152	148	697	428	26.05	274.84	18.91	41.84	212.21	125.79	CATGTTAGACAATTTCTTTCA	1	1	1	1	1	1	GO:0009526//plastid envelope;GO:0000314//organellar small ribosomal subunit;GO:0009532//plastid stroma	GO:0003723//RNA binding;GO:0005198//structural molecule activity	GO:0010467//gene expression	gi|168028282|ref|XP_001766657.1|/6.36406e-43/predicted protein [Physcomitrella patens subsp. patens]	RPS17	AT1G79850.1	PF00366	PTHR10744			K02961	ribosomal protein S17	-
Pp1s11_276V6.1|PACid:18048678	263	154	253	8	6	16	35.13	18.73	31.47	2.26	1.83	4.7	CATGGCTCTTTCCAGGAAGAT	1	1	1	1	1	1	GO:0005789//endoplasmic reticulum membrane	GO:0016709//oxidoreductase activity, acting on paired donors, with incorporation or reduction of molecular oxygen, NADH or NADPH as one donor, and incorporation of one atom of oxygen;GO:0030554//adenyl nucleotide binding	GO:0008152//metabolic process	gi|168002615|ref|XP_001754009.1|/0/predicted protein [Physcomitrella patens subsp. patens]	-	AT1G63370.1		PTHR23023	KOG1399	1.14.13.8	K00485	Flavin-binding monooxygenase family protein	jgi|Phypa1_1|202731|estExt_Genewise1.C_110166
Pp1s11_289V6.1|PACid:18048718	774	51	36	95	-	-	103.39	6.2	4.48	26.86	-	-	CATGAAACATTTTTTTCCTCC	1	1	1	1	-	-	-	-	-	gi|168002405|ref|XP_001753904.1|/1.01395e-75/predicted protein [Physcomitrella patens subsp. patens]	HSP17.6A	AT5G12030.1	PF00011	PTHR11527	KOG3591			heat shock protein 17.6A	-
Pp1s11_337V6.1|PACid:18048657	204	126	77	487	100	188	27.25	15.32	9.58	137.68	30.45	55.25	CATGTGTTTCTGTATGATAGA	1	1	1	1	1	1	GO:0043231//intracellular membrane-bounded organelle	-	-	gi|168002431|ref|XP_001753917.1|/5.55136e-125/EIN3b transcription factor [Physcomitrella patens subsp. patens]	EIN3	AT3G20770.1	PF04873					Ethylene insensitive 3 family protein	-
Pp1s11_341V6.1|PACid:18048708	60	27	113	10	3	16	8.01	3.28	14.06	2.83	0.91	4.7	CATGGAGATGCGTTTCAAGTA	2	2	1	1	1	1	-	GO:0004672//protein kinase activity;GO:0032559//adenyl ribonucleotide binding	GO:0006464//protein modification process	gi|168028597|ref|XP_001766814.1|/0/predicted protein [Physcomitrella patens subsp. patens]	-	AT4G14350.2	PF00069,PF00433	PTHR22985	KOG0605			AGC (cAMP-dependent, cGMP-dependent and protein kinase C) kinase family protein	jgi|Phypa1_1|159315|estExt_fgenesh1_pg.C_110196
Pp1s11_375V6.1|PACid:18048631	293	833	753	45	109	443	39.14	101.3	93.68	12.72	33.19	130.2	CATGGATGTAAAAATTCAATG	1	1	1	1	1	1	-	-	-	gi|168002453|ref|XP_001753928.1|/2.11221e-100/predicted protein [Physcomitrella patens subsp. patens]	-	-	PF08212		KOG4824				-
Pp1s11_387V6.1|PACid:18048780	386	105	85	281	13	120	51.56	12.77	10.57	79.44	3.96	35.27	CATGTAAAACTTGTGGATTTG	1	1	1	1	1	1	-	GO:0046914//transition metal ion binding	GO:0006790//sulfur metabolic process;GO:0010269//response to selenium ion;GO:0000741//karyogamy;GO:0000302//response to reactive oxygen species	gi|168002457|ref|XP_001753930.1|/0/predicted protein [Physcomitrella patens subsp. patens]	SBP2	AT4G14040.1	PF05694	PTHR23300	KOG0918			selenium-binding protein 2	jgi|Phypa1_1|159322|estExt_fgenesh1_pg.C_110215
Pp1s11_397V6.3|PACid:18048617	1635	9074	2600	1071	2204	4570	218.4	1103.49	323.45	302.79	671.03	1343.15	CATGGTACGACAACGAGTGGG	2	2	2	2	2	2	GO:0009526//plastid envelope;GO:0009532//plastid stroma;GO:0005576//extracellular region	GO:0008943//glyceraldehyde-3-phosphate dehydrogenase activity;GO:0000166//nucleotide binding	GO:0015977//carbon fixation;GO:0006007//glucose catabolic process	gi|168002465|ref|XP_001753934.1|/4.77581e-76/predicted protein [Physcomitrella patens subsp. patens]	GAPA-2	AT1G12900.2	PF00044,PF02800	PTHR10836				glyceraldehyde 3-phosphate dehydrogenase A subunit 2	-
Pp1s11_39V6.2|PACid:18048692	588	2894	2081	519	595	786	78.54	351.94	258.88	146.73	181.15	231.01	CATGGCGTGCGCCGCAGCCGT	6	6	6	6	6	6	GO:0009532//plastid stroma;GO:0009526//plastid envelope;GO:0009534//chloroplast thylakoid;GO:0009523//photosystem II;GO:0005576//extracellular region	GO:0008187//poly-pyrimidine tract binding;GO:0046872//metal ion binding;GO:0016491//oxidoreductase activity	GO:0006952//defense response;GO:0006091//generation of precursor metabolites and energy	gi|168002491|ref|XP_001753947.1|/6.41621e-96/predicted protein [Physcomitrella patens subsp. patens]	PSBP-1	AT1G06680.1	PF01789					photosystem II subunit P-1	-
Pp1s11_3V6.1|PACid:18048772	125	120	14	16	45	60	16.7	14.59	1.74	4.52	13.7	17.63	CATGTTCCTTTTCAACTTTAT	1	4	4	1	1	1	-	GO:0016879//ligase activity, forming carbon-nitrogen bonds	GO:0009064//glutamine family amino acid metabolic process	gi|168002255|ref|XP_001753829.1|/0/predicted protein [Physcomitrella patens subsp. patens]	CARA	AT3G27740.1	PF00988,PF00117	PTHR11405		6.3.5.5	K01956	carbamoyl phosphate synthetase A	-
Pp1s11_47V6.1|PACid:18048649	4	112	83	12	5	17	0.53	13.62	10.33	3.39	1.52	5	CATGAAGCCTTGAAAATTAGT	1	1	1	1	1	1	-	GO:0005515//protein binding;GO:0008168//methyltransferase activity	-	gi|168002287|ref|XP_001753845.1|/0/predicted protein [Physcomitrella patens subsp. patens]	OMT1	AT5G54160.1	PF08100,PF00891	PTHR11746	KOG3178			O-methyltransferase 1	jgi|Phypa1_1|175146|estExt_gwp_gw1.C_110044
Pp1s11_60V6.1|PACid:18048642	1303	979	1067	90	16	122	174.05	119.06	132.74	25.44	4.87	35.86	CATGGGCCTCGCGCAGTGTGT	1	1	1	1	1	1	-	GO:0003676//nucleic acid binding	-	gi|168002503|ref|XP_001753953.1|/6.21415e-166/predicted protein [Physcomitrella patens subsp. patens]	AHL1	AT4G12080.1	PF02178,PF03479					AT-hook motif nuclear-localized protein 1	jgi|Phypa1_1|159256|estExt_fgenesh1_pg.C_110043
Pp1s11_63V6.1|PACid:18048778	74	160	115	-	-	6	9.88	19.46	14.31	-	-	1.76	CATGGTCCTCCATTTTCAATC	1	1	1	-	-	1	-	GO:0016787//hydrolase activity	GO:0044238//primary metabolic process	gi|168002297|ref|XP_001753850.1|/0/predicted protein [Physcomitrella patens subsp. patens]	-	AT5G03610.1	PF00657	PTHR22835:SF27				GDSL-like Lipase/Acylhydrolase superfamily protein	jgi|Phypa1_1|114876|e_gw1.11.262.1
Pp1s120_106V6.1|PACid:18069233	252	141	209	415	122	101	33.66	17.15	26	117.33	37.14	29.68	CATGTGACTATGCCAGCGGCC	1	1	1	1	1	1	GO:0043231//intracellular membrane-bounded organelle	-	-	gi|168034970|ref|XP_001769984.1|/5.62309e-169/predicted protein [Physcomitrella patens subsp. patens]	-	AT4G17840.1	PF02517						-
Pp1s120_116V6.2|PACid:18069255	124	236	41	108	160	120	16.56	28.7	5.1	30.53	48.71	35.27	CATGCTCAGTCTCTCAGTATG	1	1	1	1	1	1	-	-	-	gi|168035090|ref|XP_001770044.1|/3.55935e-64/predicted protein [Physcomitrella patens subsp. patens]	-	AT1G79660.1							-
Pp1s120_127V6.1|PACid:18069335	2731	929	432	1104	3729	701	364.81	112.98	53.74	312.12	1135.33	206.03	CATGTCCATTTAGCAGTAAAA	2	2	2	2	2	2	GO:0009532//plastid stroma;GO:0009526//plastid envelope;GO:0009534//chloroplast thylakoid	GO:0043169//cation binding;GO:0016744	GO:0010038//response to metal ion;GO:0006098//pentose-phosphate shunt;GO:0015977//carbon fixation;GO:0006970//response to osmotic stress	gi|168034976|ref|XP_001769987.1|/0/predicted protein [Physcomitrella patens subsp. patens]	-	AT3G60750.1	PF00456,PF02779,PF02780	PTHR11624	KOG0523	2.2.1.1	K00615	Transketolase	-
Pp1s120_129V6.2|PACid:18069243	122	39	230	67	3	32	16.3	4.74	28.61	18.94	0.91	9.4	CATGGATTCACTGCGAGAAGC	1	2	1	1	1	1	-	GO:0005083//small GTPase regulator activity;GO:0046914//transition metal ion binding	GO:0032012//regulation of ARF protein signal transduction	gi|168035102|ref|XP_001770050.1|/0/predicted protein [Physcomitrella patens subsp. patens]	NIG	AT4G13350.2	PF01412,PF00643	PTHR23180	KOG0702			NSP (nuclear shuttle protein)-interacting GTPase	jgi|Phypa1_1|166640|estExt_fgenesh1_pg.C_1200090
Pp1s120_133V6.1|PACid:18069226	2347	749	107	195	24	79	313.51	91.09	13.31	55.13	7.31	23.22	CATGTGCCATATTGTTCATCA	2	2	2	2	2	2	GO:0044464//cell part	GO:0015291//secondary active transmembrane transporter activity	GO:0015893//drug transport	gi|168035104|ref|XP_001770051.1|/0/predicted protein [Physcomitrella patens subsp. patens]	-	AT1G71870.1	PF01554	PTHR11206	KOG1347			MATE efflux family protein	jgi|Phypa1_1|215890|estExt_Genewise1.C_1200100
Pp1s120_139V6.3|PACid:18069326	906	1162	568	45	125	722	121.02	141.31	70.66	12.72	38.06	212.2	CATGTATGTACAGTCAATATT	1	1	1	1	1	1	-	-	-	gi|168035108|ref|XP_001770053.1|/0/predicted protein [Physcomitrella patens subsp. patens]	TROL	AT4G01050.1						thylakoid rhodanese-like	jgi|Phypa1_1|215892|estExt_Genewise1.C_1200102
Pp1s120_155V6.1|PACid:18069264	226	773	649	640	37	332	30.19	94	80.74	180.94	11.26	97.58	CATGTAGCAACACAGATGAGC	1	1	1	1	1	1	-	-	-	-	-	-							-
Pp1s120_164V6.1|PACid:18069276	776	1288	642	1703	1556	1304	103.66	156.63	79.87	481.46	473.74	383.25	CATGTTCAGTGTGCATTTAAT	1	1	1	1	1	1	GO:0009532//plastid stroma;GO:0009526//plastid envelope;GO:0009534//chloroplast thylakoid	GO:0043169//cation binding;GO:0016744	GO:0010038//response to metal ion;GO:0006098//pentose-phosphate shunt;GO:0015977//carbon fixation;GO:0006970//response to osmotic stress	gi|168034996|ref|XP_001769997.1|/0/predicted protein [Physcomitrella patens subsp. patens]	-	AT3G60750.1	PF00456,PF02779,PF02780	PTHR11624	KOG0523	2.2.1.1	K00615	Transketolase	jgi|Phypa1_1|107024|estExt_fgenesh1_pm.C_1200017
Pp1s120_29V6.1|PACid:18069230	226	271	74	102	132	375	30.19	32.96	9.21	28.84	40.19	110.21	CATGAAGGGTTGATTCGAAGA	1	1	1	1	1	1	GO:0012505//endomembrane system;GO:0043231//intracellular membrane-bounded organelle;GO:0016020//membrane	GO:0016831//carboxy-lyase activity;GO:0048037//cofactor binding;GO:0016836//hydro-lyase activity	GO:0019321//pentose metabolic process;GO:0009226//nucleotide-sugar biosynthetic process	gi|168034918|ref|XP_001769958.1|/0/predicted protein [Physcomitrella patens subsp. patens]	UXS4	AT2G47650.1	PF01370	PTHR10366	KOG1429			UDP-xylose synthase 4	jgi|Phypa1_1|188502|estExt_gwp_gw1.C_1200016
Pp1s120_79V6.1|PACid:18069278	330	572	417	105	950	147	44.08	69.56	51.88	29.68	289.24	43.2	CATGCATGCAGTGGATTTTCT	2	2	2	1	1	1	GO:0043231//intracellular membrane-bounded organelle	GO:0016846//carbon-sulfur lyase activity;GO:0043169//cation binding	GO:0050896//response to stimulus	gi|168035068|ref|XP_001770033.1|/1.06824e-99/predicted protein [Physcomitrella patens subsp. patens]	-	AT1G08110.4	PF00903	PTHR10374	KOG2944	4.4.1.5	K01759	lactoylglutathione lyase family protein / glyoxalase I family protein	jgi|Phypa1_1|107013|estExt_fgenesh1_pm.C_1200006
Pp1s120_81V6.1|PACid:18069313	276	910	659	17	101	208	36.87	110.66	81.98	4.81	30.75	61.13	CATGAAGAAGATGCAGGAGAT	2	2	2	1	1	1	GO:0030964;GO:0005746//mitochondrial respiratory chain	GO:0050136//NADH dehydrogenase (quinone) activity	GO:0043094//cellular metabolic compound salvage;GO:0022904//respiratory electron transport chain	gi|168035070|ref|XP_001770034.1|/1.05721e-44/predicted protein [Physcomitrella patens subsp. patens]	-	AT2G02050.1	PF05676	PTHR20900		1.6.5.3,1.6.99.3	K03963	NADH-ubiquinone oxidoreductase B18 subunit, putative	jgi|Phypa1_1|188533|estExt_gwp_gw1.C_1200054
Pp1s120_82V6.1|PACid:18069302	1404	715	1460	21	31	61	187.55	86.95	181.63	5.94	9.44	17.93	CATGGGTGTCCTGCGATACTG	2	2	2	1	1	1	-	-	-	gi|168035072|ref|XP_001770035.1|/0/predicted protein [Physcomitrella patens subsp. patens]	-	AT2G46060.1	PF12036	PTHR14319:SF6				transmembrane protein-related	jgi|Phypa1_1|166622|estExt_fgenesh1_pg.C_1200059
Pp1s121_107V6.1|PACid:18055403	43	19	131	25	2	14	5.74	2.31	16.3	7.07	0.61	4.11	CATGTTCAAGAAAAAATGGTT	2	1	1	1	1	1	GO:0030312//external encapsulating structure	GO:0004553//hydrolase activity, hydrolyzing O-glycosyl compounds	GO:0008152//metabolic process	gi|168035259|ref|XP_001770128.1|/0/predicted protein [Physcomitrella patens subsp. patens]	-	AT1G10050.1	PF02018,PF00331					glycosyl hydrolase family 10 protein / carbohydrate-binding domain-containing protein	jgi|Phypa1_1|215929|estExt_Genewise1.C_1210062
Pp1s121_122V6.5|PACid:18055422	285	31	197	30	12	151	38.07	3.77	24.51	8.48	3.65	44.38	CATGAGACCATCAGTTTTTTT	1	1	1	1	1	1	-	GO:0003824//catalytic activity	-	gi|168035267|ref|XP_001770132.1|/0/predicted protein [Physcomitrella patens subsp. patens]	-	AT1G06550.1	PF00378	PTHR11941	KOG1684	3.1.2.4	K05605	ATP-dependent caseinolytic (Clp) protease/crotonase family protein	-
Pp1s121_144V6.1|PACid:18055453	1189	1833	732	1236	552	993	158.83	222.91	91.06	349.43	168.06	291.85	CATGGAGGGAAATCGCTTTGC	2	2	2	2	2	2	GO:0043231//intracellular membrane-bounded organelle;GO:0030529//ribonucleoprotein complex	GO:0005198//structural molecule activity	GO:0010467//gene expression	gi|168035195|ref|XP_001770096.1|/1.3168e-78/predicted protein [Physcomitrella patens subsp. patens]	-	AT3G16780.1	PF01280	PTHR10722	KOG1696		K02885	Ribosomal protein L19e family protein	jgi|Phypa1_1|166677|estExt_fgenesh1_pg.C_1210074
Pp1s121_167V6.1|PACid:18055385	1422	802	1099	20	19	37	189.95	97.53	136.72	5.65	5.78	10.87	CATGGCCATGGATACCAGGAC	2	2	2	2	1	1	GO:0043231//intracellular membrane-bounded organelle;GO:0044444//cytoplasmic part	GO:0004672//protein kinase activity;GO:0032559//adenyl ribonucleotide binding	GO:0051726//regulation of cell cycle;GO:0010015//root morphogenesis;GO:0006464//protein modification process	gi|168035291|ref|XP_001770144.1|/1.80977e-84/predicted protein [Physcomitrella patens subsp. patens]	CAK1AT	AT4G28980.1	PF00069	PTHR11295	KOG0659			CDK-activating kinase 1AT	-
Pp1s121_168V6.1|PACid:18055451	602	22	213	48	43	104	80.42	2.68	26.5	13.57	13.09	30.57	CATGAAACCTTATGTTTTCTT	1	1	1	1	1	1	GO:0043231//intracellular membrane-bounded organelle	GO:0043167//ion binding;GO:0016160//amylase activity	GO:0005976//polysaccharide metabolic process	gi|168035209|ref|XP_001770103.1|/0/predicted protein [Physcomitrella patens subsp. patens]	BAM2	AT4G00490.1	PF01373					beta-amylase 2	jgi|Phypa1_1|107034|estExt_fgenesh1_pm.C_1210013
Pp1s121_25V6.1|PACid:18055442	9	266	56	2	52	120	1.2	32.35	6.97	0.57	15.83	35.27	CATGAGCGGACAGAGTGTAGA	5	5	1	1	3	1	-	GO:0043169//cation binding;GO:0003824//catalytic activity	-	gi|168035221|ref|XP_001770109.1|/0/predicted protein [Physcomitrella patens subsp. patens]	-	-	PF00264,PF12142,PF12143	PTHR11474					jgi|Phypa1_1|215905|estExt_Genewise1.C_1210016
Pp1s121_36V6.1|PACid:18055435	112	81	366	32	31	22	14.96	9.85	45.53	9.05	9.44	6.47	CATGATTTTTGCGACTTCCCT	1	1	1	1	1	1	-	GO:0046914//transition metal ion binding;GO:0003677//DNA binding;GO:0001071	GO:0006351//transcription, DNA-dependent	gi|168035227|ref|XP_001770112.1|/3.49865e-161/predicted protein [Physcomitrella patens subsp. patens]	GATA19	AT4G36620.1	PF00320	PTHR10071				GATA transcription factor 19	jgi|Phypa1_1|166660|estExt_fgenesh1_pg.C_1210016
Pp1s121_53V6.1|PACid:18055393	321	289	232	380	162	366	42.88	35.15	28.86	107.43	49.32	107.57	CATGTACAACCTGCATCAAGG	2	2	2	1	2	2	GO:0009532//plastid stroma;GO:0031224//intrinsic to membrane;GO:0000502//proteasome complex;GO:0009526//plastid envelope	GO:0032559//adenyl ribonucleotide binding;GO:0043169//cation binding;GO:0043682//copper-transporting ATPase activity	GO:0030001//metal ion transport;GO:0022900//electron transport chain;GO:0010038//response to metal ion;GO:0019941//modification-dependent protein catabolic process;GO:0009206	gi|168035237|ref|XP_001770117.1|/0/predicted protein [Physcomitrella patens subsp. patens]	PAA1	AT4G33520.2	PF00403,PF00122,PF00702	PTHR11939	KOG0207			P-type ATP-ase 1	jgi|Phypa1_1|215914|estExt_Genewise1.C_1210028
Pp1s121_54V6.1|PACid:18055394	356	2284	590	544	349	676	47.55	277.76	73.4	153.8	106.26	198.68	CATGGCCTGTGGCTGCCATTG	1	1	1	1	1	1	GO:0009534//chloroplast thylakoid;GO:0009522//photosystem I	-	GO:0044237//cellular metabolic process	gi|168061898|ref|XP_001782922.1|/2.03875e-97/predicted protein [Physcomitrella patens subsp. patens]	PSAF	AT1G31330.1	PF02507				K02694	photosystem I subunit F	jgi|Phypa1_1|47696|gw1.121.101.1
Pp1s121_98V6.1|PACid:18055376	130	105	112	190	28	57	17.37	12.77	13.93	53.72	8.52	16.75	CATGTATTGTCTAGGTAGACT	4	4	4	3	4	4	-	GO:0004721//phosphoprotein phosphatase activity	GO:0006464//protein modification process;GO:0006796//phosphate metabolic process;GO:0008033//tRNA processing	gi|168035177|ref|XP_001770087.1|/0/predicted protein [Physcomitrella patens subsp. patens]	PEN2	AT3G19420.1	PF10409	PTHR12305	KOG2283	3.1.3.67	K01110	PTEN 2	-
Pp1s122_101V6.1|PACid:18066106	136	134	89	97	163	74	18.17	16.3	11.07	27.42	49.63	21.75	CATGAGCTAGTAAACTTTGCT	1	1	1	1	1	1	-	-	-	gi|168035342|ref|XP_001770169.1|/1.07116e-180/predicted protein [Physcomitrella patens subsp. patens]	-	-	PF11371						jgi|Phypa1_1|234144|estExt_fgenesh2_pg.C_1220037
Pp1s122_106V6.1|PACid:18066136	94	162	109	6	30	138	12.56	19.7	13.56	1.7	9.13	40.56	CATGCTTAGCGGTCGCTACTT	1	1	1	1	1	1	-	-	-	gi|168040756|ref|XP_001772859.1|/1.63388e-19/predicted protein [Physcomitrella patens subsp. patens]	-	AT5G18150.1		PTHR12133:SF1				Methyltransferase-related protein	-
Pp1s122_10V6.1|PACid:18066128	145	112	3	8	17	2	19.37	13.62	0.37	2.26	5.18	0.59	CATGTTGCTTTGCAATCCGCA	1	1	1	1	1	1	-	-	-	gi|168046058|ref|XP_001775492.1|/3.41857e-79/predicted protein [Physcomitrella patens subsp. patens]	-	AT1G56423.1							-
Pp1s122_120V6.1|PACid:18066185	17	69	285	15	6	26	2.27	8.39	35.45	4.24	1.83	7.64	CATGCTGTTCAAACTATCTCA	3	1	1	1	1	1	GO:0016020//membrane	-	GO:0006810//transport	gi|168035352|ref|XP_001770174.1|/1.15504e-138/predicted protein [Physcomitrella patens subsp. patens]	SAMC2	AT1G34065.1	PF00153	PTHR11896	KOG0766			S-adenosylmethionine carrier 2	jgi|Phypa1_1|231107|fgenesh2_pg.scaffold_122000044
Pp1s122_129V6.1|PACid:18066161	132	21	47	12	27	29	17.63	2.55	5.85	3.39	8.22	8.52	CATGTCGGACGTCAAAAGTGT	1	1	1	1	1	1	GO:0043231//intracellular membrane-bounded organelle	-	GO:0006351//transcription, DNA-dependent	gi|168035354|ref|XP_001770175.1|/0/histone deacetylase complex, SIN3 component [Physcomitrella patens subsp. patens]	SNL4	AT1G70060.1	PF02671,PF08295	PTHR12346	KOG4204			SIN3-like 4	jgi|Phypa1_1|187128|estExt_gwp_gw1.C_1010103
Pp1s122_133V6.1|PACid:18066182	314	1006	352	160	1038	364	41.94	122.34	43.79	45.23	316.03	106.98	CATGTCAACAAGGACTCTCGG	1	1	1	1	1	1	GO:0009536//plastid;GO:0033279	GO:0003723//RNA binding;GO:0005198//structural molecule activity	GO:0010467//gene expression	gi|168031515|ref|XP_001768266.1|/1.56422e-51/predicted protein [Physcomitrella patens subsp. patens]	-	AT3G13120.1	PF00338	PTHR11700	KOG0900		K02946	Ribosomal protein S10p/S20e family protein	jgi|Phypa1_1|135694|e_gw1.122.103.1
Pp1s122_140V6.1|PACid:18066118	406	269	977	22	43	338	54.23	32.71	121.54	6.22	13.09	99.34	CATGAGAAAATACGAGTATTT	1	1	1	1	1	1	GO:0031224//intrinsic to membrane	-	GO:0009987//cellular process	gi|168035360|ref|XP_001770178.1|/0/predicted protein [Physcomitrella patens subsp. patens]	MLO1	AT4G02600.1	PF03094					Seven transmembrane MLO family protein	-
Pp1s122_142V6.1|PACid:18066169	71	62	521	147	66	283	9.48	7.54	64.81	41.56	20.09	83.18	CATGTTGGTGAAGCACTTCGA	1	1	1	1	1	1	-	-	-	gi|168035408|ref|XP_001770202.1|/4.01235e-104/predicted protein [Physcomitrella patens subsp. patens]	-	-							jgi|Phypa1_1|234153|estExt_fgenesh2_pg.C_1220052
Pp1s122_170V6.1|PACid:18066122	982	302	1111	25	15	17	131.18	36.73	138.21	7.07	4.57	5	CATGAATAGCGACAAAGTTCT	1	1	1	1	1	1	GO:0031224//intrinsic to membrane;GO:0031090//organelle membrane;GO:0005773//vacuole	GO:0017111//nucleoside-triphosphatase activity;GO:0051183//vitamin transporter activity;GO:0015405//P-P-bond-hydrolysis-driven transmembrane transporter activity;GO:0032559//adenyl ribonucleotide binding	GO:0009987//cellular process;GO:0006810//transport;GO:0051707//response to other organism;GO:0042221//response to chemical stimulus;GO:0006950//response to stress	gi|168035420|ref|XP_001770208.1|/0/ATP-binding cassette transporter, subfamily C, member 4, group MRP protein PpABCC4 [Physcomitrella patens subsp. patens]	MRP10	AT3G62700.1	PF00664,PF00005	PTHR19242	KOG0054			multidrug resistance-associated protein 10	jgi|Phypa1_1|216010|estExt_Genewise1.C_1220086
Pp1s122_25V6.2|PACid:18066158	678	140	130	38	67	166	90.57	17.03	16.17	10.74	20.4	48.79	CATGTTTCTTGTAGACATCTG	1	1	1	1	1	1	GO:0044424//intracellular part	-	GO:0012501//programmed cell death	gi|168035306|ref|XP_001770151.1|/4.50759e-158/predicted protein [Physcomitrella patens subsp. patens]	-	AT5G18400.2	PF05093	PTHR13273				Cytokine-induced anti-apoptosis inhibitor 1, Fe-S biogenesis	jgi|Phypa1_1|215969|estExt_Genewise1.C_1220021
Pp1s122_49V6.1|PACid:18066179	41	41	169	38	14	49	5.48	4.99	21.02	10.74	4.26	14.4	CATGCACTAAATTTCATGCAG	2	2	2	1	1	1	-	-	-	gi|168035384|ref|XP_001770190.1|/0/predicted protein [Physcomitrella patens subsp. patens]	-	AT2G01690.1	PF02985,PF11916	PTHR16023	KOG0212			ARM repeat superfamily protein	-
Pp1s122_54V6.2|PACid:18066175	114	252	48	87	111	99	15.23	30.65	5.97	24.6	33.79	29.1	CATGTGTAGCATATCTCTGGT	1	1	1	1	1	1	-	-	-	gi|168035326|ref|XP_001770161.1|/4.40272e-27/predicted protein [Physcomitrella patens subsp. patens]	-	-							-
Pp1s122_57V6.1|PACid:18066134	25	787	28	14	856	1310	3.34	95.71	3.48	3.96	260.62	385.02	CATGTTGCGTATTCGACAGAT	1	1	1	1	1	1	GO:0005576//extracellular region;GO:0030312//external encapsulating structure	GO:0016798//hydrolase activity, acting on glycosyl bonds;GO:0016758//transferase activity, transferring hexosyl groups	GO:0044042//glucan metabolic process	gi|168035390|ref|XP_001770193.1|/1.48741e-141/predicted protein [Physcomitrella patens subsp. patens]	XTH5	AT5G13870.1	PF00722,PF06955					xyloglucan endotransglucosylase/hydrolase 5	jgi|Phypa1_1|135678|e_gw1.122.2.1
Pp1s122_5V6.1|PACid:18066111	1309	1149	429	7	38	61	174.86	139.73	53.37	1.98	11.57	17.93	CATGGTTAAAACCACTCGTCT	1	1	1	1	1	1	GO:0016020//membrane;GO:0031410//cytoplasmic vesicle;GO:0009536//plastid	GO:0003824//catalytic activity	GO:0006950//response to stress;GO:0019725//cellular homeostasis	gi|168035368|ref|XP_001770182.1|/0/predicted protein [Physcomitrella patens subsp. patens]	PDIL1-4	AT5G60640.1	PF00085	PTHR18929	KOG0190			PDI-like 1-4	-
Pp1s122_68V6.1|PACid:18066154	58	-	206	136	-	2	7.75	-	25.63	38.45	-	0.59	CATGTAAATACAAATTCTCTT	1	-	1	1	-	1	-	-	-	gi|168035394|ref|XP_001770195.1|/1.27998e-51/predicted protein [Physcomitrella patens subsp. patens]	-	-							-
Pp1s122_6V6.1|PACid:18066177	947	1024	2372	105	16	803	126.5	124.53	295.08	29.68	4.87	236.01	CATGGATTTTTGTAAAAACTC	1	1	1	1	1	1	-	-	-	gi|168035370|ref|XP_001770183.1|/0/predicted protein [Physcomitrella patens subsp. patens]	-	AT1G19660.2	PF02577					Wound-responsive family protein	-
Pp1s123_101V6.1|PACid:18049636	159	144	48	195	70	82	21.24	17.51	5.97	55.13	21.31	24.1	CATGTACACCTAACAGAAGAC	1	1	1	1	1	1	-	GO:0003824//catalytic activity;GO:0032559//adenyl ribonucleotide binding	-	gi|168015840|ref|XP_001760458.1|/4.64528e-94/predicted protein [Physcomitrella patens subsp. patens]	-	AT5G66005.3	PF03266	PTHR20953		3.6.1.15	K06928	Expressed protein	-
Pp1s123_125V6.1|PACid:18049584	246	105	182	11	3	16	32.86	12.77	22.64	3.11	0.91	4.7	CATGCATCTCCTGTGTTTCGT	1	1	1	1	1	1	GO:0043234//protein complex;GO:0043231//intracellular membrane-bounded organelle	GO:0003676//nucleic acid binding;GO:0003682//chromatin binding;GO:0017111//nucleoside-triphosphatase activity;GO:0032559//adenyl ribonucleotide binding	GO:0006338//chromatin remodeling	gi|168035589|ref|XP_001770292.1|/0/SNF2 family DNA-dependent ATPase [Physcomitrella patens subsp. patens]	CHR11	AT3G06400.2	PF04851,PF00176,PF00271,PF09110,PF09111	PTHR10799	KOG0385	3.6.4.-	K11654	chromatin-remodeling protein 11	jgi|Phypa1_1|216086|estExt_Genewise1.C_1230104
Pp1s123_132V6.1|PACid:18049595	291	40	220	-	-	-	38.87	4.86	27.37	-	-	-	CATGGTCCTTGGGATGAAGAC	1	1	1	-	-	-	-	GO:0046914//transition metal ion binding	-	gi|168035499|ref|XP_001770247.1|/0/predicted protein [Physcomitrella patens subsp. patens]	SDG2	AT4G15180.1	PF02213,PF00856	PTHR22884				SET domain protein 2	jgi|Phypa1_1|216087|estExt_Genewise1.C_1230106
Pp1s123_154V6.1|PACid:18049603	180	249	205	464	61	214	24.04	30.28	25.5	131.18	18.57	62.9	CATGCGTCACCAATCATTGTA	1	1	1	1	1	1	GO:0044464//cell part	GO:0042623//ATPase activity, coupled;GO:0032559//adenyl ribonucleotide binding	GO:0006259//DNA metabolic process	gi|168035513|ref|XP_001770254.1|/2.43478e-149/predicted protein [Physcomitrella patens subsp. patens]	-	AT5G14390.1		PTHR12277	KOG1552			alpha/beta-Hydrolases superfamily protein	jgi|Phypa1_1|107060|estExt_fgenesh1_pm.C_1230018
Pp1s123_164V6.1|PACid:18049590	87	44	220	24	-	9	11.62	5.35	27.37	6.79	-	2.65	CATGTTCTCAAAGGCAAGCAG	1	1	1	1	-	1	-	GO:0004672//protein kinase activity;GO:0032559//adenyl ribonucleotide binding	GO:0006464//protein modification process	gi|168035519|ref|XP_001770257.1|/0/predicted protein [Physcomitrella patens subsp. patens]	-	AT3G13690.1	PF00069,PF07714	PTHR23258	KOG1187			Protein kinase protein with adenine nucleotide alpha hydrolases-like domain	-
Pp1s123_165V6.1|PACid:18049648	7	18	297	3989	-	-	0.94	2.19	36.95	1127.74	-	-	CATGTAGCCCTGCGAGGGCGA	1	1	1	1	-	-	-	-	-	gi|168035613|ref|XP_001770304.1|/2.07067e-54/predicted protein [Physcomitrella patens subsp. patens]	-	-							-
Pp1s123_21V6.1|PACid:18049687	142	62	240	33	7	61	18.97	7.54	29.86	9.33	2.13	17.93	CATGGCTCTGCCTCAAGTTTT	1	2	2	2	2	1	-	-	-	gi|168035433|ref|XP_001770214.1|/0/predicted protein [Physcomitrella patens subsp. patens]	-	AT1G26930.1	PF07646,PF01344	PTHR23230				Galactose oxidase/kelch repeat superfamily protein	jgi|Phypa1_1|216023|estExt_Genewise1.C_1230022
Pp1s123_24V6.1|PACid:18049616	-	35	8	123	6	14	-	4.26	1	34.77	1.83	4.11	CATGCGTGATTGTTAGTGTTG	-	1	6	1	1	1	GO:0031224//intrinsic to membrane	-	-	gi|168035535|ref|XP_001770265.1|/9.28418e-155/predicted protein [Physcomitrella patens subsp. patens]	-	AT1G08230.2	PF01490	PTHR22950	KOG1303			Transmembrane amino acid transporter family protein	-
Pp1s123_2V6.5|PACid:18049631	1547	360	777	33	217	327	206.65	43.78	96.66	9.33	66.07	96.11	CATGCCACCCAAACTGTCCGC	1	1	1	1	1	1	GO:0043231//intracellular membrane-bounded organelle	GO:0001071	GO:0010468//regulation of gene expression	gi|168035525|ref|XP_001770260.1|/1.71274e-114/predicted protein [Physcomitrella patens subsp. patens]	-	-							-
Pp1s123_30V6.1|PACid:18049654	308	311	79	629	200	593	41.14	37.82	9.83	177.83	60.89	174.29	CATGTATCGCTTATTGCTTGG	1	1	1	1	1	1	GO:0031224//intrinsic to membrane	GO:0015298//solute:cation antiporter activity	GO:0006811//ion transport	gi|168035539|ref|XP_001770267.1|/0/predicted protein [Physcomitrella patens subsp. patens]	CHX18	AT5G41610.1	PF00999,PF00582		KOG1650			cation/H+ exchanger 18	-
Pp1s123_38V6.2|PACid:18049638	-	-	48	181	-	-	-	-	5.97	51.17	-	-	CATGATCGATGCAAGCCTGAC	-	-	1	1	-	-	-	-	-	gi|168035445|ref|XP_001770220.1|/1.16424e-111/predicted protein [Physcomitrella patens subsp. patens]	-	AT1G78780.2						pathogenesis-related family protein	-
Pp1s123_43V6.1|PACid:18049614	34	271	38	74	112	124	4.54	32.96	4.73	20.92	34.1	36.44	CATGGACAGCTGTTTGTATTC	1	1	1	1	1	1	GO:0009534//chloroplast thylakoid	-	-	gi|168035543|ref|XP_001770269.1|/6.59447e-112/predicted protein [Physcomitrella patens subsp. patens]	-	AT4G23890.1	PF11623						jgi|Phypa1_1|188716|estExt_gwp_gw1.C_1230039
Pp1s123_44V6.1|PACid:18049650	132	31	114	90	21	20	17.63	3.77	14.18	25.44	6.39	5.88	CATGCCAGTGGATCATCTCCC	2	2	2	2	2	2	-	GO:0004721//phosphoprotein phosphatase activity	GO:0006796//phosphate metabolic process;GO:0006464//protein modification process	gi|168035545|ref|XP_001770270.1|/8.29914e-126/predicted protein [Physcomitrella patens subsp. patens]	MKP1	AT3G55270.1	PF00782,PF00626	PTHR10159	KOG1718			mitogen-activated protein kinase phosphatase 1	-
Pp1s123_46V6.1|PACid:18049661	34	24	207	-	3	8	4.54	2.92	25.75	-	0.91	2.35	CATGCCATTTAGTTAGGAATT	1	1	1	-	1	1	-	-	-	gi|168035547|ref|XP_001770271.1|/0/predicted protein [Physcomitrella patens subsp. patens]	SAT32	AT1G27760.3	PF05004,PF04836	PTHR12354	KOG2842			interferon-related developmental regulator family protein / IFRD protein family	jgi|Phypa1_1|166720|estExt_fgenesh1_pg.C_1230027
Pp1s123_58V6.1|PACid:18049642	744	641	647	14	17	31	99.38	77.95	80.49	3.96	5.18	9.11	CATGAATGGCAAGGAGCTTGA	1	1	1	1	1	1	-	GO:0005488//binding	-	gi|21388660|dbj|BAC00786.1|/1.16648e-39/glycine-rich RNA-binding protein [Physcomitrella patens]	CCR1	AT4G39260.3	PF00076	PTHR10432	KOG0107			cold, circadian rhythm, and RNA binding 1	jgi|Phypa1_1|16354|gw1.123.70.1
Pp1s123_59V6.1|PACid:18049657	177	65	84	147	63	111	23.64	7.9	10.45	41.56	19.18	32.62	CATGTTGAGAGACGTTTGTAA	1	1	2	1	1	1	GO:0043231//intracellular membrane-bounded organelle	GO:0046872//metal ion binding	-	gi|168035455|ref|XP_001770225.1|/0/predicted protein [Physcomitrella patens subsp. patens]	-	AT1G65540.1	PF07766	PTHR14009	KOG1043			LETM1-like protein	jgi|Phypa1_1|188728|estExt_gwp_gw1.C_1230054
Pp1s123_81V6.1|PACid:18049583	382	152	222	13	6	13	51.03	18.48	27.62	3.68	1.83	3.82	CATGGAGTTGTAAGCAGAGAG	2	2	2	2	2	1	-	-	-	gi|168035563|ref|XP_001770279.1|/0/predicted protein [Physcomitrella patens subsp. patens]	-	AT3G63220.2	PF00646,PF07646,PF01344	PTHR23230				Galactose oxidase/kelch repeat superfamily protein	jgi|Phypa1_1|188742|estExt_gwp_gw1.C_1230071
Pp1s123_85V6.1|PACid:18049611	41	66	243	4	8	18	5.48	8.03	30.23	1.13	2.44	5.29	CATGGATTTCTTACTATGGTT	1	1	1	1	1	1	-	GO:0003676//nucleic acid binding;GO:0008168//methyltransferase activity	GO:0010467//gene expression	gi|168035469|ref|XP_001770232.1|/6.67759e-109/predicted protein [Physcomitrella patens subsp. patens]	-	-							jgi|Phypa1_1|84414|fgenesh1_pg.scaffold_123000045
Pp1s123_8V6.1|PACid:18049683	144	154	36	174	40	132	19.24	18.73	4.48	49.19	12.18	38.8	CATGTAGTGTTTCTGGACAGG	1	1	1	1	1	1	GO:0043234//protein complex	GO:0005488//binding	GO:0051319;GO:0000338//protein deneddylation;GO:0009639//response to red or far red light	gi|168035423|ref|XP_001770209.1|/0/predicted protein [Physcomitrella patens subsp. patens]	COP13	AT5G14250.1	PF01399	PTHR10758	KOG2582		K12177	Proteasome component (PCI) domain protein	jgi|Phypa1_1|216017|estExt_Genewise1.C_1230007
Pp1s123_97V6.1|PACid:18049669	516	1878	273	447	241	377	68.93	228.38	33.96	126.37	73.37	110.8	CATGGATATTATTCTTTAAAT	1	1	1	1	1	1	GO:0043231//intracellular membrane-bounded organelle	-	-	gi|168035475|ref|XP_001770235.1|/2.73819e-116/predicted protein [Physcomitrella patens subsp. patens]	TLP18.3	AT1G54780.1	PF04536					thylakoid lumen 18.3 kDa protein	-
Pp1s124_139V6.1|PACid:18064977	238	134	111	182	58	181	31.79	16.3	13.81	51.45	17.66	53.2	CATGTGTCGCGACCTTTGAGT	1	1	1	1	1	1	-	GO:0046914//transition metal ion binding;GO:0003676//nucleic acid binding;GO:0001071	GO:0010468//regulation of gene expression;GO:0048506	gi|168035780|ref|XP_001770387.1|/0/predicted protein [Physcomitrella patens subsp. patens]	CDF3	AT3G47500.1	PF02701					cycling DOF factor 3	jgi|Phypa1_1|166789|estExt_fgenesh1_pg.C_1240078
Pp1s124_23V6.1|PACid:18065010	68	91	103	151	39	189	9.08	11.07	12.81	42.69	11.87	55.55	CATGTGAGAAAGGCTTTGATG	1	1	1	1	1	1	GO:0043231//intracellular membrane-bounded organelle	-	GO:0010468//regulation of gene expression	gi|168035630|ref|XP_001770312.1|/0/predicted protein [Physcomitrella patens subsp. patens]	AMS	AT2G16910.1	PF00010					basic helix-loop-helix (bHLH) DNA-binding superfamily protein	jgi|Phypa1_1|166771|estExt_fgenesh1_pg.C_1240017
Pp1s124_3V6.1|PACid:18064990	163	103	130	3	4	10	21.77	12.53	16.17	0.85	1.22	2.94	CATGGCAGAAGCAACCTTGGT	1	1	1	1	1	1	-	-	-	gi|168035700|ref|XP_001770347.1|/0/predicted protein [Physcomitrella patens subsp. patens]	-	AT1G66510.1	PF05282	PTHR12689	KOG3937		K13205	AAR2 protein family	jgi|Phypa1_1|216117|estExt_Genewise1.C_1240005
Pp1s124_76V6.1|PACid:18064964	2987	1503	1311	43	114	177	399	182.78	163.09	12.16	34.71	52.02	CATGTCTGTGCAGATCCATCC	2	3	2	3	2	1	-	-	-	gi|168035656|ref|XP_001770325.1|/7.01981e-105/predicted protein [Physcomitrella patens subsp. patens]	-	AT5G39570.1							jgi|Phypa1_1|166780|estExt_fgenesh1_pg.C_1240047
Pp1s124_89V6.1|PACid:18064942	150	85	521	154	38	90	20.04	10.34	64.81	43.54	11.57	26.45	CATGGAATGAGCTGAGAATTT	3	3	3	1	1	1	GO:0043227//membrane-bounded organelle;GO:0042598//vesicular fraction	GO:0046914//transition metal ion binding;GO:0019787//small conjugating protein ligase activity	GO:0006970//response to osmotic stress;GO:0009738//abscisic acid mediated signaling pathway	gi|168035662|ref|XP_001770328.1|/3.614e-122/predicted protein [Physcomitrella patens subsp. patens]	SDIR1	AT3G55530.1	PF00097	PTHR22766				RING/U-box superfamily protein	jgi|Phypa1_1|166784|estExt_fgenesh1_pg.C_1240054
Pp1s125_16V6.1|PACid:18067493	703	1199	667	50	61	106	93.91	145.81	82.98	14.14	18.57	31.15	CATGACTAAGGAGAATTTCGG	1	1	1	1	1	1	GO:0009528//plastid inner membrane	-	GO:0048827//phyllome development	gi|168035809|ref|XP_001770401.1|/3.10618e-145/predicted protein [Physcomitrella patens subsp. patens]	RER1	AT5G22790.1	PF11891					reticulata-related 1	-
Pp1s125_23V6.1|PACid:18067490	617	824	169	8	14	128	82.42	100.21	21.02	2.26	4.26	37.62	CATGCGAGACTTGATCGCATT	1	1	1	1	1	1	-	-	-	gi|168035815|ref|XP_001770404.1|/8.85666e-65/predicted protein [Physcomitrella patens subsp. patens]	HVA22K	AT4G36720.1	PF03134	PTHR12300	KOG1726			HVA22-like protein K	jgi|Phypa1_1|17826|gw1.125.32.1
Pp1s125_34V6.1|PACid:18067445	575	1586	2083	14	128	145	76.81	192.87	259.13	3.96	38.97	42.62	CATGATCCGGAAGGAGGTTTT	3	3	3	3	3	3	GO:0043231//intracellular membrane-bounded organelle	-	GO:0003006//reproductive developmental process	gi|168035823|ref|XP_001770408.1|/6.44341e-85/predicted protein [Physcomitrella patens subsp. patens]	MAGO	AT1G02140.1	PF02792	PTHR12638	KOG3392		K12877	mago nashi family protein	jgi|Phypa1_1|188860|estExt_gwp_gw1.C_1250022
Pp1s125_81V6.4|PACid:18067460	1050	1669	4124	7261	946	1080	140.26	202.97	513.04	2052.78	288.02	317.42	CATGCTAATTTTTTTGGGTAA	1	1	1	1	1	1	-	-	-	gi|168035913|ref|XP_001770453.1|/1.3411e-40/predicted protein [Physcomitrella patens subsp. patens]	-	-							jgi|Phypa1_1|166818|estExt_fgenesh1_pg.C_1250047
Pp1s125_91V6.1|PACid:18067446	651	756	277	444	469	170	86.96	91.94	34.46	125.52	142.79	49.96	CATGCATTCATATGGTTCACA	2	2	1	2	2	2	-	-	-	gi|168035845|ref|XP_001770419.1|/1.30723e-61/predicted protein [Physcomitrella patens subsp. patens]	HIT3	AT3G56490.1	PF11969,PF01230	PTHR23089	KOG3275			HIS triad family protein 3	-
Pp1s126_112V6.1|PACid:18061089	14916	17123	22313	406	402	415	1992.48	2082.32	2775.81	114.78	122.39	121.97	CATGGCTCCCAAGTCATTGAA	2	2	2	2	2	2	GO:0015934//large ribosomal subunit;GO:0016020//membrane;GO:0031981//nuclear lumen	GO:0005488//binding;GO:0005198//structural molecule activity	GO:0010467//gene expression	gi|168035968|ref|XP_001770480.1|/1.77152e-100/predicted protein [Physcomitrella patens subsp. patens]	-	AT1G74060.1	PF03868,PF01159	PTHR10715	KOG1694			Ribosomal protein L6 family protein	-
Pp1s126_113V6.1|PACid:18061135	304	419	424	12	26	57	40.61	50.95	52.75	3.39	7.92	16.75	CATGGGCTCTTCGTTCCTGTT	2	2	1	1	1	1	GO:0030529//ribonucleoprotein complex;GO:0009536//plastid	GO:0005198//structural molecule activity	GO:0010467//gene expression	gi|168036088|ref|XP_001770540.1|/8.46445e-99/predicted protein [Physcomitrella patens subsp. patens]	-	AT3G20230.1						Ribosomal L18p/L5e family protein	jgi|Phypa1_1|216270|estExt_Genewise1.C_1260097
Pp1s126_115V6.1|PACid:18061163	18772	24795	29757	482	587	559	2507.56	3015.31	3701.87	136.27	178.72	164.29	CATGGCTCCCAAGTCAGTGAA	1	1	1	1	1	1	GO:0015934//large ribosomal subunit;GO:0016020//membrane;GO:0031981//nuclear lumen	GO:0005488//binding;GO:0005198//structural molecule activity	GO:0010467//gene expression	gi|168036090|ref|XP_001770541.1|/8.55654e-101/predicted protein [Physcomitrella patens subsp. patens]	-	AT1G74060.1	PF03868,PF01159	PTHR10715	KOG1694			Ribosomal protein L6 family protein	-
Pp1s126_124V6.1|PACid:18061091	131	165	67	388	80	101	17.5	20.07	8.34	109.69	24.36	29.68	CATGTGTTGATGGATAGCGAA	1	1	1	1	1	1	GO:0031224//intrinsic to membrane	GO:0005488//binding	GO:0044093;GO:0051604//protein maturation	gi|168036098|ref|XP_001770545.1|/2.73073e-114/predicted protein [Physcomitrella patens subsp. patens]	-	AT2G31440.1	PF06105	PTHR12889	KOG3972				jgi|Phypa1_1|216282|estExt_Genewise1.C_1260111
Pp1s126_141V6.2|PACid:18061145	1550	1508	2321	74	93	170	207.05	183.39	288.74	20.92	28.31	49.96	CATGCAATAGCCTCTATCCTG	1	2	1	1	1	1	GO:0009536//plastid	GO:0003676//nucleic acid binding;GO:0001071;GO:0000996	GO:0006351//transcription, DNA-dependent	gi|168036108|ref|XP_001770550.1|/0/plastid sigma factor SIG1 [Physcomitrella patens subsp. patens]	SIGA	AT1G64860.1	PF00140,PF04542,PF04539,PF04545					sigma factor A	-
Pp1s126_24V6.1|PACid:18061061	248	13	27	-	6	9	33.13	1.58	3.36	-	1.83	2.65	CATGCCTGCCTACAACACTGG	1	1	1	-	1	1	-	-	-	gi|168036022|ref|XP_001770507.1|/2.30222e-18/predicted protein [Physcomitrella patens subsp. patens]	-	-							-
Pp1s126_26V6.1|PACid:18061096	32733	6281	4979	269	439	764	4372.47	763.83	619.4	76.05	133.66	224.54	CATGTGAGTCACAGAAATAAG	2	2	2	1	3	3	GO:0009536//plastid	-	GO:0010038//response to metal ion	gi|168035928|ref|XP_001770460.1|/0/predicted protein [Physcomitrella patens subsp. patens]	-	AT4G19880.1	PF00043	PTHR11260	KOG2903		K07393	Glutathione S-transferase family protein	jgi|Phypa1_1|62987|fgenesh1_kg.scaffold_126000001
Pp1s126_37V6.1|PACid:18061051	584	206	421	22	35	46	78.01	25.05	52.37	6.22	10.66	13.52	CATGGGTTGGGATCATCATAG	2	2	2	1	1	1	-	GO:0016881//acid-amino acid ligase activity	GO:0060255;GO:0006464//protein modification process	gi|168036028|ref|XP_001770510.1|/0/predicted protein [Physcomitrella patens subsp. patens]	UBC23	AT2G16920.1	PF00179	PTHR11621	KOG0895	6.3.2.19	K10581	ubiquitin-conjugating enzyme 23	jgi|Phypa1_1|40312|gw1.126.123.1
Pp1s126_44V6.1|PACid:18061142	380	356	365	23	2	9	50.76	43.29	45.41	6.5	0.61	2.65	CATGGAGGAAATGGAATGGAA	1	1	1	1	1	1	-	-	-	gi|168035936|ref|XP_001770464.1|/2.1044e-27/predicted protein [Physcomitrella patens subsp. patens]	-	-							-
Pp1s126_73V6.2|PACid:18061150	403	530	1884	129	119	448	53.83	64.45	234.38	36.47	36.23	131.67	CATGCCACTTGTGAAACAAGT	3	3	1	1	1	1	-	-	-	gi|168035958|ref|XP_001770475.1|/8.36458e-139/predicted protein [Physcomitrella patens subsp. patens]	LCV1	AT2G20130.1	PF04367					like COV 1	jgi|Phypa1_1|188925|estExt_gwp_gw1.C_1260050
Pp1s126_74V6.1|PACid:18061173	708	329	764	14	15	38	94.57	40.01	95.04	3.96	4.57	11.17	CATGCCACTTGTGAAGCAAGT	1	1	1	1	1	1	-	-	-	gi|168018597|ref|XP_001761832.1|/1.45222e-136/predicted protein [Physcomitrella patens subsp. patens]	LCV1	AT2G20130.1	PF04367					like COV 1	jgi|Phypa1_1|136174|e_gw1.126.156.1
Pp1s126_80V6.1|PACid:18061064	134	15	17	96	9	5	17.9	1.82	2.11	27.14	2.74	1.47	CATGTGGATGGGATTATCTAA	1	1	1	1	1	1	-	GO:0003676//nucleic acid binding	GO:0010467//gene expression	gi|168035960|ref|XP_001770476.1|/0/predicted protein [Physcomitrella patens subsp. patens]	-	AT4G11560.1	PF01426		KOG1886			bromo-adjacent homology (BAH) domain-containing protein	jgi|Phypa1_1|188929|estExt_gwp_gw1.C_1260062
Pp1s126_81V6.1|PACid:18061159	574	1134	158	136	301	416	76.67	137.91	19.66	38.45	91.64	122.26	CATGCTGTGTTGTGCTACAGA	1	1	1	1	1	1	GO:0009532//plastid stroma;GO:0005576//extracellular region;GO:0016020//membrane	GO:0046914//transition metal ion binding;GO:0003824//catalytic activity	GO:0009725//response to hormone stimulus;GO:0006952//defense response;GO:0008152//metabolic process	gi|168036060|ref|XP_001770526.1|/2.61939e-121/predicted protein [Physcomitrella patens subsp. patens]	-	AT2G37660.1		PTHR14194	KOG1203			NAD(P)-binding Rossmann-fold superfamily protein	-
Pp1s126_84V6.2|PACid:18061062	-	3	162	150	-	5	-	0.36	20.15	42.41	-	1.47	CATGCGTTGTTCTGAGAAGTG	-	1	1	1	-	1	-	GO:0005488//binding	GO:0006810//transport	gi|168036066|ref|XP_001770529.1|/1.44454e-41/predicted protein [Physcomitrella patens subsp. patens]	-	AT3G22600.1	PF00234					Bifunctional inhibitor/lipid-transfer protein/seed storage 2S albumin superfamily protein	-
Pp1s126_8V6.1|PACid:18061166	26	71	71	115	26	53	3.47	8.63	8.83	32.51	7.92	15.58	CATGTATAGTGTTTTATATGA	1	1	1	1	1	1	-	-	-	gi|168035924|ref|XP_001770458.1|/0/predicted protein [Physcomitrella patens subsp. patens]	-	AT5G15710.1	PF00646					Galactose oxidase/kelch repeat superfamily protein	jgi|Phypa1_1|166827|estExt_fgenesh1_pg.C_1260002
Pp1s127_110V6.2|PACid:18041065	24	2	101	-	4	7	3.21	0.24	12.56	-	1.22	2.06	CATGAGAAATATACCTTGCTT	1	3	1	-	1	1	-	GO:0003824//catalytic activity	-	gi|195976657|dbj|BAG68567.1|/1.1047e-120/GA2 oxidase-like protein [Physcomitrella patens subsp. patens]	GA2OX8	AT4G21200.1	PF03171	PTHR10209	KOG0143			gibberellin 2-oxidase 8	-
Pp1s127_125V6.1|PACid:18041078	99	16	106	2	17	29	13.22	1.95	13.19	0.57	5.18	8.52	CATGTCAATGCTCATTGAACT	1	1	1	1	1	1	GO:0043231//intracellular membrane-bounded organelle	-	-	gi|168036201|ref|XP_001770596.1|/0/predicted protein [Physcomitrella patens subsp. patens]	PKDM7D	AT1G08620.1	PF02375,PF02373,PF02928,PF05964,PF05965	PTHR10694				Transcription factor jumonji (jmj) family protein / zinc finger (C5HC2 type) family protein	-
Pp1s127_136V6.1|PACid:18041068	875	2012	952	41	266	203	116.88	244.68	118.43	11.59	80.99	59.66	CATGGCCAGGGAGGAGGAGGG	3	3	2	1	1	1	-	-	GO:0050896//response to stimulus	gi|168036295|ref|XP_001770643.1|/1.37994e-22/predicted protein [Physcomitrella patens subsp. patens]	-	-							-
Pp1s127_92V6.1|PACid:18041106	-	109	53	18	73	94	-	13.26	6.59	5.09	22.23	27.63	CATGCTGATTGGGAATTGAAC	-	1	1	1	1	1	GO:0015630//microtubule cytoskeleton	GO:0004672//protein kinase activity;GO:0003774//motor activity;GO:0032559//adenyl ribonucleotide binding	GO:0006464//protein modification process;GO:0007017//microtubule-based process	gi|168036267|ref|XP_001770629.1|/1.92005e-176/predicted protein [Physcomitrella patens subsp. patens]	CDKB1;1	AT3G54180.1	PF00069	PTHR11295	KOG0594	2.7.11.22	K07760	cyclin-dependent kinase B1;1	-
Pp1s127_94V6.1|PACid:18041094	746	3953	1366	107	370	155	99.65	480.72	169.93	30.25	112.65	45.56	CATGCTTATTTCAATGGTTTT	2	2	1	1	1	1	GO:0009534//chloroplast thylakoid	-	-	gi|168036271|ref|XP_001770631.1|/2.34624e-35/predicted protein [Physcomitrella patens subsp. patens]	NDF6	AT1G18730.1						NDH dependent flow 6	jgi|Phypa1_1|136282|e_gw1.127.43.1
Pp1s128_100V6.1|PACid:18055956	140	74	510	188	19	54	18.7	9	63.45	53.15	5.78	15.87	CATGAATCGAAAGATGCGTGC	1	1	1	1	1	1	-	-	GO:0051707//response to other organism	gi|168036352|ref|XP_001770671.1|/1.83204e-100/predicted protein [Physcomitrella patens subsp. patens]	NHL3	AT5G06320.1	PF03168					NDR1/HIN1-like 3	-
Pp1s128_112V6.1|PACid:18055908	125	131	126	9	38	23	16.7	15.93	15.67	2.54	11.57	6.76	CATGATACTGGAGGTACTGCA	1	1	1	1	1	1	GO:0030118//clathrin coat	GO:0005488//binding;GO:0022892	GO:0015031//protein transport	gi|168036354|ref|XP_001770672.1|/2.11543e-69/predicted protein [Physcomitrella patens subsp. patens]	-	AT3G50860.1	PF01217	PTHR11753	KOG0936		K12399	Clathrin adaptor complex small chain family protein	-
Pp1s128_127V6.1|PACid:18055906	2686	533	291	357	153	251	358.8	64.82	36.2	100.93	46.58	73.77	CATGTTTGCTATACAAATGAA	1	1	1	1	1	1	-	GO:0016491//oxidoreductase activity;GO:0046914//transition metal ion binding	GO:0008152//metabolic process	gi|168036360|ref|XP_001770675.1|/0/predicted protein [Physcomitrella patens subsp. patens]	-	AT4G21580.1	PF08240,PF00107	PTHR11695	KOG1198			oxidoreductase, zinc-binding dehydrogenase family protein	jgi|Phypa1_1|233029|estExt_fgenesh2_kg.C_1280001
Pp1s128_129V6.1|PACid:18055954	1522	2608	883	1575	1401	740	203.31	317.16	109.85	445.27	426.55	217.49	CATGATTCGAGCTTGAAATAA	1	1	1	1	1	1	-	-	-	gi|168036362|ref|XP_001770676.1|/2.0456e-50/predicted protein [Physcomitrella patens subsp. patens]	-	AT3G46430.1							jgi|Phypa1_1|234240|estExt_fgenesh2_pg.C_1280050
Pp1s128_133V6.1|PACid:18055913	341	255	60	11	22	39	45.55	31.01	7.46	3.11	6.7	11.46	CATGGATCCATCCGGCGTAAG	4	1	4	1	1	1	-	GO:0030554//adenyl nucleotide binding;GO:0003824//catalytic activity	-	gi|168036364|ref|XP_001770677.1|/0/predicted protein [Physcomitrella patens subsp. patens]	-	AT5G44360.1	PF01565,PF08031	PTHR11748				FAD-binding Berberine family protein	-
Pp1s128_141V6.1|PACid:18055959	484	279	137	10	2	6	64.65	33.93	17.04	2.83	0.61	1.76	CATGGGAGGCTTGGGCGGAAG	1	1	1	1	1	1	-	GO:0005515//protein binding	GO:0044267//cellular protein metabolic process	gi|168036366|ref|XP_001770678.1|/2.00595e-163/predicted protein [Physcomitrella patens subsp. patens]	-	AT2G20560.1	PF00226,PF01556	PTHR11821	KOG0714			DNAJ heat shock family protein	jgi|Phypa1_1|189097|estExt_gwp_gw1.C_1280073
Pp1s128_148V6.1|PACid:18055938	304	569	333	6	7	13	40.61	69.2	41.43	1.7	2.13	3.82	CATGGTGCGATCGAAAAAGGG	1	1	1	1	1	1	GO:0043231//intracellular membrane-bounded organelle	-	-	gi|168036368|ref|XP_001770679.1|/4.81438e-127/predicted protein [Physcomitrella patens subsp. patens]	-	AT5G55610.1							jgi|Phypa1_1|231283|fgenesh2_pg.scaffold_128000058
Pp1s128_49V6.1|PACid:18055961	198	1159	440	72	253	332	26.45	140.95	54.74	20.36	77.03	97.58	CATGCAGACTGACAATCTGCT	1	1	1	1	1	1	GO:0009526//plastid envelope;GO:0000314//organellar small ribosomal subunit;GO:0009532//plastid stroma	GO:0003723//RNA binding;GO:0005198//structural molecule activity	GO:0010467//gene expression	gi|168036408|ref|XP_001770699.1|/1.5498e-107/predicted protein [Physcomitrella patens subsp. patens]	RPS9	AT1G74970.1	PF00380	PTHR21569	KOG1753		K02996	ribosomal protein S9	-
Pp1s128_50V6.1|PACid:18055910	75	123	-	27	50	27	10.02	14.96	-	7.63	15.22	7.94	CATGCTTGGTTTATATGTGCA	1	1	-	1	1	1	-	-	-	-	-	-							-
Pp1s128_53V6.1|PACid:18055946	52	46	197	36	12	44	6.95	5.59	24.51	10.18	3.65	12.93	CATGGAGGAGGCCATTGAACG	1	1	1	1	1	1	-	GO:0046872//metal ion binding	-	gi|168036414|ref|XP_001770702.1|/2.90865e-52/predicted protein [Physcomitrella patens subsp. patens]	ATRZ-1A	AT3G26420.1	PF00076,PF00098	PTHR10432	KOG4207			RNA-binding (RRM/RBD/RNP motifs) family protein with retrovirus zinc finger-like domain	jgi|Phypa1_1|136379|e_gw1.128.62.1
Pp1s129_104V6.1|PACid:18059097	192	80	306	32	12	59	25.65	9.73	38.07	9.05	3.65	17.34	CATGGGAGTCCAAGCAGCAGA	3	3	3	1	1	1	-	-	-	gi|168036537|ref|XP_001770763.1|/0/predicted protein [Physcomitrella patens subsp. patens]	ITN1	AT3G12360.1	PF00023	PTHR18958				Ankyrin repeat family protein	jgi|Phypa1_1|231314|fgenesh2_pg.scaffold_129000027
Pp1s129_115V6.1|PACid:18059148	727	811	1903	250	35	554	97.11	98.63	236.74	70.68	10.66	162.82	CATGGTGATATGCAGCAAATT	2	2	2	2	2	2	-	-	-	gi|168036483|ref|XP_001770736.1|/1.44389e-123/predicted protein [Physcomitrella patens subsp. patens]	MEE14	AT2G15890.1						maternal effect embryo arrest 14	jgi|Phypa1_1|216441|estExt_Genewise1.C_1290039
Pp1s129_127V6.1|PACid:18059107	76	55	14	117	21	58	10.15	6.69	1.74	33.08	6.39	17.05	CATGTGGGAACAGTTTTTCTA	1	1	2	1	1	1	-	GO:0022892;GO:0016787//hydrolase activity;GO:0004312//fatty acid synthase activity	GO:0006631//fatty acid metabolic process	gi|168036485|ref|XP_001770737.1|/0/predicted protein [Physcomitrella patens subsp. patens]	-	AT4G13050.1	PF01643			3.1.2.-,3.1.2.14	K10782	Acyl-ACP thioesterase	-
Pp1s129_145V6.1|PACid:18059154	94	106	179	12	19	27	12.56	12.89	22.27	3.39	5.78	7.94	CATGTTTTCTGTAAAGATGCA	1	1	1	1	1	1	GO:0031981//nuclear lumen;GO:0005732//small nucleolar ribonucleoprotein complex;GO:0009534//chloroplast thylakoid	GO:0003723//RNA binding;GO:0016866//intramolecular transferase activity	GO:0042254//ribosome biogenesis	gi|168050935|ref|XP_001777912.1|/3.35674e-52/predicted protein [Physcomitrella patens subsp. patens]	-	AT3G03920.1	PF04410	PTHR23237	KOG3262		K11128	H/ACA ribonucleoprotein complex, subunit Gar1/Naf1 protein	jgi|Phypa1_1|136444|e_gw1.129.50.1
Pp1s129_152V6.1|PACid:18059158	52	106	6	36	39	46	6.95	12.89	0.75	10.18	11.87	13.52	CATGCTGAGCAGATGATGTAA	3	3	1	3	3	3	GO:0009536//plastid	GO:0016876//ligase activity, forming aminoacyl-tRNA and related compounds;GO:0003723//RNA binding	-	gi|168036557|ref|XP_001770773.1|/1.34109e-91/predicted protein [Physcomitrella patens subsp. patens]	-	AT3G59980.1	PF01588	PTHR11946	KOG2241			Nucleic acid-binding, OB-fold-like protein	-
Pp1s129_181V6.1|PACid:18059096	635	283	874	61	45	68	84.82	34.42	108.73	17.25	13.7	19.99	CATGCACTGTAAACCATCACG	2	2	1	1	1	1	GO:0043231//intracellular membrane-bounded organelle	GO:0046872//metal ion binding	-	gi|294461394|gb|ADE76258.1|/8.14424e-62/unknown [Picea sitchensis]	-	AT5G45290.1	PF00097	PTHR22765				RING/U-box superfamily protein	-
Pp1s129_193V6.1|PACid:18059081	186	229	106	8	16	84	24.85	27.85	13.19	2.26	4.87	24.69	CATGAGGAGAGAAGGCTACGA	2	2	1	1	1	1	GO:0043231//intracellular membrane-bounded organelle	GO:0017111//nucleoside-triphosphatase activity;GO:0032561//guanyl ribonucleotide binding	-	gi|168036503|ref|XP_001770746.1|/0/predicted protein [Physcomitrella patens subsp. patens]	-	AT5G13650.2	PF00009,PF01926,PF03144,PF00679	PTHR23115	KOG0462			elongation factor family protein	jgi|Phypa1_1|232741|fgenesh2_pm.scaffold_129000011
Pp1s129_198V6.1|PACid:18059135	42	26	114	93	8	40	5.61	3.16	14.18	26.29	2.44	11.76	CATGTGATTCAGTTCCAGCAG	5	4	1	3	3	1	-	-	-	gi|168036571|ref|XP_001770780.1|/0/predicted protein [Physcomitrella patens subsp. patens]	-	AT2G46550.2							-
Pp1s129_203V6.1|PACid:18059147	79	390	65	51	350	170	10.55	47.43	8.09	14.42	106.56	49.96	CATGATGACACTTATTCTTCT	1	1	1	1	1	1	GO:0009526//plastid envelope;GO:0009368//endopeptidase Clp complex;GO:0031976;GO:0009532//plastid stroma	GO:0004175//endopeptidase activity	GO:0019538//protein metabolic process;GO:0044237//cellular metabolic process;GO:0009657//plastid organization	gi|168036513|ref|XP_001770751.1|/3.52172e-92/predicted protein [Physcomitrella patens subsp. patens]	CLPP6	AT1G11750.2	PF00574	PTHR10381	KOG0840	3.4.21.92	K01358	CLP protease proteolytic subunit 6	-
Pp1s129_28V6.2|PACid:18059146	178	442	164	324	260	283	23.78	53.75	20.4	91.6	79.16	83.18	CATGTCTTGATCTGTACTTTG	1	1	1	1	1	1	GO:0016020//membrane	-	GO:0009725//response to hormone stimulus;GO:0007275//multicellular organismal development;GO:0032446//protein modification by small protein conjugation;GO:0006555//methionine metabolic process	gi|168036461|ref|XP_001770725.1|/5.52485e-73/predicted protein [Physcomitrella patens subsp. patens]	RUB1	AT1G31340.1	PF11976,PF00240	PTHR10666	KOG0005			related to ubiquitin 1	jgi|Phypa1_1|216423|estExt_Genewise1.C_1290011
Pp1s129_5V6.1|PACid:18059095	27	44	195	20	9	6	3.61	5.35	24.26	5.65	2.74	1.76	CATGCACCGAGGCAATTGCTA	1	1	1	1	1	1	-	-	-	gi|168036453|ref|XP_001770721.1|/5.93543e-73/predicted protein [Physcomitrella patens subsp. patens]	-	-							-
Pp1s129_63V6.3|PACid:18059122	383	90	55	24	164	191	51.16	10.94	6.84	6.79	49.93	56.14	CATGTCTGAAGACGTTTAGTT	1	1	4	4	1	1	-	GO:0046914//transition metal ion binding	GO:0003006//reproductive developmental process	gi|168026033|ref|XP_001765537.1|/2.39335e-178/predicted protein [Physcomitrella patens subsp. patens]	BTS	AT3G18290.1	PF05495,PF00097	PTHR21319	KOG1940			zinc finger protein-related	-
Pp1s129_85V6.1|PACid:18059137	870	116	5	59	-	-	116.21	14.11	0.62	16.68	-	-	CATGTTTCTAGTTTTTTGTAA	1	2	1	1	-	-	-	-	-	gi|168036473|ref|XP_001770731.1|/1.3731e-106/predicted protein [Physcomitrella patens subsp. patens]	-	AT1G07400.1	PF00011	PTHR11527	KOG0710			HSP20-like chaperones superfamily protein	jgi|Phypa1_1|216427|estExt_Genewise1.C_1290022
Pp1s12_126V6.1|PACid:18048443	4976	13	46	191	134	11	664.69	1.58	5.72	54	40.8	3.23	CATGACATCCTTTCATATGCC	1	1	1	1	1	1	GO:0043231//intracellular membrane-bounded organelle	GO:0016705//oxidoreductase activity, acting on paired donors, with incorporation or reduction of molecular oxygen;GO:0016209//antioxidant activity	GO:0008152//metabolic process;GO:0019725//cellular homeostasis	gi|168002724|ref|XP_001754063.1|/4.26227e-129/predicted protein [Physcomitrella patens subsp. patens]	PER1	AT1G48130.1	PF00578,PF10417	PTHR10681	KOG0854	1.11.1.15,1.11.1.7,3.1.1.-	K11188	1-cysteine peroxiredoxin 1	jgi|Phypa1_1|202843|estExt_Genewise1.C_120092
Pp1s12_128V6.1|PACid:18048521	6114	1077	246	16	72	244	816.71	130.97	30.6	4.52	21.92	71.71	CATGTAAAAAAACAAAACCTT	1	1	1	1	1	1	GO:0043231//intracellular membrane-bounded organelle	GO:0003824//catalytic activity	GO:0010035//response to inorganic substance	gi|168002726|ref|XP_001754064.1|/0/predicted protein [Physcomitrella patens subsp. patens]	-	AT4G33540.1	PF00753	PTHR11935				metallo-beta-lactamase family protein	jgi|Phypa1_1|175342|estExt_gwp_gw1.C_120095
Pp1s12_143V6.1|PACid:18048505	18	105	74	2	6	36	2.4	12.77	9.21	0.57	1.83	10.58	CATGCGTTCGAAACGAGATTG	5	2	2	2	1	1	GO:0044464//cell part	-	-	gi|168002730|ref|XP_001754066.1|/0/predicted protein [Physcomitrella patens subsp. patens]	-	AT3G57620.1	PF07250,PF09118					glyoxal oxidase-related protein	jgi|Phypa1_1|202850|estExt_Genewise1.C_120109
Pp1s12_153V6.1|PACid:18048427	827	209	67	509	31	244	110.47	25.42	8.34	143.9	9.44	71.71	CATGTGCAATACAGTACAACA	1	1	1	1	1	1	-	-	-	gi|168002734|ref|XP_001754068.1|/3.14637e-62/predicted protein [Physcomitrella patens subsp. patens]	SRC2	AT1G09070.1	PF02162					soybean gene regulated by cold-2	jgi|Phypa1_1|159363|estExt_fgenesh1_pg.C_120067
Pp1s12_15V6.1|PACid:18048383	225	143	722	113	7	97	30.06	17.39	89.82	31.95	2.13	28.51	CATGGAATTTACCTCGTGGAG	3	3	3	3	3	3	-	-	-	gi|168002680|ref|XP_001754041.1|/3.34234e-62/predicted protein [Physcomitrella patens subsp. patens]	-	-							jgi|Phypa1_1|159329|estExt_fgenesh1_pg.C_120009
Pp1s12_163V6.1|PACid:18048484	78	24	34	113	27	18	10.42	2.92	4.23	31.95	8.22	5.29	CATGTACAGTTACGGTTTTAT	1	1	1	1	1	1	GO:0031224//intrinsic to membrane	GO:0022857//transmembrane transporter activity	GO:0006810//transport	gi|168002956|ref|XP_001754179.1|/0/predicted protein [Physcomitrella patens subsp. patens]	TMT3	AT3G51490.2	PF00083,PF07690	PTHR11600	KOG0254			tonoplast monosaccharide transporter3	-
Pp1s12_191V6.1|PACid:18048363	34	114	18	-	-	3	4.54	13.86	2.24	-	-	0.88	CATGGGGAGAAAAGGTATGGT	1	1	2	-	-	1	GO:0043231//intracellular membrane-bounded organelle	GO:0043169//cation binding;GO:0042623//ATPase activity, coupled;GO:0032559//adenyl ribonucleotide binding	-	gi|168002750|ref|XP_001754076.1|/0/predicted protein [Physcomitrella patens subsp. patens]	RH39	AT4G09730.1	PF00270,PF00271	PTHR10967	KOG0331			RH39	-
Pp1s12_209V6.3|PACid:18048394	283	719	305	463	1297	949	37.8	87.44	37.94	130.9	394.88	278.92	CATGGCTTCTGGCAACTCTGA	1	1	1	1	1	1	GO:0005840//ribosome;GO:0009532//plastid stroma;GO:0005576//extracellular region;GO:0042579//microbody	GO:0043169//cation binding;GO:0003973//(S)-2-hydroxy-acid oxidase activity;GO:0000166//nucleotide binding	GO:0008152//metabolic process	gi|168002982|ref|XP_001754192.1|/0/predicted protein [Physcomitrella patens subsp. patens]	-	AT4G18360.1	PF01070	PTHR10578	KOG0538	1.1.3.15	K11517	Aldolase-type TIM barrel family protein	jgi|Phypa1_1|159377|estExt_fgenesh1_pg.C_120093
Pp1s12_215V6.1|PACid:18048510	163	463	103	3	20	142	21.77	56.31	12.81	0.85	6.09	41.73	CATGGTGGTGAGGTAATTCTT	1	1	1	1	1	1	GO:0009532//plastid stroma;GO:0009526//plastid envelope;GO:0009534//chloroplast thylakoid;GO:0005576//extracellular region	GO:0046914//transition metal ion binding;GO:0032559//adenyl ribonucleotide binding	GO:0010038//response to metal ion;GO:0044267//cellular protein metabolic process;GO:0006950//response to stress	gi|168002762|ref|XP_001754082.1|/3.34388e-139/predicted protein [Physcomitrella patens subsp. patens]	CPN20	AT5G20720.1	PF00166	PTHR10772	KOG1641			chaperonin 20	jgi|Phypa1_1|175389|estExt_gwp_gw1.C_120172
Pp1s12_216V6.1|PACid:18048523	460	924	44	2	4	-	61.45	112.37	5.47	0.57	1.22	-	CATGGGCGGCATCCTGCTCCC	1	1	1	1	1	-	GO:0009532//plastid stroma;GO:0009526//plastid envelope;GO:0009534//chloroplast thylakoid;GO:0005576//extracellular region	GO:0046914//transition metal ion binding;GO:0032559//adenyl ribonucleotide binding	GO:0010038//response to metal ion;GO:0044267//cellular protein metabolic process;GO:0006950//response to stress	gi|168002762|ref|XP_001754082.1|/3.08065e-139/predicted protein [Physcomitrella patens subsp. patens]	CPN20	AT5G20720.2	PF00166	PTHR10772	KOG1641			chaperonin 20	-
Pp1s12_224V6.1|PACid:18048384	29	48	105	2	5	-	3.87	5.84	13.06	0.57	1.52	-	CATGATCTGAACGCTTACCGG	8	2	2	2	2	-	GO:0043231//intracellular membrane-bounded organelle;GO:0016020//membrane	GO:0004672//protein kinase activity;GO:0004871//signal transducer activity;GO:0016787//hydrolase activity;GO:0032559//adenyl ribonucleotide binding	GO:0043401//steroid hormone mediated signaling pathway;GO:0045229//external encapsulating structure organization;GO:0006464//protein modification process	gi|168002990|ref|XP_001754196.1|/0/predicted protein [Physcomitrella patens subsp. patens]	-	AT5G59010.1	PF00069	PTHR23258	KOG1187	2.7.11.1	K14500	Protein kinase protein with tetratricopeptide repeat domain	jgi|Phypa1_1|114983|e_gw1.12.51.1
Pp1s12_238V6.1|PACid:18048524	26	123	7	5	4	5	3.47	14.96	0.87	1.41	1.22	1.47	CATGTGACAGTTCGGTGTACT	1	1	1	1	1	1	-	-	-	gi|168002774|ref|XP_001754088.1|/8.14569e-63/predicted protein [Physcomitrella patens subsp. patens]	-	-							-
Pp1s12_260V6.1|PACid:18048346	1761	2	6	28	-	-	235.23	0.24	0.75	7.92	-	-	CATGTGCCTCCTAACCTGTTA	1	1	3	1	-	-	-	-	-	gi|168003008|ref|XP_001754205.1|/0/predicted protein [Physcomitrella patens subsp. patens]	VEP1	AT4G24220.1		PTHR10366	KOG1430			NAD(P)-binding Rossmann-fold superfamily protein	jgi|Phypa1_1|104684|estExt_fgenesh1_pm.C_120036
Pp1s12_267V6.1|PACid:18048554	166	186	44	8	9	14	22.17	22.62	5.47	2.26	2.74	4.11	CATGGACACTCTTTTCCTCTC	1	1	1	1	1	1	GO:0005626//insoluble fraction;GO:0016020//membrane	GO:0032561//guanyl ribonucleotide binding;GO:0003824//catalytic activity	GO:0035556//intracellular signal transduction;GO:0046903//secretion	gi|168002794|ref|XP_001754098.1|/3.95559e-114/Rab6/RabH-family small GTPase [Physcomitrella patens subsp. patens]	RAB6A	AT2G44610.1	PF00071,PF08477	PTHR11708	KOG0094		K07893	Ras-related small GTP-binding family protein	jgi|Phypa1_1|159393|estExt_fgenesh1_pg.C_120130
Pp1s12_280V6.2|PACid:18048355	245	400	349	23	10	61	32.73	48.64	43.42	6.5	3.04	17.93	CATGGGGTTTTCCACGACGAT	1	1	1	1	1	1	-	-	-	gi|168002804|ref|XP_001754103.1|/1.41919e-161/predicted protein [Physcomitrella patens subsp. patens]	-	-							jgi|Phypa1_1|66854|fgenesh1_pg.scaffold_12000139
Pp1s12_289V6.1|PACid:18048379	309	195	120	347	130	173	41.28	23.71	14.93	98.1	39.58	50.85	CATGCTGCTGTTCGTCTGGAC	2	2	2	2	2	2	GO:0016020//membrane	GO:0031420;GO:0016301//kinase activity	GO:0010038//response to metal ion;GO:0006007//glucose catabolic process	gi|168002812|ref|XP_001754107.1|/0/predicted protein [Physcomitrella patens subsp. patens]	-	AT3G52990.1	PF00224,PF02887	PTHR11817	KOG2323	2.7.1.40	K00873	Pyruvate kinase family protein	-
Pp1s12_28V6.1|PACid:18048310	106	138	25	104	46	97	14.16	16.78	3.11	29.4	14.01	28.51	CATGATGAAACTGACAAGGAC	1	1	4	1	1	1	GO:0044424//intracellular part	GO:0016772//transferase activity, transferring phosphorus-containing groups;GO:0032559//adenyl ribonucleotide binding	GO:0006796//phosphate metabolic process	gi|168002902|ref|XP_001754152.1|/0/predicted protein [Physcomitrella patens subsp. patens]	GLCAK	AT3G01640.1	PF00288,PF08544					glucuronokinase G	jgi|Phypa1_1|104659|estExt_fgenesh1_pm.C_120004
Pp1s12_29V6.1|PACid:18048419	2180	525	984	1000	442	645	291.2	63.85	122.41	282.71	134.57	189.57	CATGGCAAATGATGTTGTTAA	1	1	1	1	1	1	GO:0044464//cell part	GO:0022891//substrate-specific transmembrane transporter activity;GO:0042626//ATPase activity, coupled to transmembrane movement of substances;GO:0032559//adenyl ribonucleotide binding	GO:0015893//drug transport	gi|168002688|ref|XP_001754045.1|/0/ATP-binding cassette transporter, subfamily G, member 15, group PDR protein PpABCG15 [Physcomitrella patens subsp. patens]	PDR12	AT1G15520.1	PF00005,PF01061,PF08370	PTHR19241	KOG0065			pleiotropic drug resistance 12	jgi|Phypa1_1|175287|estExt_gwp_gw1.C_120016
Pp1s12_316V6.1|PACid:18048414	244	357	129	38	136	62	32.59	43.41	16.05	10.74	41.41	18.22	CATGTATTAAAATCTTTTCCT	1	1	1	1	1	1	-	-	-	gi|168002824|ref|XP_001754113.1|/0/predicted protein [Physcomitrella patens subsp. patens]	-	AT3G07670.1	PF00856,PF09273	PTHR13271	KOG1337			Rubisco methyltransferase family protein	-
Pp1s12_341V6.1|PACid:18048359	45	27	164	83	52	41	6.01	3.28	20.4	23.47	15.83	12.05	CATGCTTCTTGTTATTATGCA	1	1	1	1	1	1	GO:0009536//plastid	GO:0046527//glucosyltransferase activity	GO:0005982//starch metabolic process;GO:0005977//glycogen metabolic process	gi|168003040|ref|XP_001754221.1|/0/predicted protein [Physcomitrella patens subsp. patens]	SS2	AT3G01180.1	PF08323,PF00534	PTHR12526		2.4.1.21	K00703	starch synthase 2	jgi|Phypa1_1|202950|estExt_Genewise1.C_120258
Pp1s12_346V6.1|PACid:18048464	175	195	198	358	51	94	23.38	23.71	24.63	101.21	15.53	27.63	CATGCGGAACTGTGTGAAGCA	5	5	5	5	5	5	-	GO:0070011//peptidase activity, acting on L-amino acid peptides	-	gi|168003044|ref|XP_001754223.1|/3.54048e-163/predicted protein [Physcomitrella patens subsp. patens]	-	AT5G04250.2	PF02338	PTHR12419				Cysteine proteinases superfamily protein	jgi|Phypa1_1|159411|estExt_fgenesh1_pg.C_120173
Pp1s12_347V6.2|PACid:18048540	117	80	121	173	29	109	15.63	9.73	15.05	48.91	8.83	32.04	CATGTATAGTGATCAATATAT	3	3	5	3	3	3	GO:0000152//nuclear ubiquitin ligase complex;GO:0031461//cullin-RING ubiquitin ligase complex	GO:0004871//signal transducer activity;GO:0042562//hormone binding	GO:0071495;GO:0023033;GO:0009639//response to red or far red light;GO:0040007//growth;GO:0051707//response to other organism;GO:0071310//cellular response to organic substance;GO:0031669//cellular response to nutrient levels;GO:0006511//ubiquitin-dependent protein catabolic process;GO:0050789//regulation of biological process;GO:0009555//pollen development;GO:0048437//floral organ development;GO:…	gi|168003046|ref|XP_001754224.1|/0/TLP1A TIR1-like auxin receptor protein [Physcomitrella patens subsp. patens]	COI1	AT2G39940.1	PF00646,PF00560	PTHR23125	KOG1947			RNI-like superfamily protein	-
Pp1s12_367V6.1|PACid:18048413	59	32	195	10	5	13	7.88	3.89	24.26	2.83	1.52	3.82	CATGCTGGTAGCTGCTGGAAC	3	3	1	1	1	1	GO:0043234//protein complex;GO:0043231//intracellular membrane-bounded organelle	GO:0016740//transferase activity	GO:0006259//DNA metabolic process;GO:0009411//response to UV	gi|168002850|ref|XP_001754126.1|/0/predicted protein [Physcomitrella patens subsp. patens]	ATCSA-1	AT1G27840.1	PF00400	PTHR22850	KOG4283		K10570	Transducin/WD40 repeat-like superfamily protein	jgi|Phypa1_1|114956|e_gw1.12.77.1
Pp1s12_390V6.1|PACid:18048351	334	2335	571	16	142	71	44.62	283.96	71.03	4.52	43.23	20.87	CATGCTCGGAGCTCTGGGGTG	5	5	5	5	5	5	GO:0009521;GO:0031224//intrinsic to membrane;GO:0009534//chloroplast thylakoid	GO:0046906//tetrapyrrole binding;GO:0043169//cation binding	GO:0006464//protein modification process;GO:0006091//generation of precursor metabolites and energy	gi|168003066|ref|XP_001754234.1|/3.58572e-145/predicted protein [Physcomitrella patens subsp. patens]	LHCB2.1	AT2G05100.1	PF00504	PTHR21649			K08912	photosystem II light harvesting complex gene 2.1	jgi|Phypa1_1|175471|estExt_gwp_gw1.C_120298
Pp1s12_395V6.1|PACid:18048320	18	40	193	236	71	107	2.4	4.86	24.01	66.72	21.62	31.45	CATGCATGTAAAAATTATTCT	3	1	2	1	2	1	GO:0031224//intrinsic to membrane	GO:0015101//organic cation transmembrane transporter activity	GO:0006810//transport	gi|168003074|ref|XP_001754238.1|/0/predicted protein [Physcomitrella patens subsp. patens]	AMT2	AT2G38290.1	PF00909	PTHR11730	KOG0682			ammonium transporter 2	jgi|Phypa1_1|175474|estExt_gwp_gw1.C_120301
Pp1s12_412V6.1|PACid:18048371	232	256	89	146	97	151	30.99	31.13	11.07	41.28	29.53	44.38	CATGTGGAAAATATTTCATAG	1	1	2	1	1	1	-	GO:0016859//cis-trans isomerase activity	GO:0044267//cellular protein metabolic process	gi|168003084|ref|XP_001754243.1|/1.08998e-81/predicted protein [Physcomitrella patens subsp. patens]	-	AT2G36130.1	PF00160	PTHR11071	KOG0881	5.2.1.8	K12733	Cyclophilin-like peptidyl-prolyl cis-trans isomerase family protein	jgi|Phypa1_1|104695|estExt_fgenesh1_pm.C_120049
Pp1s12_413V6.1|PACid:18048411	4	107	83	21	17	37	0.53	13.01	10.33	5.94	5.18	10.87	CATGAATCATGGCTCACCGAC	2	1	1	1	1	1	-	-	-	gi|168003086|ref|XP_001754244.1|/0/predicted protein [Physcomitrella patens subsp. patens]	-	-							jgi|Phypa1_1|159431|estExt_fgenesh1_pg.C_120212
Pp1s12_416V6.2|PACid:18048469	726	378	108	238	101	265	96.98	45.97	13.44	67.29	30.75	77.88	CATGAGTCTCTGCTTCGTCCG	2	2	2	2	2	2	-	-	-	gi|168003090|ref|XP_001754246.1|/5.33954e-145/predicted protein [Physcomitrella patens subsp. patens]	-	AT4G19950.1							-
Pp1s12_54V6.1|PACid:18048459	221	274	109	151	74	122	29.52	33.32	13.56	42.69	22.53	35.86	CATGATACCGTTGTAAATATG	5	5	2	5	5	5	-	GO:0015036//disulfide oxidoreductase activity	GO:0018904;GO:0019725//cellular homeostasis	gi|168002694|ref|XP_001754048.1|/2.4578e-41/predicted protein [Physcomitrella patens subsp. patens]	TRX5	AT1G45145.1	PF10961,PF00085	PTHR10438	KOG0907			thioredoxin H-type 5	-
Pp1s12_55V6.1|PACid:18048315	180	183	364	14	7	16	24.04	22.25	45.28	3.96	2.13	4.7	CATGTATAGCTCCGGATACCC	2	2	1	1	1	1	-	-	-	gi|168043346|ref|XP_001774146.1|/1.3139e-11/predicted protein [Physcomitrella patens subsp. patens]	-	-							-
Pp1s12_71V6.1|PACid:18048454	57	172	1069	321	8	203	7.61	20.92	132.99	90.75	2.44	59.66	CATGCAGTGGAAGTTCATTGT	1	1	1	3	1	1	GO:0031224//intrinsic to membrane	-	GO:0009987//cellular process	gi|168002704|ref|XP_001754053.1|/0/predicted protein [Physcomitrella patens subsp. patens]	MLO14	AT1G26700.1	PF03094				K08472	Seven transmembrane MLO family protein	-
Pp1s12_8V6.1|PACid:18048548	182	11	307	85	47	63	24.31	1.34	38.19	24.03	14.31	18.52	CATGGCGATATTTGTGTAAAA	1	1	1	1	1	1	GO:0031224//intrinsic to membrane	GO:0015298//solute:cation antiporter activity	GO:0006811//ion transport	gi|33352144|emb|CAD91921.1|/0/putative Na/H antiporter [Physcomitrella patens]	SOS1	AT2G01980.1	PF00999,PF00027	PTHR10110	KOG1965			sodium proton exchanger, putative (NHX7) (SOS1)	jgi|Phypa1_1|175277|estExt_gwp_gw1.C_120003
Pp1s130_137V6.1|PACid:18042367	231	201	161	9	38	103	30.86	24.44	20.03	2.54	11.57	30.27	CATGTCCACGAAGCCCTGGGG	3	4	3	2	2	1	-	GO:0004721//phosphoprotein phosphatase activity	GO:0006796//phosphate metabolic process;GO:0006464//protein modification process	gi|168036620|ref|XP_001770804.1|/0/predicted protein [Physcomitrella patens subsp. patens]	-	AT3G10940.1	PF00782	PTHR10159	KOG1719			dual specificity protein phosphatase (DsPTP1) family protein	jgi|Phypa1_1|234308|estExt_fgenesh2_pg.C_1300039
Pp1s130_149V6.1|PACid:18042371	46	60	296	94	19	172	6.14	7.3	36.82	26.58	5.78	50.55	CATGAAGTAGAAGCTTGAAAT	1	1	1	1	1	1	GO:0044464//cell part	-	-	gi|168036718|ref|XP_001770853.1|/0/predicted protein [Physcomitrella patens subsp. patens]	-	AT2G33490.1						hydroxyproline-rich glycoprotein family protein	jgi|Phypa1_1|234309|estExt_fgenesh2_pg.C_1300042
Pp1s130_167V6.1|PACid:18042330	124	344	330	268	680	300	16.56	41.83	41.05	75.77	207.03	88.17	CATGTCCTTCTTGCTGCGGGA	1	1	1	1	1	1	-	-	-	gi|168036624|ref|XP_001770806.1|/1.61659e-43/predicted protein [Physcomitrella patens subsp. patens]	-	AT5G15802.1							jgi|Phypa1_1|231406|fgenesh2_pg.scaffold_130000046
Pp1s130_191V6.3|PACid:18042361	5239	6522	3689	243	313	702	699.82	793.14	458.92	68.7	95.3	206.32	CATGAGCGTCTACTATAAGTG	1	1	1	1	1	1	GO:0043231//intracellular membrane-bounded organelle;GO:0031224//intrinsic to membrane	GO:0030554//adenyl nucleotide binding;GO:0005515//protein binding;GO:0003824//catalytic activity	GO:0016129;GO:0000902//cell morphogenesis	gi|168036634|ref|XP_001770811.1|/0/predicted protein [Physcomitrella patens subsp. patens]	DWF1	AT3G19820.3	PF01565	PTHR10801	KOG1262	1.3.1.72	K09828	cell elongation protein / DWARF1 / DIMINUTO (DIM)	jgi|Phypa1_1|234317|estExt_fgenesh2_pg.C_1300054
Pp1s130_198V6.1|PACid:18042392	65	54	146	11	7	54	8.68	6.57	18.16	3.11	2.13	15.87	CATGTACAGAAGCCTTGGACG	2	2	1	1	1	1	GO:0043231//intracellular membrane-bounded organelle	GO:0003676//nucleic acid binding;GO:0001071	GO:0006351//transcription, DNA-dependent	gi|168036638|ref|XP_001770813.1|/2.53286e-133/predicted protein [Physcomitrella patens subsp. patens]	-	AT4G31060.1	PF00847					Integrase-type DNA-binding superfamily protein	jgi|Phypa1_1|234321|estExt_fgenesh2_pg.C_1300059
Pp1s130_227V6.1|PACid:18042349	1005	803	1218	67	19	29	134.25	97.65	151.52	18.94	5.78	8.52	CATGGTGGGAATACACTACGA	1	1	1	1	1	1	GO:0009570//chloroplast stroma;GO:0009528//plastid inner membrane	GO:0009975//cyclase activity	GO:0009642//response to light intensity;GO:0006952//defense response;GO:0042360//vitamin E metabolic process;GO:0006778//porphyrin metabolic process;GO:0032787//monocarboxylic acid metabolic process;GO:0016116//carotenoid metabolic process;GO:0008643//carbohydrate transport	gi|168036740|ref|XP_001770864.1|/0/predicted protein [Physcomitrella patens subsp. patens]	VTE1	AT4G32770.1					K09834	tocopherol cyclase, chloroplast / vitamin E deficient 1 (VTE1) / sucrose export defective 1 (SXD1)	jgi|Phypa1_1|136591|e_gw1.130.125.1
Pp1s130_248V6.3|PACid:18042383	105	120	27	19	11	32	14.03	14.59	3.36	5.37	3.35	9.4	CATGGCTACAGACGTCGATTG	2	2	2	2	2	2	GO:0043234//protein complex;GO:0043231//intracellular membrane-bounded organelle;GO:0044444//cytoplasmic part	GO:0008135//translation factor activity, nucleic acid binding	GO:0006412//translation	gi|168036652|ref|XP_001770820.1|/0/predicted protein [Physcomitrella patens subsp. patens]	EIF3B-2	AT5G25780.1	PF00076,PF08662	PTHR14068	KOG2314		K03253	eukaryotic translation initiation factor 3B-2	-
Pp1s130_277V6.1|PACid:18042285	437	82	721	109	21	136	58.37	9.97	89.69	30.82	6.39	39.97	CATGCAGTTTAGCGGATCTAC	1	2	1	1	1	1	GO:0043231//intracellular membrane-bounded organelle	GO:0008415//acyltransferase activity;GO:0046914//transition metal ion binding	GO:0035337	gi|168036756|ref|XP_001770872.1|/0/predicted protein [Physcomitrella patens subsp. patens]	BCE2	AT3G06850.2	PF00364,PF02817,PF00198	PTHR23151	KOG0558	2.3.1.168	K09699	2-oxoacid dehydrogenases acyltransferase family protein	-
Pp1s130_58V6.1|PACid:18042374	112	219	42	368	83	230	14.96	26.63	5.22	104.04	25.27	67.6	CATGTTAACGTAATGAAGTAT	1	1	1	1	1	1	GO:0043231//intracellular membrane-bounded organelle	GO:0042802//identical protein binding;GO:0003677//DNA binding	GO:0032507//maintenance of protein location in cell;GO:0003002//regionalization;GO:0051301//cell division;GO:0009606//tropism	gi|168036600|ref|XP_001770794.1|/0/predicted protein [Physcomitrella patens subsp. patens]	RGL1	AT1G66350.1	PF03514					RGA-like 1	jgi|Phypa1_1|189179|estExt_gwp_gw1.C_1300022
Pp1s130_82V6.1|PACid:18042294	3572	4641	7187	260	130	162	477.15	564.39	894.09	73.51	39.58	47.61	CATGAAATATCAACATTGGAA	1	1	1	1	1	1	GO:0043231//intracellular membrane-bounded organelle	GO:0016491//oxidoreductase activity;GO:0016740//transferase activity	GO:0006091//generation of precursor metabolites and energy	gi|168036704|ref|XP_001770846.1|/0/predicted protein [Physcomitrella patens subsp. patens]	ERD3	AT4G19120.1	PF03141,PF08241					S-adenosyl-L-methionine-dependent methyltransferases superfamily protein	jgi|Phypa1_1|189194|estExt_gwp_gw1.C_1300038
Pp1s130_82V6.4|PACid:18042291	983	1669	2086	2	3	7	131.31	202.97	259.51	0.57	0.91	2.06	CATGCGTATCTGGAGCAGGCT	1	1	1	1	1	1	GO:0043231//intracellular membrane-bounded organelle	GO:0016491//oxidoreductase activity;GO:0016740//transferase activity	GO:0006091//generation of precursor metabolites and energy	gi|168036704|ref|XP_001770846.1|/0/predicted protein [Physcomitrella patens subsp. patens]	ERD3	AT4G19120.1	PF03141,PF08241					S-adenosyl-L-methionine-dependent methyltransferases superfamily protein	-
Pp1s130_87V6.1|PACid:18042362	481	361	228	632	667	479	64.25	43.9	28.36	178.67	203.07	140.78	CATGATCTAATGCCGTATATG	1	1	1	1	1	1	GO:0031224//intrinsic to membrane	GO:0005375//copper ion transmembrane transporter activity	GO:0000041//transition metal ion transport	gi|168036604|ref|XP_001770796.1|/1.49932e-69/ctr family copper transporter [Physcomitrella patens subsp. patens]	COPT5	AT5G20650.1	PF04145	PTHR12483	KOG3386			copper transporter 5	jgi|Phypa1_1|166939|estExt_fgenesh1_pg.C_1300036
Pp1s130_99V6.2|PACid:18042306	1308	780	343	7	38	55	174.72	94.86	42.67	1.98	11.57	16.16	CATGTCTGGAGGAAGTGTATA	1	1	1	1	1	1	-	GO:0031406//carboxylic acid binding;GO:0004672//protein kinase activity;GO:0032559//adenyl ribonucleotide binding	GO:0006464//protein modification process	gi|168036608|ref|XP_001770798.1|/0/predicted protein [Physcomitrella patens subsp. patens]	-	AT4G38470.1	PF01842,PF07714,PF00069	PTHR23257	KOG0192			ACT-like protein tyrosine kinase family protein	jgi|Phypa1_1|136578|e_gw1.130.16.1
Pp1s131_104V6.1|PACid:18045349	248	360	124	514	302	441	33.13	43.78	15.43	145.31	91.95	129.61	CATGTGCTGGTGTACATTAGA	1	1	1	1	1	1	GO:0009526//plastid envelope	-	-	gi|168036815|ref|XP_001770901.1|/1.10643e-121/predicted protein [Physcomitrella patens subsp. patens]	-	AT5G42960.1							jgi|Phypa1_1|189327|estExt_gwp_gw1.C_1310083
Pp1s131_109V6.1|PACid:18045394	102	50	49	166	66	50	13.63	6.08	6.1	46.93	20.09	14.7	CATGCTGGTGTATGCACTCAA	1	1	2	1	1	1	GO:0044464//cell part	GO:0003676//nucleic acid binding	-	gi|168023258|ref|XP_001764155.1|/3.16185e-165/ARID/BRIGHT DNA-binding domain-containing protein [Physcomitrella patens subsp. patens]	-	AT1G76510.1	PF01388					ARID/BRIGHT DNA-binding domain-containing protein	-
Pp1s131_151V6.1|PACid:18045392	330	148	289	16	25	99	44.08	18	35.95	4.52	7.61	29.1	CATGTGCCCCAATCTGGGGGT	2	2	2	2	2	2	-	-	-	gi|168036835|ref|XP_001770911.1|/0/predicted protein [Physcomitrella patens subsp. patens]	-	AT2G20320.1	PF03456	PTHR15288				DENN (AEX-3) domain-containing protein	jgi|Phypa1_1|136746|e_gw1.131.22.1
Pp1s131_152V6.1|PACid:18045337	80	61	85	158	21	41	10.69	7.42	10.57	44.67	6.39	12.05	CATGTGATTTCTAGCAAGCAA	1	1	1	1	1	1	-	-	-	gi|168036935|ref|XP_001770961.1|/2.8593e-174/predicted protein [Physcomitrella patens subsp. patens]	VAD1	AT1G02120.1	PF02893	PTHR23319				GRAM domain family protein	-
Pp1s131_154V6.1|PACid:18045347	402	1104	199	953	1472	1076	53.7	134.26	24.76	269.43	448.16	316.24	CATGTCTACCGTTTGTGTATC	2	2	2	1	2	2	GO:0034357;GO:0043231//intracellular membrane-bounded organelle	GO:0030554//adenyl nucleotide binding;GO:0046914//transition metal ion binding;GO:0008937//ferredoxin reductase activity	GO:0006091//generation of precursor metabolites and energy	gi|168036847|ref|XP_001770917.1|/0/predicted protein [Physcomitrella patens subsp. patens]	RFNR1	AT4G05390.1	PF00175	PTHR19384		1.18.1.2	K02641	root FNR 1	jgi|Phypa1_1|189346|estExt_gwp_gw1.C_1310118
Pp1s131_157V6.1|PACid:18045355	85	55	24	139	35	77	11.35	6.69	2.99	39.3	10.66	22.63	CATGTGGTGGTGATACTTCTA	1	1	1	1	1	1	GO:0044464//cell part	GO:0005099//Ras GTPase activator activity	GO:0032318//regulation of Ras GTPase activity	gi|168036939|ref|XP_001770963.1|/0/predicted protein [Physcomitrella patens subsp. patens]	-	AT2G30710.1	PF00566	PTHR22957	KOG1092			Ypt/Rab-GAP domain of gyp1p superfamily protein	-
Pp1s131_167V6.1|PACid:18045416	135	29	81	14	8	28	18.03	3.53	10.08	3.96	2.44	8.23	CATGTAAGTACTCTGCCCTTG	1	1	1	1	1	1	-	-	-	gi|186511352|ref|NP_191849.2|/1.45245e-51/zinc ion binding [Arabidopsis thaliana]	-	AT4G15730.1	PF07496					CW-type Zinc Finger	-
Pp1s131_175V6.1|PACid:18045376	465	2600	393	230	1023	1865	62.11	316.19	48.89	65.02	311.46	548.13	CATGGGAACGTGAGTGGCTGT	1	1	1	2	1	1	GO:0034357;GO:0043231//intracellular membrane-bounded organelle	GO:0030554//adenyl nucleotide binding;GO:0046914//transition metal ion binding;GO:0008937//ferredoxin reductase activity	GO:0006091//generation of precursor metabolites and energy	gi|168036847|ref|XP_001770917.1|/0/predicted protein [Physcomitrella patens subsp. patens]	RFNR1	AT4G05390.1	PF00175	PTHR19384		1.18.1.2	K02641	root FNR 1	jgi|Phypa1_1|110121|estExt_fgenesh1_kg.C_1310005
Pp1s131_177V6.1|PACid:18045344	287	353	110	176	145	154	38.34	42.93	13.68	49.76	44.15	45.26	CATGGTTGTACTTTCAATCCA	1	1	1	1	1	1	GO:0032991//macromolecular complex;GO:0031981//nuclear lumen	GO:0005488//binding	GO:0022613//ribonucleoprotein complex biogenesis	gi|168023440|ref|XP_001764246.1|/8.79742e-59/predicted protein [Physcomitrella patens subsp. patens]	-	AT5G08180.1	PF01248	PTHR23105	KOG3167		K11129	Ribosomal protein L7Ae/L30e/S12e/Gadd45 family protein	-
Pp1s131_184V6.1|PACid:18045333	399	2648	839	115	159	176	53.3	322.02	104.37	32.51	48.41	51.73	CATGTACTCTGTCATCAATGC	1	1	1	1	1	1	-	-	-	gi|168036851|ref|XP_001770919.1|/8.10449e-53/predicted protein [Physcomitrella patens subsp. patens]	PSB27	AT1G03600.1					K08902	photosystem II family protein	jgi|Phypa1_1|18875|gw1.131.96.1
Pp1s131_18V6.1|PACid:18045366	64	42	105	8	6	50	8.55	5.11	13.06	2.26	1.83	14.7	CATGAGTTCATTCAATTTGTT	1	1	1	2	1	1	GO:0015630//microtubule cytoskeleton;GO:0044444//cytoplasmic part	GO:0015631//tubulin binding	GO:0000919//cell plate assembly	gi|168023232|ref|XP_001764142.1|/0/predicted protein [Physcomitrella patens subsp. patens]	MOR1	AT2G35630.1	PF02985	PTHR12609	KOG1820			ARM repeat superfamily protein	-
Pp1s131_197V6.1|PACid:18045404	1071	2470	391	8	12	72	143.06	300.38	48.64	2.26	3.65	21.16	CATGTAATAGCCACTGCTCTT	1	1	1	1	1	1	GO:0043231//intracellular membrane-bounded organelle;GO:0031224//intrinsic to membrane	-	-	gi|168036859|ref|XP_001770923.1|/9.00008e-109/predicted protein [Physcomitrella patens subsp. patens]	-	AT4G13590.2	PF01169	PTHR12608	KOG2881			Uncharacterized protein family (UPF0016)	jgi|Phypa1_1|136778|e_gw1.131.81.1
Pp1s131_199V6.3|PACid:18045310	495	187	910	183	45	57	66.12	22.74	113.21	51.74	13.7	16.75	CATGGAACTTGGAGAGAGGAT	1	1	1	1	1	1	-	-	-	gi|168036969|ref|XP_001770978.1|/1.99015e-43/predicted protein [Physcomitrella patens subsp. patens]	-	-							jgi|Phypa1_1|85211|fgenesh1_pg.scaffold_131000111
Pp1s131_25V6.1|PACid:18045409	178	14	46	51	4	4	23.78	1.7	5.72	14.42	1.22	1.18	CATGGTCGTGTGGACCATCAA	1	1	1	1	1	1	GO:0030529//ribonucleoprotein complex	-	GO:0010467//gene expression	gi|168036875|ref|XP_001770931.1|/1.87272e-146/predicted protein [Physcomitrella patens subsp. patens]	-	AT1G27990.1							jgi|Phypa1_1|189292|estExt_gwp_gw1.C_1310031
Pp1s131_4V6.1|PACid:18045357	96	250	190	8	22	58	12.82	30.4	23.64	2.26	6.7	17.05	CATGGCAGAGCTGGGGCGACT	1	1	1	1	1	1	GO:0043231//intracellular membrane-bounded organelle	GO:0016763//transferase activity, transferring pentosyl groups;GO:0032561//guanyl ribonucleotide binding	GO:0019860//uracil metabolic process	gi|168036771|ref|XP_001770879.1|/3.06792e-107/predicted protein [Physcomitrella patens subsp. patens]	UPP	AT3G53900.2	PF00156	PTHR10285	KOG1017	2.4.2.9	K00761	uracil phosphoribosyltransferase	jgi|Phypa1_1|136740|e_gw1.131.83.1
Pp1s131_58V6.1|PACid:18045358	30	275	40	11	13	20	4.01	33.44	4.98	3.11	3.96	5.88	CATGACAGTGGAATTGGAGGC	1	1	1	1	1	1	-	GO:0003824//catalytic activity;GO:0046914//transition metal ion binding	GO:0008152//metabolic process	gi|168036889|ref|XP_001770938.1|/0/predicted protein [Physcomitrella patens subsp. patens]	-	AT1G78550.1	PF03171	PTHR10209	KOG0143			2-oxoglutarate (2OG) and Fe(II)-dependent oxygenase superfamily protein	jgi|Phypa1_1|136713|e_gw1.131.69.1
Pp1s131_71V6.2|PACid:18045304	597	2057	555	47	53	525	79.75	250.15	69.04	13.29	16.14	154.3	CATGTAGAAAGGGAGCCACAT	1	1	3	1	1	1	GO:0009536//plastid	GO:0003824//catalytic activity;GO:0016209//antioxidant activity;GO:0043169//cation binding	GO:0006800//oxygen and reactive oxygen species metabolic process	gi|168036899|ref|XP_001770943.1|/2.67608e-87/predicted protein [Physcomitrella patens subsp. patens]	CSD2	AT2G28190.1	PF00080	PTHR10003	KOG0441	1.15.1.1	K04565	copper/zinc superoxide dismutase 2	jgi|Phypa1_1|63006|fgenesh1_kg.scaffold_131000001
Pp1s131_72V6.1|PACid:18045350	522	719	674	84	23	552	69.73	87.44	83.85	23.75	7	162.24	CATGTGTGTGCCCTATACCGG	2	2	1	1	1	1	GO:0042579//microbody	GO:0004180//carboxypeptidase activity	GO:0019538//protein metabolic process	gi|168036901|ref|XP_001770944.1|/0/predicted protein [Physcomitrella patens subsp. patens]	scpl20	AT4G12910.1	PF00450	PTHR11802	KOG1282	3.4.16.5	K13289	serine carboxypeptidase-like 20	jgi|Phypa1_1|136699|e_gw1.131.120.1
Pp1s131_74V6.1|PACid:18045354	172	179	254	13	3	5	22.98	21.77	31.6	3.68	0.91	1.47	CATGACGGATGTTGATCCCTC	5	5	4	1	1	1	GO:0005838//proteasome regulatory particle;GO:0043231//intracellular membrane-bounded organelle	-	GO:0019941//modification-dependent protein catabolic process	gi|168036903|ref|XP_001770945.1|/0/predicted protein [Physcomitrella patens subsp. patens]	-	AT4G19006.1	PF01399	PTHR10539	KOG2908		K03039	Proteasome component (PCI) domain protein	jgi|Phypa1_1|189316|estExt_gwp_gw1.C_1310065
Pp1s131_9V6.1|PACid:18045395	234	103	98	142	60	94	31.26	12.53	12.19	40.15	18.27	27.63	CATGCACACTTGCTGCAAGAC	2	1	2	1	1	1	GO:0016020//membrane	GO:0046914//transition metal ion binding	-	gi|168036865|ref|XP_001770926.1|/0/predicted protein [Physcomitrella patens subsp. patens]	-	AT3G09770.1	PF00097	PTHR22996	KOG4265			RING/U-box superfamily protein	jgi|Phypa1_1|216589|estExt_Genewise1.C_1310012
Pp1s132_139V6.1|PACid:18040748	148	284	163	13	21	20	19.77	34.54	20.28	3.68	6.39	5.88	CATGCACTGGTAGTTTTTAGG	1	1	1	1	1	1	-	GO:0034062//RNA polymerase activity;GO:0005488//binding	GO:0044260;GO:0010467//gene expression;GO:0090304	gi|168037026|ref|XP_001771006.1|/1.32468e-55/predicted protein [Physcomitrella patens subsp. patens]	-	AT5G62950.3	PF03874	PTHR15561	KOG4168			RNA polymerase II, Rpb4, core protein	jgi|Phypa1_1|189400|estExt_gwp_gw1.C_1320042
Pp1s132_162V6.1|PACid:18040804	718	557	222	590	249	316	95.91	67.74	27.62	166.8	75.81	92.87	CATGTTAAATTTTACCTTGAC	2	2	2	2	2	2	-	-	-	gi|168037032|ref|XP_001771009.1|/0/predicted protein [Physcomitrella patens subsp. patens]	-	-							jgi|Phypa1_1|234361|estExt_fgenesh2_pg.C_1320042
Pp1s132_175V6.1|PACid:18040769	406	1405	311	287	651	457	54.23	170.86	38.69	81.14	198.2	134.31	CATGCTCGTACCCCGGCATCA	1	1	1	1	1	1	GO:0009536//plastid	GO:0016301//kinase activity;GO:0032559//adenyl ribonucleotide binding	GO:0044237//cellular metabolic process;GO:0015977//carbon fixation;GO:0044238//primary metabolic process	gi|168058547|ref|XP_001781269.1|/0/predicted protein [Physcomitrella patens subsp. patens]	PRK	AT1G32060.1	PF00485	PTHR10285	KOG4203	2.7.1.19	K00855	phosphoribulokinase	jgi|Phypa1_1|232765|fgenesh2_pm.scaffold_132000007
Pp1s132_179V6.1|PACid:18040770	158	111	104	180	83	293	21.11	13.5	12.94	50.89	25.27	86.11	CATGATAGTTATCTATAGAGT	3	3	2	1	1	1	-	-	-	gi|168037110|ref|XP_001771048.1|/0/predicted protein [Physcomitrella patens subsp. patens]	-	AT2G34750.1	PF05327	PTHR12790	KOG2434			RNA polymerase I specific transcription initiation factor RRN3 protein	-
Pp1s132_186V6.1|PACid:18040800	417	1227	483	132	737	305	55.7	149.22	60.09	37.32	224.39	89.64	CATGGACGGTTATCCTGACGC	9	9	9	7	7	9	GO:0009532//plastid stroma;GO:0019866//organelle inner membrane;GO:0009526//plastid envelope;GO:0031968//organelle outer membrane;GO:0009534//chloroplast thylakoid	GO:0005488//binding	GO:0017038//protein import;GO:0019684//photosynthesis, light reaction;GO:0009756//carbohydrate mediated signaling;GO:0009668;GO:0006612//protein targeting to membrane;GO:0007166//cell surface receptor linked signaling pathway	gi|168037112|ref|XP_001771049.1|/1.94421e-105/predicted protein [Physcomitrella patens subsp. patens]	PSB29	AT2G20890.1	PF11264					photosystem II reaction center PSB29 protein	jgi|Phypa1_1|136845|e_gw1.132.33.1
Pp1s132_188V6.1|PACid:18040775	1886	1777	254	193	397	311	251.93	216.1	31.6	54.56	120.87	91.4	CATGATAGTGCTCGTGAAGTT	4	4	4	2	2	2	GO:0043234//protein complex	GO:0008135//translation factor activity, nucleic acid binding	GO:0006412//translation	gi|168037040|ref|XP_001771013.1|/0/predicted protein [Physcomitrella patens subsp. patens]	-	AT1G09640.1	PF02798,PF00043,PF00647	PTHR11260	KOG1627		K03233	Translation elongation factor EF1B, gamma chain	jgi|Phypa1_1|216725|estExt_Genewise1.C_1320079
Pp1s132_192V6.1|PACid:18040749	275	89	317	25	18	67	36.73	10.82	39.44	7.07	5.48	19.69	CATGTGATTGTGAGCAATGGC	1	1	1	1	1	1	-	GO:0004672//protein kinase activity;GO:0032559//adenyl ribonucleotide binding	GO:0006464//protein modification process	gi|168037114|ref|XP_001771050.1|/0/predicted protein [Physcomitrella patens subsp. patens]	YAK1	AT5G35980.1	PF00069	PTHR11295	KOG0667			yeast YAK1-related gene 1	-
Pp1s132_39V6.1|PACid:18040789	364	565	140	8	217	166	48.62	68.71	17.42	2.26	66.07	48.79	CATGGTTACCAACCACATTGT	8	9	8	8	8	8	-	-	-	gi|168036996|ref|XP_001770991.1|/9.31604e-58/predicted protein [Physcomitrella patens subsp. patens]	-	-							-
Pp1s132_45V6.1|PACid:18040745	325	28	253	62	5	32	43.41	3.41	31.47	17.53	1.52	9.4	CATGCCATATCGCAAGGAAAT	2	2	1	1	1	1	-	GO:0016746//transferase activity, transferring acyl groups	-	gi|168036998|ref|XP_001770992.1|/0/predicted protein [Physcomitrella patens subsp. patens]	-	AT3G51520.1		PTHR12317	KOG0831			diacylglycerol acyltransferase family	jgi|Phypa1_1|231469|fgenesh2_pg.scaffold_132000010
Pp1s133_101V6.1|PACid:18061696	378	512	381	5	3	28	50.49	62.26	47.4	1.41	0.91	8.23	CATGAAGAAGCGTGCTAAACT	1	1	1	1	1	1	-	-	-	gi|168003317|ref|XP_001754359.1|/6.46136e-16/predicted protein [Physcomitrella patens subsp. patens]	-	AT1G08580.1							-
Pp1s133_102V6.1|PACid:18061684	263	420	109	147	94	194	35.13	51.08	13.56	41.56	28.62	57.02	CATGTGTTATTGCTGATTCAG	1	1	1	1	1	1	GO:0043231//intracellular membrane-bounded organelle	GO:0019901//protein kinase binding;GO:0016859//cis-trans isomerase activity	GO:0044267//cellular protein metabolic process	gi|168037185|ref|XP_001771085.1|/1.41626e-116/predicted protein [Physcomitrella patens subsp. patens]	CYP20-2	AT5G13120.1	PF00160	PTHR11071	KOG0880	5.2.1.8	K03768	cyclophilin 20-2	jgi|Phypa1_1|107144|estExt_fgenesh1_pm.C_1330016
Pp1s133_10V6.1|PACid:18061649	8741	2336	10138	145	103	473	1167.62	284.08	1261.2	40.99	31.36	139.02	CATGAAGCCGCGAAACCTTTC	1	1	1	1	1	1	GO:0044424//intracellular part	GO:0004611//phosphoenolpyruvate carboxykinase activity;GO:0032559//adenyl ribonucleotide binding;GO:0016772//transferase activity, transferring phosphorus-containing groups	GO:0006006//glucose metabolic process	gi|168037125|ref|XP_001771055.1|/0/predicted protein [Physcomitrella patens subsp. patens]	PCK1	AT4G37870.1	PF01293			4.1.1.49	K01610	phosphoenolpyruvate carboxykinase 1	-
Pp1s133_21V6.1|PACid:18061636	695	592	740	45	39	109	92.84	71.99	92.06	12.72	11.87	32.04	CATGTTTTGCTCCAAAGAAGT	1	1	1	1	1	1	GO:0044464//cell part	GO:0046914//transition metal ion binding;GO:0070011//peptidase activity, acting on L-amino acid peptides	-	gi|168037133|ref|XP_001771059.1|/0/predicted protein [Physcomitrella patens subsp. patens]	XBAT35	AT3G23280.2	PF00023,PF00097	PTHR18958	KOG4172			XB3 ortholog 5 in Arabidopsis thaliana	jgi|Phypa1_1|189440|estExt_gwp_gw1.C_1330024
Pp1s133_22V6.1|PACid:18061640	54	140	6	35	10	14	7.21	17.03	0.75	9.89	3.04	4.11	CATGATAGACCGTACTGACAG	1	1	4	1	1	1	GO:0031224//intrinsic to membrane	GO:0043169//cation binding;GO:0015662//ATPase activity, coupled to transmembrane movement of ions, phosphorylative mechanism;GO:0032559//adenyl ribonucleotide binding	GO:0006818//hydrogen transport;GO:0009206;GO:0006811//ion transport	gi|435001|emb|CAA54045.1|/0/H(+)-transporting ATPase [Solanum tuberosum]	HA8	AT3G42640.1	PF00690,PF00122,PF00702	PTHR11939	KOG0205	3.6.3.6	K01535	H(+)-ATPase 8	-
Pp1s133_56V6.1|PACid:18061618	46	15	25	184	20	88	6.14	1.82	3.11	52.02	6.09	25.86	CATGACGATTTGTAACTACTG	1	1	1	1	1	1	GO:0043231//intracellular membrane-bounded organelle	GO:0003676//nucleic acid binding	GO:0010468//regulation of gene expression;GO:0006351//transcription, DNA-dependent;GO:0009719	gi|168000388|ref|XP_001752898.1|/0/predicted protein [Physcomitrella patens subsp. patens]	ARF6	AT1G30330.2	PF02362,PF06507,PF02309					auxin response factor 6	jgi|Phypa1_1|216765|estExt_Genewise1.C_1330059
Pp1s134_135V6.1|PACid:18054756	5	14	232	244	-	4	0.67	1.7	28.86	68.98	-	1.18	CATGGGGTGGATTCCTTTCGA	5	1	1	1	-	1	-	-	-	gi|168037406|ref|XP_001771195.1|/4.938e-107/predicted protein [Physcomitrella patens subsp. patens]	NHL2	AT3G11650.1						NDR1/HIN1-like 2	jgi|Phypa1_1|234397|estExt_fgenesh2_pg.C_1340040
Pp1s134_144V6.1|PACid:18054788	58	122	10	-	2	-	7.75	14.84	1.24	-	0.61	-	CATGCTGCAGTGGATGACTGA	1	1	2	-	3	-	-	-	-	gi|168037342|ref|XP_001771163.1|/0/predicted protein [Physcomitrella patens subsp. patens]	-	-							jgi|Phypa1_1|234398|estExt_fgenesh2_pg.C_1340042
Pp1s134_145V6.1|PACid:18054792	317	209	689	107	20	154	42.34	25.42	85.71	30.25	6.09	45.26	CATGAACCTAGCTTCGATAGG	3	3	4	1	1	2	GO:0016020//membrane	GO:0004674//protein serine/threonine kinase activity;GO:0032559//adenyl ribonucleotide binding	GO:0006464//protein modification process	gi|168037408|ref|XP_001771196.1|/0/predicted protein [Physcomitrella patens subsp. patens]	-	AT5G38560.1	PF00069,PF07714	PTHR23258	KOG1187			Protein kinase superfamily protein	jgi|Phypa1_1|216841|estExt_Genewise1.C_1340071
Pp1s134_168V6.1|PACid:18054798	330	746	269	7	173	202	44.08	90.72	33.46	1.98	52.67	59.37	CATGAGTGGAATGACTTGAGA	1	1	1	1	1	1	GO:0009532//plastid stroma;GO:0030529//ribonucleoprotein complex	GO:0005198//structural molecule activity	GO:0003006//reproductive developmental process;GO:0010467//gene expression	gi|168037358|ref|XP_001771171.1|/6.46744e-101/predicted protein [Physcomitrella patens subsp. patens]	emb1473	AT1G78630.1	PF00572	PTHR11545	KOG3203		K02871	Ribosomal protein L13 family protein	-
Pp1s134_169V6.1|PACid:18054813	702	248	654	87	29	264	93.77	30.16	81.36	24.6	8.83	77.59	CATGGTATCTGCGTCATTACT	2	2	2	1	1	1	GO:0043231//intracellular membrane-bounded organelle;GO:0031410//cytoplasmic vesicle	GO:0016614//oxidoreductase activity, acting on CH-OH group of donors;GO:0001071;GO:0003677//DNA binding;GO:0005515//protein binding;GO:0000166//nucleotide binding	GO:0006351//transcription, DNA-dependent	gi|168037418|ref|XP_001771201.1|/0/predicted protein [Physcomitrella patens subsp. patens]	-	AT3G29360.2	PF03721,PF00984,PF03720	PTHR11374	KOG2666	1.1.1.22	K00012	UDP-glucose 6-dehydrogenase family protein	jgi|Phypa1_1|189559|estExt_gwp_gw1.C_1340095
Pp1s134_173V6.1|PACid:18054780	19	59	35	108	31	82	2.54	7.17	4.35	30.53	9.44	24.1	CATGTTAGAACTTTCTTAATA	1	1	1	1	1	1	-	GO:0004553//hydrolase activity, hydrolyzing O-glycosyl compounds;GO:0030247//polysaccharide binding	GO:0006026	gi|168037360|ref|XP_001771172.1|/3.9298e-152/predicted protein [Physcomitrella patens subsp. patens]	-	AT1G02360.1	PF00187,PF00182	PTHR22595	KOG4742			Chitinase family protein	-
Pp1s134_26V6.1|PACid:18054760	66	100	35	151	32	71	8.82	12.16	4.35	42.69	9.74	20.87	CATGTGATGTACTTCAAAGCA	1	1	1	1	1	1	GO:0016604//nuclear body;GO:0009536//plastid	-	GO:0000377//RNA splicing, via transesterification reactions with bulged adenosine as nucleophile;GO:0006950//response to stress	gi|168017939|ref|XP_001761504.1|/3.16501e-102/predicted protein [Physcomitrella patens subsp. patens]	U2A\'	AT1G09760.1	PF00560	PTHR10552	KOG1644		K11092	U2 small nuclear ribonucleoprotein A	-
Pp1s134_28V6.1|PACid:18054770	249	353	82	31	58	16	33.26	42.93	10.2	8.76	17.66	4.7	CATGGAGACTTGTAGTGAAGC	2	2	2	1	1	5	GO:0009536//plastid	-	-	gi|168037298|ref|XP_001771141.1|/4.75492e-90/predicted protein [Physcomitrella patens subsp. patens]	-	AT2G43945.1							jgi|Phypa1_1|137063|e_gw1.134.43.1
Pp1s134_54V6.1|PACid:18054771	20	106	9	21	16	63	2.67	12.89	1.12	5.94	4.87	18.52	CATGGAGAGGATACTGTATTA	2	2	2	2	1	2	GO:0000229	-	-	gi|168037314|ref|XP_001771149.1|/0/predicted protein [Physcomitrella patens subsp. patens]	PTAC14	AT4G20130.1	PF00856	PTHR13271				plastid transcriptionally active 14	jgi|Phypa1_1|137034|e_gw1.134.16.1
Pp1s134_58V6.1|PACid:18054805	93	46	213	8	-	23	12.42	5.59	26.5	2.26	-	6.76	CATGTTCTTCTCAATTTTATG	1	1	1	1	-	1	-	GO:0003824//catalytic activity	-	gi|300138077|gb|EFJ04858.1|/8.10454e-177/hypothetical protein SELMODRAFT_432027 [Selaginella moellendorffii]	-	-	PF00233	PTHR11347					-
Pp1s134_62V6.2|PACid:18054799	-	175	79	60	14	66	-	21.28	9.83	16.96	4.26	19.4	CATGTTCTGTACTCCTATTAC	-	4	4	4	4	4	GO:0009536//plastid	GO:0004337//geranyltranstransferase activity	GO:0016109	gi|168046582|ref|XP_001775752.1|/0/predicted protein [Physcomitrella patens subsp. patens]	PSY	AT5G17230.1	PF00494		KOG1459	2.5.1.32	K02291	PHYTOENE SYNTHASE	-
Pp1s134_65V6.1|PACid:18054821	150	6	38	13	4	7	20.04	0.73	4.73	3.68	1.22	2.06	CATGTCATTTTATCATTCATA	1	1	1	1	1	1	-	GO:0016811//hydrolase activity, acting on carbon-nitrogen (but not peptide) bonds, in linear amides	-	gi|168037318|ref|XP_001771151.1|/2.02971e-164/predicted protein [Physcomitrella patens subsp. patens]	-	AT3G16150.1	PF01112	PTHR10188	KOG1592			N-terminal nucleophile aminohydrolases (Ntn hydrolases) superfamily protein	jgi|Phypa1_1|189515|estExt_gwp_gw1.C_1340043
Pp1s134_66V6.1|PACid:18054765	232	1001	90	88	1425	470	30.99	121.73	11.2	24.88	433.85	138.14	CATGTCGATTTTAGTCGTCTC	1	1	1	1	1	1	GO:0009536//plastid;GO:0030529//ribonucleoprotein complex	GO:0003723//RNA binding;GO:0005198//structural molecule activity	GO:0006350//transcription	gi|168037394|ref|XP_001771189.1|/8.60228e-112/predicted protein [Physcomitrella patens subsp. patens]	RPL4	AT1G07320.1	PF00573	PTHR10746	KOG1624			ribosomal protein L4	-
Pp1s134_68V6.1|PACid:18054777	39	294	51	5	11	12	5.21	35.75	6.34	1.41	3.35	3.53	CATGTATATGTTAACCCCTGT	1	1	1	1	1	1	GO:0009536//plastid	-	-	gi|168037320|ref|XP_001771152.1|/7.18056e-100/predicted protein [Physcomitrella patens subsp. patens]	-	AT1G18060.1							-
Pp1s135_103V6.1|PACid:18058324	173	92	965	61	35	341	23.11	11.19	120.05	17.25	10.66	100.22	CATGTAGGTCGAGGGATTGTT	1	1	1	1	1	1	-	-	GO:0006629//lipid metabolic process	gi|168037477|ref|XP_001771230.1|/0/predicted protein [Physcomitrella patens subsp. patens]	ORP1C	AT4G08180.1	PF00169,PF01237	PTHR10972	KOG2209			OSBP(oxysterol binding protein)-related protein 1C	-
Pp1s135_112V6.1|PACid:18058334	541	647	760	176	45	383	72.27	78.68	94.55	49.76	13.7	112.57	CATGGGAATCCATAAGTACTC	1	1	1	1	1	1	GO:0009536//plastid	GO:0046914//transition metal ion binding;GO:0051540	GO:0031163	gi|148907013|gb|ABR16650.1|/7.23064e-129/unknown [Picea sitchensis]	NFU1	AT4G01940.1	PF01106	PTHR11178				NFU domain protein 1	-
Pp1s135_21V6.2|PACid:18058377	334	2863	1672	1187	1325	1547	44.62	348.17	208	335.58	403.41	454.67	CATGTAATCATTCGTCGAAGT	1	1	1	1	1	1	GO:0009526//plastid envelope;GO:0009532//plastid stroma;GO:0005576//extracellular region	GO:0008943//glyceraldehyde-3-phosphate dehydrogenase activity;GO:0000166//nucleotide binding	GO:0015977//carbon fixation;GO:0006007//glucose catabolic process	gi|168037509|ref|XP_001771246.1|/0/predicted protein [Physcomitrella patens subsp. patens]	GAPA-2	AT1G12900.1	PF00044,PF02800	PTHR10836	KOG0657			glyceraldehyde 3-phosphate dehydrogenase A subunit 2	jgi|Phypa1_1|85464|fgenesh1_pg.scaffold_135000009
Pp1s135_28V6.1|PACid:18058372	224	306	269	19	8	5	29.92	37.21	33.46	5.37	2.44	1.47	CATGCCTCCTCACAATGTTGA	2	2	1	1	1	1	GO:0016020//membrane	GO:0016798//hydrolase activity, acting on glycosyl bonds	GO:0000270//peptidoglycan metabolic process	gi|168037433|ref|XP_001771208.1|/3.24025e-115/predicted protein [Physcomitrella patens subsp. patens]	-	-	PF06725	PTHR21666:SF3					-
Pp1s135_29V6.2|PACid:18058318	97	370	71	538	158	348	12.96	45	8.83	152.1	48.1	102.28	CATGTGTCATTTTAGCCAAAT	1	1	1	1	1	1	GO:0009526//plastid envelope;GO:0009532//plastid stroma;GO:0005576//extracellular region	GO:0008943//glyceraldehyde-3-phosphate dehydrogenase activity;GO:0000166//nucleotide binding	GO:0015977//carbon fixation;GO:0006007//glucose catabolic process	gi|168037435|ref|XP_001771209.1|/0/predicted protein [Physcomitrella patens subsp. patens]	GAPA-2	AT1G12900.1	PF00044,PF02800	PTHR10836	KOG0657	1.2.1.13	K05298	glyceraldehyde 3-phosphate dehydrogenase A subunit 2	jgi|Phypa1_1|216889|estExt_Genewise1.C_1350020
Pp1s135_65V6.1|PACid:18058382	36	20	110	34	8	37	4.81	2.43	13.68	9.61	2.44	10.87	CATGGGCTGCAAGCGGAGGGA	1	1	1	1	1	1	-	GO:0032559//adenyl ribonucleotide binding;GO:0016772//transferase activity, transferring phosphorus-containing groups	-	gi|168037457|ref|XP_001771220.1|/0/predicted protein [Physcomitrella patens subsp. patens]	ATM	AT3G48190.1	PF00454,PF02260	PTHR11139		2.7.11.1	K04728	ataxia-telangiectasia mutated	-
Pp1s135_79V6.1|PACid:18058335	381	2934	595	3329	1141	1050	50.89	356.8	74.02	941.15	347.39	308.6	CATGAAGAACGGGTTGTTCAA	1	1	2	1	2	2	GO:0009532//plastid stroma;GO:0009526//plastid envelope;GO:0009534//chloroplast thylakoid;GO:0009523//photosystem II;GO:0005576//extracellular region	GO:0008187//poly-pyrimidine tract binding;GO:0046872//metal ion binding;GO:0016491//oxidoreductase activity	GO:0006952//defense response;GO:0006091//generation of precursor metabolites and energy	gi|168037541|ref|XP_001771262.1|/5.75526e-121/predicted protein [Physcomitrella patens subsp. patens]	PSBP-1	AT1G06680.1	PF01789				K02717	photosystem II subunit P-1	jgi|Phypa1_1|107157|estExt_fgenesh1_pm.C_1350011
Pp1s135_80V6.1|PACid:18058344	125	33	116	87	26	55	16.7	4.01	14.43	24.6	7.92	16.16	CATGGGGAGTTACAAACCTGG	1	1	2	1	1	1	-	-	-	gi|114326044|gb|ABI64131.1|/1.10537e-91/WRKY transcription factor 4 [Physcomitrella patens]	WRKY20	AT4G26640.2	PF03106					WRKY family transcription factor family protein	-
Pp1s1365_1V6.1|PACid:18062374	132	177	23	2	12	-	17.63	21.52	2.86	0.57	3.65	-	CATGTTGCGCAGGAATGCGCT	1	1	2	2	2	-	-	GO:0008135//translation factor activity, nucleic acid binding;GO:0042623//ATPase activity, coupled;GO:0032559//adenyl ribonucleotide binding	GO:0010467//gene expression	gi|168026095|ref|XP_001765568.1|/3.93183e-112/predicted protein [Physcomitrella patens subsp. patens]	EIF4A1	AT3G13920.1	PF00270	PTHR10967				eukaryotic translation initiation factor 4A1	-
Pp1s136_112V6.1|PACid:18036754	139	152	687	7	15	22	18.57	18.48	85.47	1.98	4.57	6.47	CATGGCTCCAGAGGTGTTTCT	1	1	1	1	1	1	-	GO:0004672//protein kinase activity;GO:0032559//adenyl ribonucleotide binding	GO:0043401//steroid hormone mediated signaling pathway;GO:0010051//xylem and phloem pattern formation;GO:0006464//protein modification process	gi|168037612|ref|XP_001771297.1|/0/predicted protein [Physcomitrella patens subsp. patens]	VIK	AT1G14000.1	PF00023,PF00069,PF07714	PTHR23257	KOG0192			VH1-interacting kinase	jgi|Phypa1_1|137263|e_gw1.136.38.1
Pp1s136_122V6.1|PACid:18036707	70	108	44	177	36	58	9.35	13.13	5.47	50.04	10.96	17.05	CATGGCTGCTGTATGTTAAAC	1	1	1	1	1	1	GO:0044424//intracellular part	GO:0003676//nucleic acid binding	GO:0044238//primary metabolic process;GO:0010468//regulation of gene expression;GO:0034641//cellular nitrogen compound metabolic process	gi|168037618|ref|XP_001771300.1|/6.2226e-164/predicted protein [Physcomitrella patens subsp. patens]	-	AT3G14180.1	PF10545					sequence-specific DNA binding transcription factors	jgi|Phypa1_1|234452|estExt_fgenesh2_pg.C_1360058
Pp1s136_127V6.1|PACid:18036822	125	52	189	527	78	100	16.7	6.32	23.51	148.99	23.75	29.39	CATGGTTTGTGTATCTGTGAA	1	1	1	1	1	1	GO:0043231//intracellular membrane-bounded organelle	GO:0008135//translation factor activity, nucleic acid binding;GO:0030528//transcription regulator activity	GO:0006351//transcription, DNA-dependent	gi|168037704|ref|XP_001771343.1|/0/predicted protein [Physcomitrella patens subsp. patens]	-	AT3G48050.2	PF01426,PF08711		KOG1886			BAH domain ;TFIIS helical bundle-like domain	jgi|Phypa1_1|161278|estExt_fgenesh1_pg.C_310110
Pp1s136_142V6.1|PACid:18036811	44	34	133	32	14	44	5.88	4.13	16.55	9.05	4.26	12.93	CATGAACAGACATTAGTTAGG	6	6	6	6	1	6	-	-	-	gi|168011071|ref|XP_001758227.1|/0/predicted protein [Physcomitrella patens subsp. patens]	-	-							-
Pp1s136_149V6.1|PACid:18036728	469	58	174	111	24	58	62.65	7.05	21.65	31.38	7.31	17.05	CATGGGCAGTGTATTTTTACA	1	1	1	1	1	1	GO:0031224//intrinsic to membrane;GO:0043231//intracellular membrane-bounded organelle	GO:0042625//ATPase activity, coupled to transmembrane movement of ions;GO:0046872//metal ion binding;GO:0005548//phospholipid transporter activity;GO:0032559//adenyl ribonucleotide binding	GO:0009206;GO:0006869//lipid transport	gi|168037628|ref|XP_001771305.1|/0/predicted protein [Physcomitrella patens subsp. patens]	-	AT1G17500.1	PF00702	PTHR11939	KOG0206	3.6.3.1	K01530	ATPase E1-E2 type family protein / haloacid dehalogenase-like hydrolase family protein	jgi|Phypa1_1|189702|estExt_gwp_gw1.C_1360110
Pp1s136_15V6.1|PACid:18036725	18	17	143	183	2	50	2.4	2.07	17.79	51.74	0.61	14.7	CATGCCTTCGTATCATAGATT	4	1	1	1	3	4	-	-	-	gi|168037662|ref|XP_001771322.1|/0/predicted protein [Physcomitrella patens subsp. patens]	NTMC2T6.2	AT3G14590.2	PF00168	PTHR10774:SF2				Calcium-dependent lipid-binding (CaLB domain) family protein	jgi|Phypa1_1|234423|estExt_fgenesh2_pg.C_1360012
Pp1s136_182V6.1|PACid:18036722	18	30	131	47	10	27	2.4	3.65	16.3	13.29	3.04	7.94	CATGGATTAATTTTGGTAATA	1	2	1	1	1	1	-	-	-	gi|168037640|ref|XP_001771311.1|/0/predicted protein [Physcomitrella patens subsp. patens]	-	AT3G33530.2	PF00400		KOG1912			Transducin family protein / WD-40 repeat family protein	jgi|Phypa1_1|189719|estExt_gwp_gw1.C_1360130
Pp1s136_187V6.1|PACid:18036747	193	860	428	84	439	352	25.78	104.58	53.24	23.75	133.66	103.45	CATGATGTATTCCATTTCTGC	1	1	1	1	1	1	GO:0005746//mitochondrial respiratory chain	GO:0015078//hydrogen ion transmembrane transporter activity	GO:0022904//respiratory electron transport chain	gi|168010997|ref|XP_001758190.1|/8.81775e-28/predicted protein [Physcomitrella patens subsp. patens]	-	AT3G52730.1	PF05365	PTHR12980	KOG3494	1.10.2.2	K00419	ubiquinol-cytochrome C reductase UQCRX/QCR9-like family protein	-
Pp1s136_198V6.1|PACid:18036806	158	337	82	348	130	176	21.11	40.98	10.2	98.38	39.58	51.73	CATGATAATTTGTCGATATCA	1	1	1	1	1	1	GO:0009536//plastid	GO:0016616//oxidoreductase activity, acting on the CH-OH group of donors, NAD or NADP as acceptor	GO:0019318//hexose metabolic process	gi|168037646|ref|XP_001771314.1|/0/predicted protein [Physcomitrella patens subsp. patens]	G6PD2	AT5G13110.1	PF00479,PF02781	PTHR23429	KOG0563	1.1.1.49	K00036	glucose-6-phosphate dehydrogenase 2	jgi|Phypa1_1|189728|estExt_gwp_gw1.C_1360142
Pp1s136_203V6.1|PACid:18036830	25	4	46	109	6	4	3.34	0.49	5.72	30.82	1.83	1.18	CATGTTGATTGCTAGCGGGAT	1	2	1	1	1	1	GO:0005777//peroxisome	GO:0005488//binding;GO:0016833//oxo-acid-lyase activity	GO:0009060//aerobic respiration;GO:0043436;GO:0044262//cellular carbohydrate metabolic process	gi|168037718|ref|XP_001771350.1|/0/predicted protein [Physcomitrella patens subsp. patens]	ICL	AT3G21720.1	PF00463	PTHR21631	KOG1260	4.1.3.1	K01637	isocitrate lyase	-
Pp1s136_220V6.1|PACid:18036744	655	908	212	375	287	391	87.49	110.42	26.37	106.02	87.38	114.92	CATGCTTCATAATTGGCACGG	1	1	2	1	1	1	GO:0030529//ribonucleoprotein complex	-	GO:0010467//gene expression;GO:0022613//ribonucleoprotein complex biogenesis	gi|168037726|ref|XP_001771354.1|/2.09439e-150/predicted protein [Physcomitrella patens subsp. patens]	-	AT5G06360.1	PF01201	PTHR12642	KOG3163			Ribosomal protein S8e family protein	jgi|Phypa1_1|217036|estExt_Genewise1.C_1360154
Pp1s136_224V6.1|PACid:18036823	110	204	123	-	-	12	14.69	24.81	15.3	-	-	3.53	CATGCAACGGTTCTACAATGG	2	2	2	-	-	1	-	GO:0004175//endopeptidase activity	GO:0019538//protein metabolic process	gi|168037658|ref|XP_001771320.1|/0/predicted protein [Physcomitrella patens subsp. patens]	-	-	PF01551	PTHR21666					jgi|Phypa1_1|234475|estExt_fgenesh2_pg.C_1360096
Pp1s136_29V6.2|PACid:18036740	4817	6855	7567	353	412	589	643.45	833.63	941.36	99.8	125.44	173.11	CATGCTCCAAGATATTCAGAG	2	2	2	2	2	2	-	GO:0008135//translation factor activity, nucleic acid binding;GO:0042623//ATPase activity, coupled;GO:0032559//adenyl ribonucleotide binding	GO:0010467//gene expression	gi|168037666|ref|XP_001771324.1|/0/predicted protein [Physcomitrella patens subsp. patens]	EIF4A1	AT3G13920.1	PF00270,PF00271	PTHR10967	KOG0328		K03257	eukaryotic translation initiation factor 4A1	jgi|Phypa1_1|107162|estExt_fgenesh1_pm.C_1360003
Pp1s136_49V6.1|PACid:18036809	132	7	25	-	-	4	17.63	0.85	3.11	-	-	1.18	CATGGACGAAGAGCAAAGACG	2	2	2	-	-	1	-	-	-	gi|168037674|ref|XP_001771328.1|/0/predicted protein [Physcomitrella patens subsp. patens]	-	AT5G15710.1	PF00646					Galactose oxidase/kelch repeat superfamily protein	jgi|Phypa1_1|85558|fgenesh1_pg.scaffold_136000030
Pp1s136_71V6.1|PACid:18036720	-	67	4841	7873	-	251	-	8.15	602.24	2225.8	-	73.77	CATGGCTAAGTGACTAGTCAT	-	2	2	1	-	1	-	-	GO:0006810//transport	gi|168037684|ref|XP_001771333.1|/1.0142e-53/predicted protein [Physcomitrella patens subsp. patens]	-	AT5G64080.1	PF00234					Bifunctional inhibitor/lipid-transfer protein/seed storage 2S albumin superfamily protein	-
Pp1s136_82V6.1|PACid:18036716	19	45	109	4	4	23	2.54	5.47	13.56	1.13	1.22	6.76	CATGCAAGGACAGTCCTCGTT	1	1	1	1	1	1	-	GO:0016772//transferase activity, transferring phosphorus-containing groups	-	gi|168037604|ref|XP_001771293.1|/8.44744e-109/predicted protein [Physcomitrella patens subsp. patens]	-	AT5G63480.1							jgi|Phypa1_1|234441|estExt_fgenesh2_pg.C_1360044
Pp1s136_98V6.1|PACid:18036763	380	323	598	15	21	43	50.76	39.28	74.39	4.24	6.39	12.64	CATGTATTTCAGATGCAGTGT	2	2	2	1	2	1	-	GO:0046914//transition metal ion binding	-	gi|168026836|ref|XP_001765937.1|/1.83011e-95/predicted protein [Physcomitrella patens subsp. patens]	-	AT3G55770.4	PF00412	PTHR18973	KOG1700			GATA type zinc finger transcription factor family protein	jgi|Phypa1_1|95392|fgenesh1_pg.scaffold_279000046
Pp1s137_113V6.1|PACid:18072751	113	62	142	-	5	7	15.09	7.54	17.67	-	1.52	2.06	CATGGAGTGTTTGTCAGAAAT	1	1	1	-	2	1	-	GO:0046914//transition metal ion binding	-	gi|168037133|ref|XP_001771059.1|/1.4452e-131/predicted protein [Physcomitrella patens subsp. patens]	XBAT35	AT3G23280.2	PF00023,PF00097	PTHR12183	KOG4172			XB3 ortholog 5 in Arabidopsis thaliana	-
Pp1s137_135V6.1|PACid:18072805	264	85	-	369	109	70	35.27	10.34	-	104.32	33.19	20.57	CATGATACCTAGACACAATAT	1	2	-	2	2	2	GO:0030313;GO:0043231//intracellular membrane-bounded organelle	GO:0015036//disulfide oxidoreductase activity	-	gi|168037769|ref|XP_001771375.1|/1.0949e-95/predicted protein [Physcomitrella patens subsp. patens]	-	AT1G20225.1	PF01323	PTHR13516:SF1				Thioredoxin superfamily protein	-
Pp1s137_140V6.1|PACid:18072725	443	381	312	431	186	513	59.18	46.33	38.81	121.85	56.63	150.77	CATGATCCATCCGGAAGTTAG	1	1	1	1	1	1	GO:0009536//plastid	GO:0016765//transferase activity, transferring alkyl or aryl (other than methyl) groups	GO:0008652//cellular amino acid biosynthetic process;GO:0006575//cellular amino acid derivative metabolic process;GO:0043650;GO:0019632	gi|168037771|ref|XP_001771376.1|/0/predicted protein [Physcomitrella patens subsp. patens]	-	AT2G45300.1	PF00275	PTHR21090	KOG0692	2.5.1.19	K00800	RNA 3\'-terminal phosphate cyclase/enolpyruvate transferase, alpha/beta	jgi|Phypa1_1|234493|estExt_fgenesh2_pg.C_1370041
Pp1s137_144V6.1|PACid:18072742	866	82	147	120	30	82	115.68	9.97	18.29	33.93	9.13	24.1	CATGCCCGGTGTGCTTATGGT	3	3	2	2	2	2	GO:0043231//intracellular membrane-bounded organelle	GO:0016835//carbon-oxygen lyase activity	GO:0008654//phospholipid biosynthetic process;GO:0006631//fatty acid metabolic process	gi|168037775|ref|XP_001771378.1|/3.93521e-119/predicted protein [Physcomitrella patens subsp. patens]	-	AT5G10160.1	PF07977			4.2.1.-	K02372	Thioesterase superfamily protein	jgi|Phypa1_1|217079|estExt_Genewise1.C_1370047
Pp1s137_165V6.1|PACid:18072727	156	1025	419	36	45	282	20.84	124.65	52.12	10.18	13.7	82.88	CATGGGCACTACTTCCGAACT	1	1	1	1	1	1	GO:0009532//plastid stroma;GO:0009534//chloroplast thylakoid;GO:0033279	GO:0003723//RNA binding;GO:0005198//structural molecule activity	GO:0010467//gene expression	gi|168037869|ref|XP_001771425.1|/1.9805e-138/predicted protein [Physcomitrella patens subsp. patens]	-	AT3G63490.1	PF00687	PTHR23105	KOG1569			Ribosomal protein L1p/L10e family	-
Pp1s137_209V6.1|PACid:18072796	347	184	548	45	31	292	46.35	22.38	68.17	12.72	9.44	85.82	CATGGAGGTTGTCCTTGTCTT	1	1	1	1	1	1	GO:0031224//intrinsic to membrane;GO:0043231//intracellular membrane-bounded organelle	-	-	gi|168037797|ref|XP_001771389.1|/0/predicted protein [Physcomitrella patens subsp. patens]	TMN7	AT3G13772.1	PF02990	PTHR10766	KOG1278			transmembrane nine 7	jgi|Phypa1_1|189803|estExt_gwp_gw1.C_1370070
Pp1s137_212V6.1|PACid:18072715	258	423	278	5	5	18	34.46	51.44	34.58	1.41	1.52	5.29	CATGATGTAAGTGATGTTTTC	2	2	2	1	1	1	GO:0031224//intrinsic to membrane;GO:0043231//intracellular membrane-bounded organelle	-	GO:0009607//response to biotic stimulus	gi|168037799|ref|XP_001771390.1|/5.41114e-159/predicted protein [Physcomitrella patens subsp. patens]	LAG13	AT1G13580.2	PF03798	PTHR12560	KOG1607			LAG1 longevity assurance homolog 3	jgi|Phypa1_1|137414|e_gw1.137.38.1
Pp1s137_263V6.2|PACid:18072793	180	312	153	5	17	8	24.04	37.94	19.03	1.41	5.18	2.35	CATGAAGGCTTGACCCTCCAT	1	1	1	1	1	1	GO:0009532//plastid stroma	-	-	gi|168037823|ref|XP_001771402.1|/1.76819e-133/predicted protein [Physcomitrella patens subsp. patens]	-	AT2G45990.1							jgi|Phypa1_1|137428|e_gw1.137.109.1
Pp1s137_291V6.1|PACid:18072748	239	36	79	145	37	87	31.93	4.38	9.83	40.99	11.26	25.57	CATGATGGCAACTCCTGACTG	1	1	1	1	1	1	GO:0031224//intrinsic to membrane	GO:0015662//ATPase activity, coupled to transmembrane movement of ions, phosphorylative mechanism;GO:0032559//adenyl ribonucleotide binding	GO:0009206;GO:0006811//ion transport;GO:0006970//response to osmotic stress	gi|148909829|gb|ABR18001.1|/0/unknown [Picea sitchensis]	HA11	AT5G62670.1	PF00690,PF00122,PF00702	PTHR11939	KOG0205	3.6.3.6	K01535	H(+)-ATPase 11	jgi|Phypa1_1|234515|estExt_fgenesh2_pg.C_1370088
Pp1s137_78V6.1|PACid:18072739	104	310	52	84	302	230	13.89	37.7	6.47	23.75	91.95	67.6	CATGCCGAGGTTTTTAATAGG	3	3	1	3	3	3	GO:0048500//signal recognition particle;GO:0044427//chromosomal part;GO:0009526//plastid envelope;GO:0009534//chloroplast thylakoid	GO:0005515//protein binding	GO:0009642//response to light intensity;GO:0006612//protein targeting to membrane;GO:0006325//chromatin organization	gi|168037843|ref|XP_001771412.1|/4.32547e-153/predicted protein [Physcomitrella patens subsp. patens]	CAO	AT2G47450.1	PF00385,PF00023	PTHR18958	KOG4214		K12271	chloroplast signal recognition particle component (CAO)	-
Pp1s137_86V6.1|PACid:18072713	161	393	210	34	23	316	21.51	47.79	26.12	9.61	7	92.87	CATGAGCGTCAAGGGGCAACT	5	5	5	5	5	5	GO:0009526//plastid envelope;GO:0009534//chloroplast thylakoid;GO:0009570//chloroplast stroma;GO:0033178//proton-transporting two-sector ATPase complex, catalytic domain	GO:0015078//hydrogen ion transmembrane transporter activity	GO:0006952//defense response;GO:0006810//transport;GO:0009767//photosynthetic electron transport chain;GO:0006754//ATP biosynthetic process	gi|168037751|ref|XP_001771366.1|/1.07287e-102/predicted protein [Physcomitrella patens subsp. patens]	ATPD	AT4G09650.1	PF00213	PTHR11910	KOG1662	3.6.3.14	K02113	ATP synthase delta-subunit gene	jgi|Phypa1_1|137470|e_gw1.137.48.1
Pp1s137_96V6.3|PACid:18072800	123	104	71	114	39	105	16.43	12.65	8.83	32.23	11.87	30.86	CATGTATTCTTCTATACACAG	1	1	2	1	1	1	GO:0043231//intracellular membrane-bounded organelle	GO:0016832//aldehyde-lyase activity;GO:0046914//transition metal ion binding;GO:0016616//oxidoreductase activity, acting on the CH-OH group of donors, NAD or NADP as acceptor;GO:0048037//cofactor binding	GO:0006007//glucose catabolic process	gi|168037755|ref|XP_001771368.1|/0/predicted protein [Physcomitrella patens subsp. patens]	-	AT1G18270.1	PF03446,PF03807,PF07005,PF01116	PTHR22981	KOG0409	1.1.-.-	K00120	ketose-bisphosphate aldolase class-II family protein	-
Pp1s138_130V6.1|PACid:18060480	316	69	233	58	76	260	42.21	8.39	28.99	16.4	23.14	76.42	CATGAGGCCAGCGAAGGATTT	1	1	1	1	1	1	GO:0044464//cell part	GO:0016879//ligase activity, forming carbon-nitrogen bonds	GO:0043412	gi|168038084|ref|XP_001771532.1|/0/predicted protein [Physcomitrella patens subsp. patens]	UPL1	AT1G55860.2	PF06012,PF06025,PF00627,PF00632	PTHR11254	KOG0939	6.3.2.19	K10592	ubiquitin-protein ligase 1	jgi|Phypa1_1|137606|e_gw1.138.11.1
Pp1s138_171V6.1|PACid:18060508	220	114	202	2	2	22	29.39	13.86	25.13	0.57	0.61	6.47	CATGGATACGGGGTTCACAAT	1	2	1	1	1	1	GO:0043231//intracellular membrane-bounded organelle	GO:0017111//nucleoside-triphosphatase activity;GO:0032559//adenyl ribonucleotide binding	-	gi|168038100|ref|XP_001771540.1|/0/predicted protein [Physcomitrella patens subsp. patens]	-	AT5G39840.1	PF00271,PF12513	PTHR12131	KOG0953			ATP-dependent RNA helicase, mitochondrial, putative	-
Pp1s138_181V6.1|PACid:18060443	224	295	179	193	283	112	29.92	35.87	22.27	54.56	86.16	32.92	CATGTCAGCGAAGAGCACTCA	1	1	1	1	1	1	GO:0043231//intracellular membrane-bounded organelle	-	-	gi|168038004|ref|XP_001771492.1|/3.25163e-125/predicted protein [Physcomitrella patens subsp. patens]	-	AT4G12590.1	PF01956	PTHR13116	KOG3188			Protein of unknown function DUF106, transmembrane	jgi|Phypa1_1|189942|estExt_gwp_gw1.C_1380149
Pp1s138_27V6.3|PACid:18060484	215	238	46	150	47	105	28.72	28.94	5.72	42.41	14.31	30.86	CATGTGTCAACAATGAGTACA	1	1	1	1	1	1	-	GO:0016747//transferase activity, transferring acyl groups other than amino-acyl groups	-	gi|168038034|ref|XP_001771507.1|/0/predicted protein [Physcomitrella patens subsp. patens]	GPAT9	AT5G60620.1	PF01553	PTHR23063	KOG2898	2.3.1.15	K13506	glycerol-3-phosphate acyltransferase 9	jgi|Phypa1_1|137573|e_gw1.138.58.1
Pp1s138_30V6.1|PACid:18060486	122	53	213	131	29	114	16.3	6.45	26.5	37.04	8.83	33.51	CATGAGACGAATGATGTGTTG	1	1	1	1	1	1	-	GO:0046914//transition metal ion binding	-	gi|168038036|ref|XP_001771508.1|/2.37618e-41/predicted protein [Physcomitrella patens subsp. patens]	-	AT1G49850.1	PF00097	PTHR22766				RING/U-box superfamily protein	-
Pp1s138_31V6.1|PACid:18060534	354	284	97	285	147	211	47.29	34.54	12.07	80.57	44.76	62.01	CATGTGTTCATTTCGAGAAAT	1	1	3	1	1	1	GO:0044424//intracellular part	GO:0005515//protein binding;GO:0032559//adenyl ribonucleotide binding	GO:0044267//cellular protein metabolic process;GO:0010038//response to metal ion	gi|168038038|ref|XP_001771509.1|/0/predicted protein [Physcomitrella patens subsp. patens]	-	AT3G02530.1	PF00118	PTHR11353	KOG0359			TCP-1/cpn60 chaperonin family protein	jgi|Phypa1_1|189840|estExt_gwp_gw1.C_1380029
Pp1s138_36V6.1|PACid:18060474	2218	1397	1076	37	23	56	296.28	169.89	133.86	10.46	7	16.46	CATGGGAGCCGAAGGGTCATC	2	2	2	1	1	1	GO:0043234//protein complex;GO:0043231//intracellular membrane-bounded organelle;GO:0044444//cytoplasmic part	GO:0008135//translation factor activity, nucleic acid binding	GO:0006412//translation	gi|168038040|ref|XP_001771510.1|/0/predicted protein [Physcomitrella patens subsp. patens]	EIF3B-2	AT5G25780.1	PF00076,PF08662	PTHR14068	KOG2314		K03253	eukaryotic translation initiation factor 3B-2	jgi|Phypa1_1|58978|fgenesh1_pm.scaffold_138000008
Pp1s138_42V6.1|PACid:18060545	223	60	27	20	7	21	29.79	7.3	3.36	5.65	2.13	6.17	CATGCATCAAGACTCTGAACA	1	1	1	1	1	1	GO:0009532//plastid stroma;GO:0016020//membrane;GO:0042579//microbody	GO:0016646//oxidoreductase activity, acting on the CH-NH group of donors, NAD or NADP as acceptor;GO:0046914//transition metal ion binding	GO:0006952//defense response;GO:0006970//response to osmotic stress;GO:0008152//metabolic process	gi|300165893|gb|EFJ32500.1|/0/hypothetical protein SELMODRAFT_168073 [Selaginella moellendorffii]	NQR	AT1G49670.1	PF00106,PF08240,PF00107	PTHR11695	KOG1197		K07119	ARP protein (REF)	-
Pp1s138_43V6.1|PACid:18060514	1837	1205	2074	45	84	172	245.39	146.54	258.01	12.72	25.57	50.55	CATGCAATATAAAAGATTCCT	1	1	1	1	1	1	GO:0043231//intracellular membrane-bounded organelle	GO:0016833//oxo-acid-lyase activity	GO:0009081//branched chain family amino acid metabolic process	gi|168038042|ref|XP_001771511.1|/8.8417e-174/predicted protein [Physcomitrella patens subsp. patens]	-	AT2G26800.2	PF00682	PTHR10277	KOG2368	4.1.3.4	K01640	Aldolase superfamily protein	-
Pp1s138_47V6.1|PACid:18060445	592	169	307	102	41	416	79.08	20.55	38.19	28.84	12.48	122.26	CATGTGTGTAGAAAAGAAATT	2	2	2	1	1	2	GO:0031225//anchored to membrane	GO:0016798//hydrolase activity, acting on glycosyl bonds;GO:0043167//ion binding	GO:0044238//primary metabolic process	gi|168037928|ref|XP_001771454.1|/0/predicted protein [Physcomitrella patens subsp. patens]	-	AT4G29360.1	PF00332,PF07983					O-Glycosyl hydrolases family 17 protein	jgi|Phypa1_1|189861|estExt_gwp_gw1.C_1380053
Pp1s138_60V6.1|PACid:18060503	1886	946	1797	4206	141	987	251.93	115.04	223.55	1189.09	42.93	290.08	CATGTGTACAGATGTAGGGTA	1	1	1	1	1	1	-	GO:0003676//nucleic acid binding;GO:0046914//transition metal ion binding	-	gi|168037934|ref|XP_001771457.1|/7.30298e-83/predicted protein [Physcomitrella patens subsp. patens]	-	AT4G12040.1	PF01754,PF01428	PTHR10634	KOG3173			A20/AN1-like zinc finger family protein	jgi|Phypa1_1|189868|estExt_gwp_gw1.C_1380060
Pp1s138_71V6.1|PACid:18060530	33	11	156	4	-	-	4.41	1.34	19.41	1.13	-	-	CATGGGAATTACGCAGATAAA	1	1	1	8	-	-	-	GO:0016788//hydrolase activity, acting on ester bonds	GO:0044238//primary metabolic process;GO:0050832//defense response to fungus;GO:0009814//defense response, incompatible interaction;GO:0010033//response to organic substance	gi|168037938|ref|XP_001771459.1|/0/predicted protein [Physcomitrella patens subsp. patens]	GLIP4	AT3G14225.1	PF00657	PTHR22835:SF27				GDSL-motif lipase 4	jgi|Phypa1_1|189874|estExt_gwp_gw1.C_1380072
Pp1s138_75V6.1|PACid:18060540	322	161	165	62	196	87	43.01	19.58	20.53	17.53	59.67	25.57	CATGTCCTCTACTGTACAGCA	1	1	1	1	1	1	GO:0009526//plastid envelope	GO:0016853//isomerase activity	GO:0006575//cellular amino acid derivative metabolic process	gi|168038058|ref|XP_001771519.1|/2.2736e-105/predicted protein [Physcomitrella patens subsp. patens]	-	AT3G63170.1	PF02431					Chalcone-flavanone isomerase family protein	-
Pp1s138_81V6.1|PACid:18060527	904	342	1040	245	34	283	120.76	41.59	129.38	69.26	10.35	83.18	CATGGAATTTTATTCAATGTG	1	2	1	1	1	1	GO:0031981//nuclear lumen;GO:0009536//plastid;GO:0016020//membrane	GO:0017111//nucleoside-triphosphatase activity;GO:0046914//transition metal ion binding;GO:0008135//translation factor activity, nucleic acid binding;GO:0032561//guanyl ribonucleotide binding	GO:0010467//gene expression;GO:0006950//response to stress	gi|168038062|ref|XP_001771521.1|/0/predicted protein [Physcomitrella patens subsp. patens]	LOS1	AT1G56070.1	PF00009,PF01926,PF03144,PF03764,PF00679	PTHR23115	KOG0469	3.6.5.3	K03234	Ribosomal protein S5/Elongation factor G/III/V family protein	-
Pp1s138_83V6.1|PACid:18060491	309	1524	430	196	214	554	41.28	185.33	53.49	55.41	65.15	162.82	CATGGTCATCGGAGTCAGCAA	1	1	1	1	1	1	GO:0009526//plastid envelope;GO:0009532//plastid stroma;GO:0033279	GO:0003723//RNA binding;GO:0005198//structural molecule activity	GO:0003006//reproductive developmental process;GO:0010467//gene expression	gi|168038064|ref|XP_001771522.1|/1.14139e-108/predicted protein [Physcomitrella patens subsp. patens]	emb2394	AT1G05190.1	PF00347	PTHR11655	KOG3254			Ribosomal protein L6 family	jgi|Phypa1_1|110132|estExt_fgenesh1_kg.C_1380004
Pp1s138_84V6.2|PACid:18060497	176	466	80	11	52	16	23.51	56.67	9.95	3.11	15.83	4.7	CATGATATGGAACCATTTCTT	2	2	1	1	1	1	GO:0005840//ribosome	-	GO:0022613//ribonucleoprotein complex biogenesis	gi|168038066|ref|XP_001771523.1|/3.61709e-101/predicted protein [Physcomitrella patens subsp. patens]	-	AT1G25260.1	PF00466	PTHR21141	KOG0816			Ribosomal protein L10 family protein	jgi|Phypa1_1|217191|estExt_Genewise1.C_1380091
Pp1s139_117V6.1|PACid:18036698	-	19	938	1258	-	139	-	2.31	116.69	355.65	-	40.85	CATGAAGCTGGGAATTAGAGA	-	2	2	1	-	1	-	-	-	-	-	-							-
Pp1s139_29V6.1|PACid:18036651	113	87	360	206	35	89	15.09	10.58	44.79	58.24	10.66	26.16	CATGTAGATAGGGAAATTAAA	1	1	1	1	1	1	-	-	-	gi|168038189|ref|XP_001771584.1|/0/predicted protein [Physcomitrella patens subsp. patens]	-	AT5G02970.1	PF00561	PTHR10992	KOG4178			alpha/beta-Hydrolases superfamily protein	-
Pp1s139_52V6.1|PACid:18036700	34	111	179	-	-	4	4.54	13.5	22.27	-	-	1.18	CATGAAAAGATTTGAAGGGAC	2	3	2	-	-	2	-	-	-	gi|168038145|ref|XP_001771562.1|/2.63894e-171/predicted protein [Physcomitrella patens subsp. patens]	-	AT1G70480.2	PF02713					Domain of unknown function (DUF220)	-
Pp1s139_5V6.1|PACid:18036658	172	220	16	130	96	78	22.98	26.75	1.99	36.75	29.23	22.92	CATGCTTCTATATTTTTTTGA	1	1	1	1	1	1	-	GO:0016876//ligase activity, forming aminoacyl-tRNA and related compounds;GO:0032559//adenyl ribonucleotide binding	GO:0003006//reproductive developmental process;GO:0010467//gene expression	gi|168038173|ref|XP_001771576.1|/0/predicted protein [Physcomitrella patens subsp. patens]	MEE49	AT4G01560.1	PF04427	PTHR22734	KOG2780			Ribosomal RNA processing Brix domain protein	-
Pp1s139_88V6.1|PACid:18036640	31	6300	3422	7	40	134	4.14	766.14	425.71	1.98	12.18	39.38	CATGCCATCCCCTCCTCCAGA	2	2	2	1	1	1	-	-	-	gi|168038229|ref|XP_001771604.1|/1.45883e-52/predicted protein [Physcomitrella patens subsp. patens]	-	AT3G22600.1	PF00234,PF02162					Bifunctional inhibitor/lipid-transfer protein/seed storage 2S albumin superfamily protein	jgi|Phypa1_1|217301|estExt_Genewise1.C_1390083
Pp1s13_109V6.2|PACid:18064541	1079	1292	298	22	61	52	144.13	157.12	37.07	6.22	18.57	15.28	CATGAAGAAGCAAATTGGAAT	1	1	1	1	1	1	GO:0005740//mitochondrial envelope;GO:0005618//cell wall	GO:0046914//transition metal ion binding;GO:0016653//oxidoreductase activity, acting on NADH or NADPH, heme protein as acceptor	GO:0006970//response to osmotic stress;GO:0008152//metabolic process	gi|168003417|ref|XP_001754409.1|/6.53722e-148/predicted protein [Physcomitrella patens subsp. patens]	-	AT5G20080.1	PF00970,PF00175	PTHR19370	KOG0534	1.6.2.2	K00326	FAD/NAD(P)-binding oxidoreductase	jgi|Phypa1_1|115361|e_gw1.13.328.1
Pp1s13_120V6.1|PACid:18064605	235	307	67	45	127	19	31.39	37.33	8.34	12.72	38.67	5.58	CATGATCAGCATTCTGGTGCC	1	1	1	1	1	1	-	-	-	-	-	AT3G24100.1	PF04419	PTHR13596				Uncharacterised protein family SERF	-
Pp1s13_120V6.3|PACid:18064606	32	38	140	9	14	35	4.27	4.62	17.42	2.54	4.26	10.29	CATGCAAGTCTGGAGATCAAG	1	1	1	1	1	1	-	-	-	-	-	AT3G24100.1	PF04419	PTHR13596				Uncharacterised protein family SERF	-
Pp1s13_136V6.1|PACid:18064628	186	150	221	8	43	102	24.85	18.24	27.49	2.26	13.09	29.98	CATGGAAATAAACCTAGAAGT	2	2	2	2	2	2	-	-	-	gi|168003433|ref|XP_001754417.1|/8.43877e-28/predicted protein [Physcomitrella patens subsp. patens]	-	AT2G20562.1							jgi|Phypa1_1|203059|estExt_Genewise1.C_130103
Pp1s13_158V6.1|PACid:18064522	-	135	25	-	50	62	-	16.42	3.11	-	15.22	18.22	CATGTAACGCTAATTTTTGGT	-	1	1	-	1	1	-	-	-	-	-	-							-
Pp1s13_181V6.5|PACid:18064539	58	66	127	2	9	13	7.75	8.03	15.8	0.57	2.74	3.82	CATGATTTCATCAAGGGTTCT	1	1	1	1	1	1	-	-	-	gi|168003199|ref|XP_001754300.1|/1.90671e-140/predicted protein [Physcomitrella patens subsp. patens]	-	AT3G58830.1	PF09419	PTHR19288	KOG2961		K07015	haloacid dehalogenase (HAD) superfamily protein	jgi|Phypa1_1|115411|e_gw1.13.141.1
Pp1s13_200V6.1|PACid:18064723	2016	6886	2942	5268	7954	5369	269.3	837.4	365.99	1489.33	2421.66	1577.98	CATGTTCGGTTTCTTCGTCCA	1	1	1	1	1	1	GO:0009521;GO:0031224//intrinsic to membrane;GO:0009534//chloroplast thylakoid	GO:0046906//tetrapyrrole binding;GO:0043169//cation binding	GO:0006464//protein modification process;GO:0006091//generation of precursor metabolites and energy	gi|168003213|ref|XP_001754307.1|/2.20037e-135/predicted protein [Physcomitrella patens subsp. patens]	LHCB2.1	AT2G05100.1	PF00504	PTHR21649				photosystem II light harvesting complex gene 2.1	jgi|Phypa1_1|175594|estExt_gwp_gw1.C_130160
Pp1s13_20V6.1|PACid:18064638	41	208	108	31	77	229	5.48	25.29	13.44	8.76	23.44	67.3	CATGCCATGTGTCCATGGAAT	3	3	2	1	1	1	GO:0009536//plastid	GO:0016620//oxidoreductase activity, acting on the aldehyde or oxo group of donors, NAD or NADP as acceptor;GO:0016616//oxidoreductase activity, acting on the CH-OH group of donors, NAD or NADP as acceptor;GO:0000166//nucleotide binding	GO:0009314//response to radiation;GO:0006779//porphyrin biosynthetic process	gi|168003371|ref|XP_001754386.1|/0/predicted protein [Physcomitrella patens subsp. patens]	HEMA1	AT1G58290.1	PF05201,PF01488,PF00745			1.2.1.70	K02492	Glutamyl-tRNA reductase family protein	-
Pp1s13_216V6.1|PACid:18064611	155	109	82	263	14	271	20.7	13.26	10.2	74.35	4.26	79.65	CATGTGGGAAGAATGCAATAG	3	3	5	3	3	3	GO:0043231//intracellular membrane-bounded organelle	GO:0008194//UDP-glycosyltransferase activity	GO:0009832//plant-type cell wall biogenesis;GO:0010413//glucuronoxylan metabolic process	gi|168003473|ref|XP_001754437.1|/0/predicted protein [Physcomitrella patens subsp. patens]	F8H	AT5G22940.1	PF03016	PTHR11062	KOG1021			FRA8 homolog	-
Pp1s13_21V6.2|PACid:18064516	128	751	144	355	343	283	17.1	91.33	17.91	100.36	104.43	83.18	CATGTTTTCTTGCCCAAGGAC	1	1	1	1	1	1	GO:0009536//plastid	GO:0016731;GO:0051536//iron-sulfur cluster binding;GO:0043169//cation binding	GO:0008152//metabolic process	gi|168003373|ref|XP_001754387.1|/3.94414e-79/predicted protein [Physcomitrella patens subsp. patens]	-	AT2G04700.1	PF02943					ferredoxin thioredoxin reductase catalytic beta chain family protein	jgi|Phypa1_1|175508|estExt_gwp_gw1.C_130026
Pp1s13_225V6.2|PACid:18064803	269	141	648	92	13	151	35.93	17.15	80.61	26.01	3.96	44.38	CATGGAGATGGATCGCATTTT	2	3	2	1	2	2	GO:0043231//intracellular membrane-bounded organelle	-	-	gi|168003479|ref|XP_001754440.1|/0/predicted protein [Physcomitrella patens subsp. patens]	-	AT3G51070.1	PF03141,PF08241					S-adenosyl-L-methionine-dependent methyltransferases superfamily protein	jgi|Phypa1_1|115441|e_gw1.13.45.1
Pp1s13_231V6.1|PACid:18064515	1249	21	9	803	40	65	166.84	2.55	1.12	227.02	12.18	19.1	CATGTGTATTGTGAGGCCCTG	2	2	2	2	2	2	-	-	-	gi|168003483|ref|XP_001754442.1|/1.21431e-112/predicted protein [Physcomitrella patens subsp. patens]	-	-							jgi|Phypa1_1|159520|estExt_fgenesh1_pg.C_130151
Pp1s13_236V6.1|PACid:18064520	1790	3018	3375	132	131	222	239.11	367.02	419.86	37.32	39.88	65.25	CATGACCAATCGCCTTCTGGC	3	3	3	1	1	1	GO:0030529//ribonucleoprotein complex	GO:0005198//structural molecule activity;GO:0005488//binding	GO:0010467//gene expression	gi|168003485|ref|XP_001754443.1|/1.49718e-63/predicted protein [Physcomitrella patens subsp. patens]	-	AT5G28060.1	PF01282	PTHR10496	KOG3424		K02974	Ribosomal protein S24e family protein	jgi|Phypa1_1|115542|e_gw1.13.274.1
Pp1s13_238V6.1|PACid:18064643	162	205	102	173	98	169	21.64	24.93	12.69	48.91	29.84	49.67	CATGGTCGAGGTTCCTACAAA	1	1	1	1	1	1	-	GO:0003824//catalytic activity	-	gi|168003237|ref|XP_001754319.1|/1.79494e-139/predicted protein [Physcomitrella patens subsp. patens]	GAMMA CA1	AT1G19580.1	PF00132	PTHR22572:SF17				gamma carbonic anhydrase 1	jgi|Phypa1_1|203134|estExt_Genewise1.C_130210
Pp1s13_239V6.1|PACid:18064548	22	438	40	13	144	212	2.94	53.27	4.98	3.68	43.84	62.31	CATGTATTCTTCGCAGTGGGA	1	1	1	1	1	1	-	-	-	gi|168003487|ref|XP_001754444.1|/6.88762e-88/predicted protein [Physcomitrella patens subsp. patens]	FLA8	AT2G45470.1						FASCICLIN-like arabinogalactan protein 8	-
Pp1s13_276V6.1|PACid:18064743	399	11	127	143	9	8	53.3	1.34	15.8	40.43	2.74	2.35	CATGTATTACGAAACCGAGAG	1	1	1	1	1	1	-	GO:0004672//protein kinase activity;GO:0032559//adenyl ribonucleotide binding	GO:0006464//protein modification process	gi|168003505|ref|XP_001754453.1|/0/predicted protein [Physcomitrella patens subsp. patens]	-	-	PF02816	PTHR14187		2.7.11.20	K08292		-
Pp1s13_385V6.1|PACid:18064753	92	57	305	178	39	105	12.29	6.93	37.94	50.32	11.87	30.86	CATGGATGCGGAACAAATTGG	1	1	1	1	1	1	-	-	GO:0000956//nuclear-transcribed mRNA catabolic process	gi|168052934|ref|XP_001778894.1|/0/predicted protein [Physcomitrella patens subsp. patens]	UPF3	AT1G33980.1	PF03467	PTHR13112	KOG1295		K14328	Smg-4/UPF3 family protein	jgi|Phypa1_1|159550|estExt_fgenesh1_pg.C_130223
Pp1s13_387V6.1|PACid:18064650	190	366	161	360	181	208	25.38	44.51	20.03	101.78	55.11	61.13	CATGTGCATTGCAACAAGCTA	1	1	1	1	1	1	GO:0009536//plastid	GO:0005488//binding;GO:0019207//kinase regulator activity	GO:0009314//response to radiation;GO:0009813//flavonoid biosynthetic process;GO:0010468//regulation of gene expression;GO:0019740//nitrogen utilization;GO:0034285	gi|117580166|dbj|BAF36547.1|/1.8126e-117/PII protein [Physcomitrella patens]	GLB1	AT4G01900.1	PF00543					GLNB1 homolog	-
Pp1s13_392V6.1|PACid:18064731	325	817	138	197	485	683	43.41	99.36	17.17	55.69	147.66	200.74	CATGTGGCTCAAGGACCAGAT	1	1	1	1	1	1	GO:0044423	GO:0016741//transferase activity, transferring one-carbon groups	-	gi|168017215|ref|XP_001761143.1|/3.19226e-165/predicted protein [Physcomitrella patens subsp. patens]	APG1	AT3G63410.1	PF08241,PF08242	PTHR10108	KOG1540		K12502	S-adenosyl-L-methionine-dependent methyltransferases superfamily protein	jgi|Phypa1_1|33603|gw1.13.247.1
Pp1s13_40V6.1|PACid:18064557	6533	15535	23559	1045	1611	2593	872.68	1889.21	2930.82	295.44	490.48	762.1	CATGCAGATCTTTGTGAAGAC	3	3	3	2	2	2	GO:0030529//ribonucleoprotein complex	GO:0005198//structural molecule activity	GO:0010467//gene expression	gi|168003127|ref|XP_001754264.1|/7.41403e-68/predicted protein [Physcomitrella patens subsp. patens]	UBQ6	AT2G47110.2	PF11976,PF00240,PF01599	PTHR10666	KOG0004		K02977	ubiquitin 6	-
Pp1s13_410V6.1|PACid:18064614	33	87	114	-	-	3	4.41	10.58	14.18	-	-	0.88	CATGAATCGGTATGGTCTTCT	3	3	3	-	-	3	GO:0033279	GO:0003723//RNA binding;GO:0005198//structural molecule activity	GO:0010467//gene expression	gi|168003337|ref|XP_001754369.1|/1.93593e-102/predicted protein [Physcomitrella patens subsp. patens]	-	AT5G15200.1	PF00163,PF01479	PTHR11831	KOG3301		K02997	Ribosomal protein S4	jgi|Phypa1_1|159560|estExt_fgenesh1_pg.C_130238
Pp1s13_415V6.1|PACid:18064654	178	104	121	2	-	46	23.78	12.65	15.05	0.57	-	13.52	CATGGGGAGAAAACTACGTTT	1	1	1	1	-	1	GO:0005618//cell wall;GO:0043231//intracellular membrane-bounded organelle;GO:0016020//membrane;GO:0031410//cytoplasmic vesicle	-	-	gi|168019959|ref|XP_001762511.1|/1.6282e-81/predicted protein [Physcomitrella patens subsp. patens]	PDIL5-2	AT1G35620.1	PF00085	PTHR18929	KOG0190			PDI-like 5-2	-
Pp1s13_419V6.1|PACid:18064578	97	161	30	10	7	41	12.96	19.58	3.73	2.83	2.13	12.05	CATGTACAAAATTTTAATATT	1	1	1	1	1	1	GO:0030312//external encapsulating structure;GO:0031981//nuclear lumen;GO:0005838//proteasome regulatory particle;GO:0016020//membrane	GO:0042623//ATPase activity, coupled;GO:0032559//adenyl ribonucleotide binding	GO:0019941//modification-dependent protein catabolic process	gi|168003543|ref|XP_001754472.1|/0/26S proteasome regulatory complex, ATPase RPT4 [Physcomitrella patens subsp. patens]	-	AT1G45000.1	PF07728,PF00004	PTHR23073	KOG0651		K03064	AAA-type ATPase family protein	-
Pp1s13_430V6.1|PACid:18064674	106	436	64	71	95	106	14.16	53.02	7.96	20.07	28.92	31.15	CATGTGGTGAGAGCAGATGTC	1	1	1	1	1	1	GO:0009523//photosystem II;GO:0009534//chloroplast thylakoid	GO:0046872//metal ion binding	GO:0044237//cellular metabolic process	gi|168003549|ref|XP_001754475.1|/4.41119e-126/predicted protein [Physcomitrella patens subsp. patens]	-	AT1G76450.1	PF01789					Photosystem II reaction center PsbP family protein	jgi|Phypa1_1|175716|estExt_gwp_gw1.C_130332
Pp1s13_462V6.1|PACid:18064626	23	154	138	68	56	50	3.07	18.73	17.17	19.22	17.05	14.7	CATGTAACAGATGGTTCTGGG	2	2	1	1	1	1	GO:0009507//chloroplast	GO:0005515//protein binding	-	gi|168003357|ref|XP_001754379.1|/6.39167e-112/predicted protein [Physcomitrella patens subsp. patens]	-	AT5G21430.1	PF00226	PTHR11821				Chaperone DnaJ-domain superfamily protein	jgi|Phypa1_1|159574|estExt_fgenesh1_pg.C_130270
Pp1s13_48V6.1|PACid:18064707	282	481	405	7	21	40	37.67	58.49	50.38	1.98	6.39	11.76	CATGCAGTCATTCCGTGGTAT	1	1	1	1	1	1	GO:0016020//membrane	-	-	gi|168003129|ref|XP_001754265.1|/9.06627e-34/predicted protein [Physcomitrella patens subsp. patens]	-	AT3G27200.1	PF02298					Cupredoxin superfamily protein	-
Pp1s13_59V6.1|PACid:18064577	99	438	262	60	191	268	13.22	53.27	32.59	16.96	58.15	78.77	CATGTGAGGGAGCCAGATTCT	1	1	1	1	1	1	GO:0044464//cell part	GO:0004672//protein kinase activity;GO:0032559//adenyl ribonucleotide binding	GO:0006464//protein modification process	gi|168003133|ref|XP_001754267.1|/0/predicted protein [Physcomitrella patens subsp. patens]	-	AT2G37050.3	PF00560,PF07714,PF00069	PTHR23258	KOG1187			Leucine-rich repeat protein kinase family protein	-
Pp1s13_90V6.1|PACid:18064599	159	207	11	5	7	14	21.24	25.17	1.37	1.41	2.13	4.11	CATGATATGAGACCTATTTCT	1	1	2	1	1	1	-	GO:0003678//DNA helicase activity;GO:0032559//adenyl ribonucleotide binding	GO:0006259//DNA metabolic process	gi|168003407|ref|XP_001754404.1|/0/predicted protein [Physcomitrella patens subsp. patens]	-	AT3G27120.1	PF07728,PF00004	PTHR23074	KOG0740			P-loop containing nucleoside triphosphate hydrolases superfamily protein	jgi|Phypa1_1|203033|estExt_Genewise1.C_130070
Pp1s140_138V6.1|PACid:18059570	20	14	-	118	9	11	2.67	1.7	-	33.36	2.74	3.23	CATGTGAAATGTGATGGAATT	1	1	-	1	1	1	GO:0044464//cell part	-	-	gi|168038286|ref|XP_001771632.1|/0/predicted protein [Physcomitrella patens subsp. patens]	-	AT5G35460.1	PF10998		KOG2895				-
Pp1s140_31V6.1|PACid:18059558	144	167	36	161	103	94	19.24	20.31	4.48	45.52	31.36	27.63	CATGGTAGTACAGTACTTCTA	1	1	1	1	1	1	GO:0044464//cell part	GO:0016790//thiolester hydrolase activity	GO:0019941//modification-dependent protein catabolic process	gi|168038310|ref|XP_001771644.1|/3.25251e-119/predicted protein [Physcomitrella patens subsp. patens]	UCH3	AT4G17510.1	PF01088	PTHR10589	KOG1415	3.4.19.12	K05609	ubiquitin C-terminal hydrolase 3	-
Pp1s140_63V6.1|PACid:18059564	818	89	92	155	358	131	109.27	10.82	11.45	43.82	109	38.5	CATGTCCAGGCGACTAAGTTG	2	2	2	2	2	2	-	GO:0005515//protein binding	-	gi|168038266|ref|XP_001771622.1|/5.03737e-131/predicted protein [Physcomitrella patens subsp. patens]	GRF3	AT5G38480.1	PF00244	PTHR18860	KOG0841			general regulatory factor 3	jgi|Phypa1_1|217333|estExt_Genewise1.C_1400036
Pp1s140_66V6.1|PACid:18059544	147	56	39	106	75	126	19.64	6.81	4.85	29.97	22.83	37.03	CATGTGACGTGGATATGGAGC	1	1	1	1	1	1	GO:0031461//cullin-RING ubiquitin ligase complex	GO:0005488//binding;GO:0004871//signal transducer activity	GO:0043161//proteasomal ubiquitin-dependent protein catabolic process;GO:0006952//defense response;GO:0051707//response to other organism;GO:0009719;GO:0023033;GO:0009611//response to wounding;GO:0009908//flower development;GO:0009639//response to red or far red light	gi|168038318|ref|XP_001771648.1|/0/TLP3C TIR1-like auxin receptor protein [Physcomitrella patens subsp. patens]	COI1	AT2G39940.1	PF00646,PF07723	PTHR23125	KOG1947			RNI-like superfamily protein	-
Pp1s140_99V6.1|PACid:18059545	1534	2067	4374	225	549	873	204.91	251.37	544.14	63.61	167.15	256.58	CATGGTGCTCAAAACAGAGGT	3	3	3	3	3	3	GO:0031981//nuclear lumen;GO:0015934//large ribosomal subunit	GO:0005198//structural molecule activity	GO:0022613//ribonucleoprotein complex biogenesis;GO:0009755//hormone-mediated signaling pathway;GO:0048438//floral whorl development;GO:0010467//gene expression	gi|168038330|ref|XP_001771654.1|/1.95784e-44/predicted protein [Physcomitrella patens subsp. patens]	STV1	AT3G53020.1	PF01246	PTHR10792	KOG1722			Ribosomal protein L24e family protein	-
Pp1s141_116V6.1|PACid:18041567	845	382	886	64	28	158	112.87	46.45	110.22	18.09	8.52	46.44	CATGGGACAAAGGCAAAGCTG	2	2	2	1	1	1	-	GO:0003824//catalytic activity	GO:0005991//trehalose metabolic process	gi|134142848|gb|ABO61745.1|/0/trehalose-phosphatase 1 [Physcomitrella patens subsp. patens]	ATTPPA	AT5G51460.2	PF02358	PTHR10788				Haloacid dehalogenase-like hydrolase (HAD) superfamily protein	-
Pp1s141_128V6.1|PACid:18041509	395	-	-	45	-	2	52.76	-	-	12.72	-	0.59	CATGTGGATAAATGACAAAAC	1	-	-	1	-	1	GO:0044444//cytoplasmic part;GO:0043231//intracellular membrane-bounded organelle	GO:0016616//oxidoreductase activity, acting on the CH-OH group of donors, NAD or NADP as acceptor	GO:0006970//response to osmotic stress;GO:0008152//metabolic process	gi|168038393|ref|XP_001771685.1|/0/predicted protein [Physcomitrella patens subsp. patens]	-	AT2G37770.2	PF00248	PTHR11732	KOG1577			NAD(P)-linked oxidoreductase superfamily protein	jgi|Phypa1_1|190133|estExt_gwp_gw1.C_1410075
Pp1s141_142V6.1|PACid:18041548	8	7	16	245	3	19	1.07	0.85	1.99	69.26	0.91	5.58	CATGATGACAACATCTGTAAA	1	1	1	1	1	1	-	GO:0003824//catalytic activity	GO:0044238//primary metabolic process	gi|168038505|ref|XP_001771741.1|/0/predicted protein [Physcomitrella patens subsp. patens]	PLA2A	AT2G26560.1	PF01734		KOG0513			phospholipase A 2A	-
Pp1s141_147V6.1|PACid:18041521	333	2	4	47	2	-	44.48	0.24	0.5	13.29	0.61	-	CATGTGAATCTTAGGTTGTGG	6	6	5	3	5	-	-	-	-	gi|168038507|ref|XP_001771742.1|/0/predicted protein [Physcomitrella patens subsp. patens]	-	-							jgi|Phypa1_1|167270|estExt_fgenesh1_pg.C_1410087
Pp1s141_27V6.1|PACid:18041579	6978	8067	4893	6748	1866	6736	932.12	981.03	608.7	1907.75	568.12	1979.74	CATGTGAATAAAGTTGTAGTG	4	4	4	3	3	4	GO:0016020//membrane	-	GO:0050896//response to stimulus	gi|168038355|ref|XP_001771666.1|/7.30763e-90/predicted protein [Physcomitrella patens subsp. patens]	COR413-PM2	AT3G50830.1	PF05562					cold-regulated 413-plasma membrane 2	-
Pp1s141_43V6.1|PACid:18041588	281	1619	370	7	67	39	37.54	196.89	46.03	1.98	20.4	11.46	CATGGGAATCGACGTCGACCC	3	1	1	3	3	3	GO:0009526//plastid envelope;GO:0009532//plastid stroma;GO:0015934//large ribosomal subunit	GO:0003723//RNA binding;GO:0005198//structural molecule activity	GO:0010467//gene expression;GO:0022613//ribonucleoprotein complex biogenesis	gi|168038443|ref|XP_001771710.1|/5.67098e-78/predicted protein [Physcomitrella patens subsp. patens]	PRPL11	AT1G32990.1	PF03946,PF00298	PTHR11661	KOG3257		K02867	plastid ribosomal protein l11	-
Pp1s141_64V6.1|PACid:18041533	101	31	201	40	17	20	13.49	3.77	25.01	11.31	5.18	5.88	CATGGATGAGAAGGCTTGGGC	1	1	1	1	1	1	-	GO:0016772//transferase activity, transferring phosphorus-containing groups	-	gi|168038371|ref|XP_001771674.1|/0/predicted protein [Physcomitrella patens subsp. patens]	-	AT1G13640.1	PF00454	PTHR15245:SF11	KOG2381			Phosphatidylinositol 3- and 4-kinase family protein	jgi|Phypa1_1|167250|estExt_fgenesh1_pg.C_1410045
Pp1s141_67V6.1|PACid:18041549	55	28	136	41	9	18	7.35	3.41	16.92	11.59	2.74	5.29	CATGATATACCAACTCAAGTG	2	2	1	1	1	1	-	-	-	gi|168038373|ref|XP_001771675.1|/0/predicted protein [Physcomitrella patens subsp. patens]	-	AT5G51340.1	PF07719	PTHR21394			K11266	Tetratricopeptide repeat (TPR)-like superfamily protein	jgi|Phypa1_1|137874|e_gw1.141.9.1
Pp1s141_72V6.1|PACid:18041575	138	47	206	57	11	52	18.43	5.72	25.63	16.11	3.35	15.28	CATGCAAGAGAAGGGAGTGTG	1	1	1	1	1	1	-	-	-	gi|168038377|ref|XP_001771677.1|/0/predicted protein [Physcomitrella patens subsp. patens]	-	-							jgi|Phypa1_1|167252|estExt_fgenesh1_pg.C_1410050
Pp1s141_87V6.1|PACid:18041553	242	138	261	4	20	34	32.33	16.78	32.47	1.13	6.09	9.99	CATGTGGGTGGACAAGAGTGT	1	1	1	1	1	1	-	GO:0015036//disulfide oxidoreductase activity	GO:0019725//cellular homeostasis	gi|168038475|ref|XP_001771726.1|/0/predicted protein [Physcomitrella patens subsp. patens]	-	AT5G39865.1	PF00462	PTHR10168	KOG1752			Glutaredoxin family protein	-
Pp1s141_8V6.1|PACid:18041542	463	2753	363	430	217	557	61.85	334.79	45.16	121.57	66.07	163.71	CATGTACGATTAAGACTCAAG	1	1	1	1	1	1	GO:0009534//chloroplast thylakoid	-	-	gi|168038351|ref|XP_001771664.1|/1.16408e-93/predicted protein [Physcomitrella patens subsp. patens]	-	AT2G42220.1	PF00581		KOG1530			Rhodanese/Cell cycle control phosphatase superfamily protein	-
Pp1s141_95V6.1|PACid:18041590	168	123	197	16	20	101	22.44	14.96	24.51	4.52	6.09	29.68	CATGAAACATAGTTGCAGTTT	1	1	2	1	1	1	-	-	-	gi|168038381|ref|XP_001771679.1|/1.9153e-63/predicted protein [Physcomitrella patens subsp. patens]	-	AT2G30942.1	PF11779					Protein of unknown function (DUF3317)	-
Pp1s142_113V6.4|PACid:18065419	410	2	52	27	5	17	54.77	0.24	6.47	7.63	1.52	5	CATGATCCGGGCGGTGTATGA	4	4	3	1	1	1	-	-	-	gi|168038574|ref|XP_001771775.1|/6.41434e-116/predicted protein [Physcomitrella patens subsp. patens]	-	AT1G80090.1	PF00571	PTHR13780				Cystathionine beta-synthase (CBS) family protein	jgi|Phypa1_1|107232|estExt_fgenesh1_pm.C_1420008
Pp1s142_145V6.2|PACid:18065455	924	19	115	240	6	4	123.43	2.31	14.31	67.85	1.83	1.18	CATGCAAAAAGCTAATTGGAA	5	5	5	5	5	5	-	-	-	gi|168038692|ref|XP_001771834.1|/4.5152e-83/predicted protein [Physcomitrella patens subsp. patens]	-	AT4G33625.1							jgi|Phypa1_1|18404|gw1.142.59.1
Pp1s142_146V6.1|PACid:18065467	-	3	54	110	-	-	-	0.36	6.72	31.1	-	-	CATGGAGACTAGCATCTCCAT	-	1	1	1	-	-	GO:0043231//intracellular membrane-bounded organelle	GO:0046914//transition metal ion binding;GO:0016639//oxidoreductase activity, acting on the CH-NH2 group of donors, NAD or NADP as acceptor;GO:0032559//adenyl ribonucleotide binding	GO:0019222//regulation of metabolic process;GO:0009642//response to light intensity;GO:0006970//response to osmotic stress;GO:0010038//response to metal ion	gi|168038777|ref|XP_001771876.1|/0/predicted protein [Physcomitrella patens subsp. patens]	GDH1	AT5G18170.1	PF02812,PF00208	PTHR11606	KOG2250	1.4.1.3	K00261	glutamate dehydrogenase 1	-
Pp1s142_41V6.1|PACid:18065445	217	167	416	28	9	42	28.99	20.31	51.75	7.92	2.74	12.34	CATGCGACATTGGAAGGTCTC	1	1	1	1	1	1	-	GO:0003824//catalytic activity	GO:0006476//protein amino acid deacetylation	gi|168038538|ref|XP_001771757.1|/0/histone deacetylase complex, catalytic component HDA1 [Physcomitrella patens subsp. patens]	HDA08	AT1G08460.1	PF00850	PTHR10625	KOG1342			histone deacetylase 8	jgi|Phypa1_1|190158|estExt_gwp_gw1.C_1420032
Pp1s142_79V6.1|PACid:18065466	289	38	124	37	42	58	38.6	4.62	15.43	10.46	12.79	17.05	CATGACGGTGATGAGGGAAAA	1	2	1	1	1	1	-	GO:0004553//hydrolase activity, hydrolyzing O-glycosyl compounds;GO:0043167//ion binding	GO:0044238//primary metabolic process	gi|168038552|ref|XP_001771764.1|/0/predicted protein [Physcomitrella patens subsp. patens]	LDA	AT5G04360.1	PF03714,PF02922,PF11852	PTHR10357	KOG0470			limit dextrinase	jgi|Phypa1_1|167283|estExt_fgenesh1_pg.C_1420048
Pp1s142_96V6.1|PACid:18065463	40	62	160	4	6	23	5.34	7.54	19.9	1.13	1.83	6.76	CATGGTTGCTCAGCAAGGGGA	2	2	2	1	1	1	GO:0044464//cell part	GO:0005515//protein binding	GO:0015031//protein transport;GO:0009987//cellular process	gi|168038668|ref|XP_001771822.1|/2.53656e-158/Qa-SNARE, SYP3/Sed5p/Syntaxin 5-type [Physcomitrella patens subsp. patens]	SYP32	AT3G24350.1	PF00804,PF05739	PTHR19957	KOG0812		K08490	syntaxin of plants 32	jgi|Phypa1_1|137985|e_gw1.142.38.1
Pp1s143_11V6.1|PACid:18045742	199	211	66	125	105	208	26.58	25.66	8.21	35.34	31.97	61.13	CATGTGATGACACCCCATCGC	2	2	2	2	2	2	GO:0043231//intracellular membrane-bounded organelle	GO:0046914//transition metal ion binding;GO:0032559//adenyl ribonucleotide binding	-	gi|168038795|ref|XP_001771885.1|/5.90358e-60/predicted protein [Physcomitrella patens subsp. patens]	GR-RBP3	AT5G61030.1	PF00076	PTHR10432				glycine-rich RNA-binding protein 3	jgi|Phypa1_1|167311|estExt_fgenesh1_pg.C_1430007
Pp1s143_11V6.2|PACid:18045743	31	118	17	-	6	29	4.14	14.35	2.11	-	1.83	8.52	CATGTCTAGCTCCAAGTTGTT	3	3	3	-	3	3	GO:0043231//intracellular membrane-bounded organelle	GO:0046914//transition metal ion binding;GO:0032559//adenyl ribonucleotide binding	-	gi|168038795|ref|XP_001771885.1|/1.68952e-45/predicted protein [Physcomitrella patens subsp. patens]	GR-RBP3	AT5G61030.1	PF00076	PTHR10432				glycine-rich RNA-binding protein 3	-
Pp1s143_131V6.3|PACid:18045736	1365	1843	6112	366	233	748	182.34	224.13	760.35	103.47	70.94	219.84	CATGGGCGCAGTTTCTTCACT	8	8	8	7	7	7	GO:0009536//plastid	-	-	gi|168038767|ref|XP_001771871.1|/0/predicted protein [Physcomitrella patens subsp. patens]	-	AT1G32080.1	PF04172					membrane protein, putative	jgi|Phypa1_1|190246|estExt_gwp_gw1.C_1430071
Pp1s143_133V6.3|PACid:18045749	-	-	11	146	-	-	-	-	1.37	41.28	-	-	CATGTCTTGGTTACTTTTTAT	-	-	3	3	-	-	GO:0016020//membrane	GO:0005215//transporter activity	GO:0006857//oligopeptide transport	gi|168038849|ref|XP_001771912.1|/0/predicted protein [Physcomitrella patens subsp. patens]	PTR5	AT5G01180.1	PF07690,PF00854	PTHR11654	KOG1237			peptide transporter 5	-
Pp1s143_157V6.1|PACid:18045712	722	121	287	72	6	9	96.44	14.71	35.7	20.36	1.83	2.65	CATGCCTCGACCAAACTTGTA	1	1	1	1	1	1	-	-	-	gi|168038779|ref|XP_001771877.1|/2.36802e-82/predicted protein [Physcomitrella patens subsp. patens]	-	AT4G33625.1							-
Pp1s143_167V6.1|PACid:18045785	73	140	201	5	21	10	9.75	17.03	25.01	1.41	6.39	2.94	CATGGCTGGGTTAATGTTGAA	1	1	1	1	1	1	-	-	-	gi|168038785|ref|XP_001771880.1|/5.23407e-167/predicted protein [Physcomitrella patens subsp. patens]	-	-							-
Pp1s143_174V6.1|PACid:18045760	611	1117	924	-	6	9	81.62	135.84	114.95	-	1.83	2.65	CATGTCGTTGCACGAGATTTC	2	2	2	-	3	2	GO:0031224//intrinsic to membrane;GO:0043231//intracellular membrane-bounded organelle	-	GO:0051234//establishment of localization	gi|168045782|ref|XP_001775355.1|/1.41307e-166/predicted protein [Physcomitrella patens subsp. patens]	GPT2	AT1G61800.1	PF00892,PF03151	PTHR11132	KOG1441			glucose-6-phosphate/phosphate translocator 2	-
Pp1s143_175V6.1|PACid:18045779	294	1320	344	9	12	21	39.27	160.52	42.79	2.54	3.65	6.17	CATGGCGCAGTCCTGCCTGCA	2	2	2	1	1	1	GO:0044436;GO:0009534//chloroplast thylakoid	GO:0016859//cis-trans isomerase activity;GO:0005527//macrolide binding;GO:0016628//oxidoreductase activity, acting on the CH-CH group of donors, NAD or NADP as acceptor	GO:0044267//cellular protein metabolic process	gi|168038865|ref|XP_001771920.1|/3.57406e-85/predicted protein [Physcomitrella patens subsp. patens]	-	AT2G43560.1	PF00254	PTHR10516	KOG0544	5.2.1.8	K01802	FKBP-like peptidyl-prolyl cis-trans isomerase family protein	-
Pp1s143_176V6.1|PACid:18045694	89	587	241	22	55	72	11.89	71.38	29.98	6.22	16.75	21.16	CATGGCCACCTACAAGGTCAC	1	2	1	1	1	1	GO:0009532//plastid stroma	GO:0043169//cation binding;GO:0051536//iron-sulfur cluster binding	GO:0051234//establishment of localization;GO:0006091//generation of precursor metabolites and energy	gi|168038867|ref|XP_001771921.1|/8.32415e-67/predicted protein [Physcomitrella patens subsp. patens]	FED A	AT1G60950.1	PF00111					2Fe-2S ferredoxin-like superfamily protein	-
Pp1s143_177V6.1|PACid:18045684	327	1632	371	690	281	309	43.68	198.47	46.15	195.07	85.55	90.82	CATGGTGTAAGTGGACCCCCA	1	1	1	1	1	1	GO:0009532//plastid stroma	GO:0043169//cation binding;GO:0051536//iron-sulfur cluster binding	GO:0051234//establishment of localization;GO:0006091//generation of precursor metabolites and energy	gi|168038789|ref|XP_001771882.1|/7.91233e-63/predicted protein [Physcomitrella patens subsp. patens]	FED A	AT1G60950.1	PF00111					2Fe-2S ferredoxin-like superfamily protein	-
Pp1s143_20V6.1|PACid:18045730	483	273	125	182	148	214	64.52	33.2	15.55	51.45	45.06	62.9	CATGCTGTAATTATTAAATGT	1	1	1	1	1	1	-	-	-	gi|168038713|ref|XP_001771844.1|/0/predicted protein [Physcomitrella patens subsp. patens]	-	AT5G41380.1	PF06203					CCT motif family protein	jgi|Phypa1_1|164568|estExt_fgenesh1_pg.C_700161
Pp1s143_71V6.2|PACid:18045767	106	135	8	38	40	55	14.16	16.42	1	10.74	12.18	16.16	CATGATGTGAGATTGCTTTTA	6	6	5	6	6	6	-	-	-	gi|116778498|gb|ABK20885.1|/4.16527e-07/unknown [Picea sitchensis]	-	AT1G32310.1							-
Pp1s143_82V6.1|PACid:18045786	498	92	288	23	6	30	66.52	11.19	35.83	6.5	1.83	8.82	CATGTTTAGGAGGTCGGCGTG	1	1	1	1	1	1	-	GO:0003676//nucleic acid binding	GO:0006351//transcription, DNA-dependent	gi|168038743|ref|XP_001771859.1|/0/predicted protein [Physcomitrella patens subsp. patens]	ABI3	AT3G24650.1	PF02362					AP2/B3-like transcriptional factor family protein	-
Pp1s143_92V6.4|PACid:18045769	63	150	107	147	26	125	8.42	18.24	13.31	41.56	7.92	36.74	CATGAGTTGAAGGTGGCGTGC	3	3	3	1	3	3	GO:0044424//intracellular part;GO:0016020//membrane	GO:0004674//protein serine/threonine kinase activity;GO:0046872//metal ion binding;GO:0032559//adenyl ribonucleotide binding	GO:0009860//pollen tube growth;GO:0006464//protein modification process	gi|157092804|gb|ABV22575.1|/0/calcium-dependent protein kinase [Physcomitrella patens]	CPK17	AT5G12180.1	PF00069,PF00036	PTHR22982	KOG0032	2.7.11.1	K13412	calcium-dependent protein kinase 17	-
Pp1s144_110V6.1|PACid:18067923	966	358	325	876	233	175	129.04	43.54	40.43	247.66	70.94	51.43	CATGTGACTACTTCAAGTTTT	5	5	4	2	4	4	GO:0031224//intrinsic to membrane;GO:0031410//cytoplasmic vesicle	GO:0015082//di-, tri-valent inorganic cation transmembrane transporter activity;GO:0003824//catalytic activity	GO:0000041//transition metal ion transport	gi|168038928|ref|XP_001771951.1|/0/predicted protein [Physcomitrella patens subsp. patens]	ZIP11	AT1G55910.1	PF02535	PTHR11040	KOG1558			zinc transporter 11 precursor	jgi|Phypa1_1|190331|estExt_gwp_gw1.C_1440078
Pp1s144_138V6.1|PACid:18067959	274	396	119	6	36	49	36.6	48.16	14.8	1.7	10.96	14.4	CATGTGGTTTATGAAAGCTTG	4	4	4	1	1	1	GO:0031981//nuclear lumen	GO:0003723//RNA binding;GO:0016741//transferase activity, transferring one-carbon groups	GO:0006399//tRNA metabolic process;GO:0042254//ribosome biogenesis;GO:0009451//RNA modification	gi|168039014|ref|XP_001771994.1|/2.29386e-129/predicted protein [Physcomitrella patens subsp. patens]	FIB2	AT4G25630.1	PF01269	PTHR10335	KOG1596	2.1.1.-	K14563	fibrillarin 2	-
Pp1s144_14V6.1|PACid:18067986	88	67	108	-	2	30	11.76	8.15	13.44	-	0.61	8.82	CATGGATCCCACTGTGTGTAT	2	2	2	-	1	1	-	GO:0003824//catalytic activity	-	gi|168038958|ref|XP_001771966.1|/9.88426e-137/predicted protein [Physcomitrella patens subsp. patens]	-	AT3G47610.1	PF06221,PF03171	PTHR12963				transcription regulators;zinc ion binding	jgi|Phypa1_1|16622|gw1.144.44.1
Pp1s144_29V6.1|PACid:18067958	26449	27534	38309	123864	66676	23174	3533.05	3348.4	4765.76	35018	20300.1	6810.96	CATGCAAAAAAAAAAAAAAAA	5	5	5	5	5	5	GO:0009532//plastid stroma	GO:0016671//oxidoreductase activity, acting on sulfur group of donors, disulfide as acceptor	GO:0008152//metabolic process;GO:0006950//response to stress	gi|168038878|ref|XP_001771926.1|/2.33092e-75/predicted protein [Physcomitrella patens subsp. patens]	MSRB2	AT4G21860.3	PF01641	PTHR10173	KOG0856			methionine sulfoxide reductase B 2	-
Pp1s144_44V6.3|PACid:18067940	113	41	125	8	2	17	15.09	4.99	15.55	2.26	0.61	5	CATGCGCTCTCAAATTGTTTC	4	4	2	2	2	2	GO:0031224//intrinsic to membrane	GO:0015082//di-, tri-valent inorganic cation transmembrane transporter activity	GO:0000041//transition metal ion transport	gi|168038888|ref|XP_001771931.1|/5.56558e-176/ZIP family transporter [Physcomitrella patens subsp. patens]	IRT3	AT1G60960.1	PF02535	PTHR11040	KOG1558			iron regulated transporter 3	jgi|Phypa1_1|110147|estExt_fgenesh1_kg.C_1440001
Pp1s144_44V6.4|PACid:18067942	87	97	57	541	73	84	11.62	11.8	7.09	152.95	22.23	24.69	CATGTTTTATTATATGAAAAA	5	5	6	5	5	5	GO:0031224//intrinsic to membrane	GO:0015082//di-, tri-valent inorganic cation transmembrane transporter activity	GO:0000041//transition metal ion transport	gi|168038888|ref|XP_001771931.1|/6.38339e-176/ZIP family transporter [Physcomitrella patens subsp. patens]	IRT3	AT1G60960.1	PF02535	PTHR11040	KOG1558			iron regulated transporter 3	-
Pp1s144_58V6.1|PACid:18067947	22	101	100	18	28	49	2.94	12.28	12.44	5.09	8.52	14.4	CATGTATCTGTTTAGGTCAGT	2	2	2	2	2	2	GO:0043231//intracellular membrane-bounded organelle	GO:0016742//hydroxymethyl-, formyl- and related transferase activity	GO:0044249//cellular biosynthetic process;GO:0010467//gene expression;GO:0044238//primary metabolic process	gi|168038970|ref|XP_001771972.1|/0/predicted protein [Physcomitrella patens subsp. patens]	pde194	AT1G66520.1	PF00551,PF02911	PTHR11138	KOG3082	2.1.2.9	K00604	formyltransferase, putative	-
Pp1s144_59V6.2|PACid:18067925	403	256	1627	1626	24	116	53.83	31.13	202.4	459.69	7.31	34.09	CATGGATTCTGCAGCATTGCA	1	1	1	1	1	1	-	GO:0016491//oxidoreductase activity;GO:0005506//iron ion binding	GO:0008152//metabolic process	gi|168038972|ref|XP_001771973.1|/0/predicted protein [Physcomitrella patens subsp. patens]	TT7	AT5G07990.1	PF00067	PTHR19383	KOG0156			Cytochrome P450 superfamily protein	jgi|Phypa1_1|167379|estExt_fgenesh1_pg.C_1440031
Pp1s144_71V6.1|PACid:18067970	108	213	330	4	23	84	14.43	25.9	41.05	1.13	7	24.69	CATGAAGATCATAAAATTGTT	2	2	2	2	2	2	GO:0031410//cytoplasmic vesicle;GO:0043231//intracellular membrane-bounded organelle	-	GO:0051234//establishment of localization	gi|168038976|ref|XP_001771975.1|/1.69335e-57/predicted protein [Physcomitrella patens subsp. patens]	-	AT3G11530.1	PF04133	PTHR12050	KOG2174			Vacuolar protein sorting 55 (VPS55) family protein	jgi|Phypa1_1|217595|estExt_Genewise1.C_1440045
Pp1s144_86V6.1|PACid:18067949	211	104	83	279	70	182	28.19	12.65	10.33	78.88	21.31	53.49	CATGATGCCTTGAACTGAGGG	1	1	1	1	1	1	-	GO:0016702//oxidoreductase activity, acting on single donors with incorporation of molecular oxygen, incorporation of two atoms of oxygen	GO:0006558//L-phenylalanine metabolic process;GO:0006570//tyrosine metabolic process	gi|168038982|ref|XP_001771978.1|/0/predicted protein [Physcomitrella patens subsp. patens]	HGO	AT5G54080.1	PF04209	PTHR11056	KOG1417			homogentisate 1,2-dioxygenase	-
Pp1s144_8V6.1|PACid:18067993	1732	2324	350	-	20	460	231.36	282.62	43.54	-	6.09	135.2	CATGATTGAGGTTTGCGTTTC	1	1	1	-	1	1	-	GO:0046914//transition metal ion binding;GO:0016682//oxidoreductase activity, acting on diphenols and related substances as donors, oxygen as acceptor	GO:0008152//metabolic process	gi|168038952|ref|XP_001771963.1|/0/predicted protein [Physcomitrella patens subsp. patens]	-	AT5G21105.1	PF07732,PF00394,PF07731	PTHR11709	KOG1263			Plant L-ascorbate oxidase	-
Pp1s144_93V6.1|PACid:18068017	488	2476	931	134	136	576	65.19	301.11	115.82	37.88	41.41	169.29	CATGCGTCATTTGCAGGAGTT	3	3	3	2	3	2	GO:0009532//plastid stroma;GO:0030529//ribonucleoprotein complex	GO:0003723//RNA binding;GO:0005198//structural molecule activity	GO:0010467//gene expression	gi|168038916|ref|XP_001771945.1|/6.67004e-113/predicted protein [Physcomitrella patens subsp. patens]	-	AT2G43030.1	PF00297	PTHR11229	KOG3141			Ribosomal protein L3 family protein	jgi|Phypa1_1|86316|fgenesh1_pg.scaffold_144000045
Pp1s144_96V6.1|PACid:18067998	13	47	224	42	15	39	1.74	5.72	27.87	11.87	4.57	11.46	CATGGGAGCCAACCACTACTG	2	1	1	1	1	1	GO:0030312//external encapsulating structure	GO:0004553//hydrolase activity, hydrolyzing O-glycosyl compounds;GO:0043167//ion binding	GO:0006026	gi|168038986|ref|XP_001771980.1|/0/predicted protein [Physcomitrella patens subsp. patens]	-	AT4G19810.1	PF00704	PTHR11177	KOG2806	3.2.1.14	K01183	Glycosyl hydrolase family protein with chitinase insertion domain	jgi|Phypa1_1|138151|e_gw1.144.38.1
Pp1s1454_1V6.1|PACid:18074782	70	197	39	13	7	16	9.35	23.96	4.85	3.68	2.13	4.7	CATGGCATTCAGCCTGATGGA	1	1	1	1	1	1	GO:0032991//macromolecular complex;GO:0015630//microtubule cytoskeleton	GO:0032561//guanyl ribonucleotide binding;GO:0017111//nucleoside-triphosphatase activity	GO:0043623//cellular protein complex assembly;GO:0007017//microtubule-based process	gi|168069345|ref|XP_001786415.1|/9.06493e-23/predicted protein [Physcomitrella patens subsp. patens]	TUA2	AT1G50010.1		PTHR11588:SF11				tubulin alpha-2 chain	jgi|Phypa1_1|29741|gw1.1454.2.1
Pp1s145_100V6.1|PACid:18049959	46	321	177	57	336	52	6.14	39.04	22.02	16.11	102.3	15.28	CATGTGCTTCAATAAACTTCC	1	1	1	1	2	1	-	-	-	gi|168039197|ref|XP_001772085.1|/4.7718e-56/predicted protein [Physcomitrella patens subsp. patens]	-	-							-
Pp1s145_142V6.1|PACid:18049894	424	88	64	52	41	59	56.64	10.7	7.96	14.7	12.48	17.34	CATGCCATTTAATAATCGCAC	1	1	1	1	1	1	-	GO:0016301//kinase activity	GO:0006007//glucose catabolic process	gi|168039111|ref|XP_001772042.1|/0/predicted protein [Physcomitrella patens subsp. patens]	PGK	AT1G79550.2	PF00162	PTHR11406	KOG1367			phosphoglycerate kinase	jgi|Phypa1_1|167442|estExt_fgenesh1_pg.C_1450077
Pp1s145_159V6.1|PACid:18049987	934	1398	152	1419	366	563	124.76	170.01	18.91	401.17	111.43	165.47	CATGAAGAGAAATATTTTTAC	1	1	1	1	1	1	GO:0009534//chloroplast thylakoid	-	GO:0009767//photosynthetic electron transport chain	gi|168039121|ref|XP_001772047.1|/1.03917e-146/predicted protein [Physcomitrella patens subsp. patens]	PGR5-LIKE A	AT4G22890.4						PGR5-LIKE A	-
Pp1s145_161V6.1|PACid:18049925	114	95	70	154	43	44	15.23	11.55	8.71	43.54	13.09	12.93	CATGTATAGCATTCTGTGTAA	1	1	1	1	1	1	-	-	-	gi|168039123|ref|XP_001772048.1|/4.89682e-127/predicted protein [Physcomitrella patens subsp. patens]	GSTL2	AT3G55040.1	PF02798,PF00043	PTHR11260	KOG0406			glutathione transferase lambda 2	-
Pp1s145_168V6.1|PACid:18049897	152	123	19	96	81	122	20.3	14.96	2.36	27.14	24.66	35.86	CATGCTGAACTTCTGAAGAAG	1	1	2	1	1	1	GO:0043231//intracellular membrane-bounded organelle	-	-	gi|168039133|ref|XP_001772053.1|/2.24898e-62/predicted protein [Physcomitrella patens subsp. patens]	-	AT2G35790.1							jgi|Phypa1_1|138264|e_gw1.145.65.1
Pp1s145_44V6.1|PACid:18049888	52	48	121	7	6	27	6.95	5.84	15.05	1.98	1.83	7.94	CATGGGTAACTTGATGTTGTG	1	1	1	1	1	1	-	-	-	gi|168039055|ref|XP_001772014.1|/1.46779e-173/predicted protein [Physcomitrella patens subsp. patens]	-	AT5G57410.1	PF11559	PTHR21736				Afadin/alpha-actinin-binding protein	jgi|Phypa1_1|190364|estExt_gwp_gw1.C_1450025
Pp1s145_49V6.1|PACid:18049940	441	79	194	153	48	145	58.91	9.61	24.13	43.26	14.61	42.62	CATGCTTTCACAAATTGAAAG	1	1	2	1	1	1	GO:0043234//protein complex;GO:0044464//cell part	GO:0035251//UDP-glucosyltransferase activity	GO:0006074	gi|168039061|ref|XP_001772017.1|/0/predicted protein [Physcomitrella patens subsp. patens]	GSL10	AT3G07160.1	PF02364		KOG0916			glucan synthase-like 10	-
Pp1s145_53V6.1|PACid:18049938	118	123	24	192	63	41	15.76	14.96	2.99	54.28	19.18	12.05	CATGTGTATTTATGTAGCTCA	1	1	1	1	1	1	-	GO:0046914//transition metal ion binding;GO:0008168//methyltransferase activity	GO:0010467//gene expression	gi|168039167|ref|XP_001772070.1|/0/predicted protein [Physcomitrella patens subsp. patens]	-	AT2G28450.1	PF00642	PTHR11061	KOG2187			zinc finger (CCCH-type) family protein	-
Pp1s145_57V6.1|PACid:18049956	203	31	72	38	27	38	27.12	3.77	8.96	10.74	8.22	11.17	CATGGGAGTTATACCGCTACT	1	1	1	1	1	1	-	-	-	gi|168039169|ref|XP_001772071.1|/1.83887e-159/predicted protein [Physcomitrella patens subsp. patens]	-	AT1G01500.1		PTHR10996:SF1				Erythronate-4-phosphate dehydrogenase family protein	-
Pp1s145_78V6.1|PACid:18049902	1024	1624	1800	128	137	161	136.79	197.49	223.93	36.19	41.71	47.32	CATGGGTAAAGCTCCAATCCG	2	2	1	1	1	1	GO:0043231//intracellular membrane-bounded organelle;GO:0016020//membrane	GO:0016787//hydrolase activity	GO:0051605//protein maturation by peptide bond cleavage	gi|168039181|ref|XP_001772077.1|/5.16488e-92/predicted protein [Physcomitrella patens subsp. patens]	-	AT1G52600.1	PF00717	PTHR10806	KOG3342			Peptidase S24/S26A/S26B/S26C family protein	jgi|Phypa1_1|167425|estExt_fgenesh1_pg.C_1450035
Pp1s145_80V6.2|PACid:18049913	88	310	526	40	132	255	11.76	37.7	65.44	11.31	40.19	74.95	CATGTTCGGGGTTGGCAGAGT	1	1	1	1	1	1	GO:0009536//plastid	-	-	gi|168039073|ref|XP_001772023.1|/6.58145e-69/predicted protein [Physcomitrella patens subsp. patens]	-	AT3G19900.1	PF11267						-
Pp1s146_112V6.1|PACid:18037930	444	1828	405	278	267	367	59.31	222.3	50.38	78.59	81.29	107.86	CATGGAAATTAGGCATCTATC	2	2	1	1	1	1	GO:0009526//plastid envelope;GO:0009534//chloroplast thylakoid	GO:0016628//oxidoreductase activity, acting on the CH-CH group of donors, NAD or NADP as acceptor	GO:0009725//response to hormone stimulus;GO:0006779//porphyrin biosynthetic process	gi|168039300|ref|XP_001772136.1|/0/predicted protein [Physcomitrella patens subsp. patens]	PORA	AT5G54190.1		PTHR19410	KOG1208	1.3.1.33	K00218	protochlorophyllide oxidoreductase A	jgi|Phypa1_1|233056|estExt_fgenesh2_kg.C_1460002
Pp1s146_120V6.1|PACid:18037919	2510	18400	2076	4283	2862	2885	335.29	2237.62	258.26	1210.86	871.36	847.92	CATGTAGAGGACTGAGAAGAA	4	4	4	4	4	4	GO:0009532//plastid stroma	GO:0043169//cation binding;GO:0051536//iron-sulfur cluster binding	GO:0051234//establishment of localization;GO:0006091//generation of precursor metabolites and energy	gi|168038867|ref|XP_001771921.1|/4.13026e-63/predicted protein [Physcomitrella patens subsp. patens]	FED A	AT1G60950.1	PF00111					2Fe-2S ferredoxin-like superfamily protein	-
Pp1s146_5V6.1|PACid:18037920	117	31	26	108	19	21	15.63	3.77	3.23	30.53	5.78	6.17	CATGTAAAGAATTTGTTGGAG	1	1	3	1	1	1	-	-	-	gi|168039262|ref|XP_001772117.1|/0/predicted protein [Physcomitrella patens subsp. patens]	-	AT5G42950.1	PF02213	PTHR14445				GYF domain-containing protein	jgi|Phypa1_1|167456|estExt_fgenesh1_pg.C_1460004
Pp1s146_98V6.1|PACid:18037953	240	525	331	17	68	125	32.06	63.85	41.18	4.81	20.7	36.74	CATGAGATTTCATACTGCTTC	1	1	1	1	1	1	GO:0043231//intracellular membrane-bounded organelle	GO:0016301//kinase activity;GO:0016774//phosphotransferase activity, carboxyl group as acceptor	GO:0006525//arginine metabolic process;GO:0006560//proline metabolic process	gi|168039296|ref|XP_001772134.1|/0/predicted protein [Physcomitrella patens subsp. patens]	NAGK	AT3G57560.1	PF00696		KOG1154	2.7.2.-,2.7.2.8	K00930	N-acetyl-l-glutamate kinase	jgi|Phypa1_1|217744|estExt_Genewise1.C_1460040
Pp1s147_126V6.2|PACid:18053936	103	67	241	20	22	211	13.76	8.15	29.98	5.65	6.7	62.01	CATGATCACCATCATTCTCTT	1	1	1	1	1	1	GO:0043231//intracellular membrane-bounded organelle	GO:0005488//binding	GO:0009416//response to light stimulus;GO:0010468//regulation of gene expression;GO:0023052//signaling;GO:0050794//regulation of cellular process	gi|168024155|ref|XP_001764602.1|/0/predicted protein [Physcomitrella patens subsp. patens]	PIF3	AT1G09530.2	PF00010	PTHR23042			K12126	phytochrome interacting factor 3	-
Pp1s147_151V6.2|PACid:18053940	115	141	123	7	7	4	15.36	17.15	15.3	1.98	2.13	1.18	CATGCCCGTAATTGATGATGC	7	7	7	3	7	1	GO:0009532//plastid stroma	-	-	gi|168027670|ref|XP_001766352.1|/1.66212e-98/predicted protein [Physcomitrella patens subsp. patens]	LEJ1	AT4G34120.1	PF00571	PTHR11911				Cystathionine beta-synthase (CBS) family protein	jgi|Phypa1_1|138530|e_gw1.147.37.1
Pp1s147_26V6.1|PACid:18053976	1984	3	7	261	10	10	265.02	0.36	0.87	73.79	3.04	2.94	CATGTTTCATGTCGAAGTTTG	2	2	1	1	1	1	-	-	-	gi|168039405|ref|XP_001772188.1|/5.46589e-122/predicted protein [Physcomitrella patens subsp. patens]	-	AT5G01750.2	PF04525					Protein of unknown function (DUF567)	jgi|Phypa1_1|107294|estExt_fgenesh1_pm.C_1470004
Pp1s147_37V6.1|PACid:18053980	-	200	8	3	259	115	-	24.32	1	0.85	78.85	33.8	CATGCAGGGTGGAGAGTTGGT	-	1	1	1	1	1	-	-	GO:0000003//reproduction	gi|168039419|ref|XP_001772195.1|/6.54751e-165/predicted protein [Physcomitrella patens subsp. patens]	EXPB3	AT4G28250.1	PF03330,PF01357					expansin B3	-
Pp1s147_57V6.1|PACid:18053925	56	28	123	-	-	-	7.48	3.41	15.3	-	-	-	CATGTGCGTTAGTGTCAAGCA	5	5	1	-	-	-	-	-	-	gi|168039339|ref|XP_001772155.1|/5.42141e-104/predicted protein [Physcomitrella patens subsp. patens]	-	AT1G28190.1							jgi|Phypa1_1|86545|fgenesh1_pg.scaffold_147000038
Pp1s147_6V6.1|PACid:18053928	710	424	613	40	8	22	94.84	51.56	76.26	11.31	2.44	6.47	CATGGTATCAACATTGGATGA	1	1	1	1	1	1	GO:0009536//plastid	GO:0005515//protein binding;GO:0004659//prenyltransferase activity;GO:0016462//pyrophosphatase activity;GO:0032559//adenyl ribonucleotide binding	GO:0044267//cellular protein metabolic process	gi|168039317|ref|XP_001772144.1|/1.15232e-144/predicted protein [Physcomitrella patens subsp. patens]	-	AT5G58770.1	PF01255	PTHR10291	KOG1602	2.5.1.-	K11778	Undecaprenyl pyrophosphate synthetase family protein	jgi|Phypa1_1|190474|estExt_gwp_gw1.C_1470009
Pp1s147_88V6.1|PACid:18053965	217	28	70	21	-	-	28.99	3.41	8.71	5.94	-	-	CATGAAAAGAAGCAATTCGAG	1	1	1	1	-	-	-	GO:0005488//binding	GO:0008152//metabolic process	gi|168039451|ref|XP_001772211.1|/1.46917e-125/predicted protein [Physcomitrella patens subsp. patens]	XRCC4	AT3G23100.1					K10886	homolog of human DNA ligase iv-binding protein XRCC4	-
Pp1s147_89V6.1|PACid:18053952	1377	1529	876	1982	274	211	183.94	185.94	108.98	560.34	83.42	62.01	CATGTGTGTCGAAGTCTCTCC	1	1	1	1	1	1	GO:0043231//intracellular membrane-bounded organelle	GO:0003677//DNA binding;GO:0001071;GO:0005515//protein binding	GO:0006351//transcription, DNA-dependent	gi|168039349|ref|XP_001772160.1|/0/predicted protein [Physcomitrella patens subsp. patens]	bZIP7	AT4G37730.1	PF07716,PF00170					basic leucine-zipper 7	jgi|Phypa1_1|234620|estExt_fgenesh2_pg.C_1470033
Pp1s147_8V6.1|PACid:18053931	159	248	48	57	87	109	21.24	30.16	5.97	16.11	26.49	32.04	CATGTTGCGGCGAAAACCGAC	1	1	1	1	1	1	-	-	-	-	-	-							-
Pp1s148_22V6.1|PACid:18043709	651	293	326	22	6	42	86.96	35.63	40.56	6.22	1.83	12.34	CATGGAGATAGCAGCATATAG	1	1	1	1	1	1	-	-	-	gi|168039500|ref|XP_001772235.1|/0/predicted protein [Physcomitrella patens subsp. patens]	-	AT2G25800.1	PF05664					Protein of unknown function (DUF810)	jgi|Phypa1_1|217825|estExt_Genewise1.C_1480013
Pp1s148_36V6.1|PACid:18043652	102	76	302	41	35	109	13.63	9.24	37.57	11.59	10.66	32.04	CATGGGTTACTGCCATTTAGA	2	2	2	1	1	1	-	GO:0003676//nucleic acid binding	-	gi|168039508|ref|XP_001772239.1|/0/predicted protein [Physcomitrella patens subsp. patens]	-	AT4G00830.2	PF00076	PTHR10432	KOG0117			RNA-binding (RRM/RBD/RNP motifs) family protein	jgi|Phypa1_1|217831|estExt_Genewise1.C_1480019
Pp1s148_48V6.1|PACid:18043699	170	5707	1073	503	117	160	22.71	694.03	133.48	142.2	35.62	47.02	CATGCAGTCTTTGGTTTCGAT	1	1	1	1	1	1	-	-	-	-	-	-							-
Pp1s148_51V6.1|PACid:18043679	59	38	184	41	15	26	7.88	4.62	22.89	11.59	4.57	7.64	CATGACTTTTTTGGCCTTGCC	1	1	1	1	1	1	-	-	-	gi|168039594|ref|XP_001772282.1|/0/predicted protein [Physcomitrella patens subsp. patens]	-	-							jgi|Phypa1_1|86621|fgenesh1_pg.scaffold_148000028
Pp1s148_65V6.2|PACid:18043684	286	246	299	15	12	18	38.2	29.92	37.2	4.24	3.65	5.29	CATGAAGAAACTGGCTCATAT	1	1	1	1	1	1	-	GO:0005488//binding	-	gi|168039598|ref|XP_001772284.1|/7.66858e-131/predicted protein [Physcomitrella patens subsp. patens]	TAF15	AT1G50300.1	PF00641	PTHR23238				TBP-associated factor 15	jgi|Phypa1_1|234643|estExt_fgenesh2_pg.C_1480033
Pp1s148_90V6.1|PACid:18043657	94	41	91	145	34	57	12.56	4.99	11.32	40.99	10.35	16.75	CATGTATCTGTTCAGGATTGC	1	1	1	1	1	1	-	-	-	gi|168039540|ref|XP_001772255.1|/0/predicted protein [Physcomitrella patens subsp. patens]	-	-							jgi|Phypa1_1|232029|fgenesh2_pg.scaffold_148000046
Pp1s148_98V6.1|PACid:18043692	48	10	21	31	6	124	6.41	1.22	2.61	8.76	1.83	36.44	CATGTGTTCCTTTCAGTCACT	1	1	1	1	1	1	GO:0044424//intracellular part	GO:0005488//binding;GO:0015291//secondary active transmembrane transporter activity;GO:0019787//small conjugating protein ligase activity	GO:0010260//organ senescence;GO:0009719;GO:0006810//transport;GO:0032446//protein modification by small protein conjugation;GO:0000302//response to reactive oxygen species	gi|168039610|ref|XP_001772290.1|/0/predicted protein [Physcomitrella patens subsp. patens]	UPL5	AT4G12570.1	PF00240,PF00632	PTHR11254	KOG0940	6.3.2.19	K10591	ubiquitin protein ligase 5	-
Pp1s148_9V6.1|PACid:18043707	84	118	23	61	41	86	11.22	14.35	2.86	17.25	12.48	25.28	CATGTGCTCTTAAATTTGGTT	2	2	2	2	2	2	-	-	-	gi|225432762|ref|XP_002283155.1|/8.17538e-85/PREDICTED: hypothetical protein [Vitis vinifera]	-	AT1G04190.1	PF07719,PF00515	PTHR22904	KOG2449			Tetratricopeptide repeat (TPR)-like superfamily protein	-
Pp1s149_138V6.1|PACid:18061450	77	95	126	590	133	215	10.29	11.55	15.67	166.8	40.49	63.19	CATGCTTCTACAATCGTGAAA	1	1	1	1	3	3	GO:0044464//cell part	GO:0046914//transition metal ion binding;GO:0001071	GO:0010468//regulation of gene expression	gi|168039809|ref|XP_001772389.1|/9.49819e-56/predicted protein [Physcomitrella patens subsp. patens]	-	AT3G02790.1		PTHR21213				zinc finger (C2H2 type) family protein	-
Pp1s149_18V6.1|PACid:18061399	83	59	45	139	61	145	11.09	7.17	5.6	39.3	18.57	42.62	CATGAGTGTTTTTGGGATCAT	2	2	2	2	2	2	-	GO:0046872//metal ion binding	-	gi|168039649|ref|XP_001772309.1|/0/predicted protein [Physcomitrella patens subsp. patens]	-	AT1G20760.1	PF00036	PTHR11216				Calcium-binding EF hand family protein	-
Pp1s149_20V6.1|PACid:18061448	140	106	59	101	54	78	18.7	12.89	7.34	28.55	16.44	22.92	CATGTTCTGCAGCAGAAGTGT	1	1	1	1	1	1	-	-	-	gi|168039769|ref|XP_001772369.1|/0/predicted protein [Physcomitrella patens subsp. patens]	-	-							-
Pp1s149_229V6.1|PACid:18061429	56	642	147	72	246	841	7.48	78.07	18.29	20.36	74.9	247.17	CATGAGTGGCCAACACTGCTT	5	5	5	4	5	5	GO:0005576//extracellular region	GO:0046914//transition metal ion binding	-	gi|168039729|ref|XP_001772349.1|/4.94124e-119/predicted protein [Physcomitrella patens subsp. patens]	-	AT5G26700.1	PF00190,PF07883					RmlC-like cupins superfamily protein	-
Pp1s149_266V6.1|PACid:18061415	484	21	79	47	7	4	64.65	2.55	9.83	13.29	2.13	1.18	CATGGGGCGTGTAAATTATGG	2	2	1	1	1	1	GO:0031410//cytoplasmic vesicle	GO:0043167//ion binding;GO:0015925	GO:0044238//primary metabolic process	gi|168039839|ref|XP_001772404.1|/0/predicted protein [Physcomitrella patens subsp. patens]	BGAL17	AT1G72990.1	PF01301	PTHR23421	KOG0496	3.2.1.23	K12309	beta-galactosidase 17	jgi|Phypa1_1|138632|e_gw1.149.7.1
Pp1s149_283V6.1|PACid:18061458	15	60	233	51	20	31	2	7.3	28.99	14.42	6.09	9.11	CATGTAACAATGGCTTTCTTC	2	2	2	2	2	2	-	-	-	gi|168039751|ref|XP_001772360.1|/0/predicted protein [Physcomitrella patens subsp. patens]	-	AT1G29120.2	PF05057	PTHR12482	KOG4372			Hydrolase-like protein family	-
Pp1s149_288V6.1|PACid:18061369	123	218	121	2	229	205	16.43	26.51	15.05	0.57	69.72	60.25	CATGCCATACTCTAATGCCGC	1	1	1	1	1	1	GO:0030312//external encapsulating structure	GO:0030234//enzyme regulator activity;GO:0004091//carboxylesterase activity	GO:0071555	gi|168039755|ref|XP_001772362.1|/0/predicted protein [Physcomitrella patens subsp. patens]	-	AT5G49180.1	PF04043,PF01095					Plant invertase/pectin methylesterase inhibitor superfamily	jgi|Phypa1_1|138756|e_gw1.149.23.1
Pp1s149_291V6.1|PACid:18061353	115	323	43	18	76	78	15.36	39.28	5.35	5.09	23.14	22.92	CATGATAATAATATATTGGCT	1	1	1	1	1	1	GO:0033279	GO:0005198//structural molecule activity	GO:0010467//gene expression;GO:0022613//ribonucleoprotein complex biogenesis	gi|168039853|ref|XP_001772411.1|/1.956e-49/predicted protein [Physcomitrella patens subsp. patens]	-	AT5G55140.1	PF00327				K02907	ribosomal protein L30 family protein	-
Pp1s149_31V6.1|PACid:18061397	124	144	171	3	2	9	16.56	17.51	21.27	0.85	0.61	2.65	CATGGAAGAGTTCTACGAGGC	1	1	1	1	1	1	GO:0009536//plastid	GO:0032561//guanyl ribonucleotide binding	-	gi|168039777|ref|XP_001772373.1|/0/predicted protein [Physcomitrella patens subsp. patens]	-	AT5G57960.1	PF01926	PTHR10229	KOG0410		K03665	GTP-binding protein, HflX	jgi|Phypa1_1|138684|e_gw1.149.19.1
Pp1s149_4V6.1|PACid:18061383	142	7	-	-	-	-	18.97	0.85	-	-	-	-	CATGTTCTATGTATAGTGAAT	4	4	-	-	-	-	GO:0016021//integral to membrane	GO:0022803//passive transmembrane transporter activity	GO:0044179;GO:0071844;GO:0006811//ion transport	gi|168039763|ref|XP_001772366.1|/5.89732e-96/predicted protein [Physcomitrella patens subsp. patens]	-	-	PF06369						-
Pp1s149_51V6.1|PACid:18061425	119	73	64	158	46	248	15.9	8.88	7.96	44.67	14.01	72.89	CATGTGACGTGTGATGAGCGC	1	5	1	1	1	1	-	-	-	gi|300142846|gb|EFJ09543.1|/2.35761e-67/hypothetical protein SELMODRAFT_229458 [Selaginella moellendorffii]	-	AT1G55240.1	PF04819	PTHR16007				Family of unknown function (DUF716)	-
Pp1s149_88V6.1|PACid:18061435	1221	207	465	54	7	63	163.1	25.17	57.85	15.27	2.13	18.52	CATGGATATCCAACATATGTA	1	1	1	1	1	1	GO:0044464//cell part	GO:0008194//UDP-glycosyltransferase activity	GO:0005975//carbohydrate metabolic process	gi|168039681|ref|XP_001772325.1|/0/predicted protein [Physcomitrella patens subsp. patens]	-	AT5G39990.1	PF02485	PTHR19297	KOG0799			Core-2/I-branching beta-1,6-N-acetylglucosaminyltransferase family protein	-
Pp1s14_151V6.1|PACid:18066685	80	94	146	8	6	2	10.69	11.43	18.16	2.26	1.83	0.59	CATGCCCACAATGATACTCCC	2	2	2	2	2	2	-	GO:0048037//cofactor binding	-	gi|168003892|ref|XP_001754646.1|/0/predicted protein [Physcomitrella patens subsp. patens]	-	AT3G62130.1		PTHR11601	KOG1549			Pyridoxal phosphate (PLP)-dependent transferases superfamily protein	jgi|Phypa1_1|175806|estExt_gwp_gw1.C_140117
Pp1s14_153V6.1|PACid:18066787	282	610	431	28	86	236	37.67	74.18	53.62	7.92	26.18	69.36	CATGGGCTTCTTTACTGTTTT	1	1	1	1	1	1	GO:0044464//cell part	-	-	gi|168003668|ref|XP_001754534.1|/2.55775e-73/predicted protein [Physcomitrella patens subsp. patens]	-	AT2G04900.1	PF04241	PTHR10584	KOG3472				jgi|Phypa1_1|159611|estExt_fgenesh1_pg.C_140088
Pp1s14_157V6.1|PACid:18066560	1668	301	138	16	31	96	222.81	36.6	17.17	4.52	9.44	28.21	CATGTGTGAAGATTGGAGCGA	1	1	1	1	1	1	-	-	-	gi|168003672|ref|XP_001754536.1|/1.44706e-159/predicted protein [Physcomitrella patens subsp. patens]	CLT2	AT4G24460.1						CRT (chloroquine-resistance transporter)-like transporter 2	jgi|Phypa1_1|203314|estExt_Genewise1.C_140128
Pp1s14_169V6.1|PACid:18066695	500	1330	382	785	90	76	66.79	161.74	47.52	221.93	27.4	22.34	CATGGGAAGAATTGAAGGCAA	1	1	1	1	1	1	GO:0030529//ribonucleoprotein complex;GO:0009536//plastid	GO:0003723//RNA binding;GO:0005198//structural molecule activity	GO:0010467//gene expression	gi|168052440|ref|XP_001778658.1|/1.14441e-62/predicted protein [Physcomitrella patens subsp. patens]	-	AT1G68590.1	PF04839					Ribosomal protein PSRP-3/Ycf65	jgi|Phypa1_1|115791|e_gw1.14.190.1
Pp1s14_179V6.1|PACid:18066769	1553	2315	3253	183	259	558	207.45	281.53	404.68	51.74	78.85	164	CATGGATATAAAACGTGGAAA	2	2	2	2	2	1	GO:0005740//mitochondrial envelope;GO:0030964	-	GO:0043094//cellular metabolic compound salvage	gi|168003908|ref|XP_001754654.1|/2.17678e-31/predicted protein [Physcomitrella patens subsp. patens]	-	AT4G34700.1		PTHR12868				LYR family of Fe/S cluster biogenesis protein	-
Pp1s14_181V6.1|PACid:18066621	125	196	2	44	34	58	16.7	23.84	0.25	12.44	10.35	17.05	CATGTGGGATTCGGTGGAAAA	1	1	1	1	1	1	-	GO:0003824//catalytic activity	GO:0008152//metabolic process	gi|168003688|ref|XP_001754544.1|/2.57551e-165/predicted protein [Physcomitrella patens subsp. patens]	-	AT2G37790.1	PF00248	PTHR11732	KOG1577			NAD(P)-linked oxidoreductase superfamily protein	jgi|Phypa1_1|104764|estExt_fgenesh1_pm.C_140022
Pp1s14_191V6.1|PACid:18066688	958	2309	2471	78	229	489	127.97	280.8	307.4	22.05	69.72	143.72	CATGGCTCCGAGGTCGATGGC	2	2	2	1	1	1	GO:0030529//ribonucleoprotein complex	GO:0005198//structural molecule activity	GO:0010467//gene expression	gi|168003690|ref|XP_001754545.1|/6.26922e-87/predicted protein [Physcomitrella patens subsp. patens]	-	AT2G37190.1	PF03946,PF00298	PTHR11661	KOG0886		K02870	Ribosomal protein L11 family protein	-
Pp1s14_204V6.1|PACid:18066607	55	78	116	4	6	9	7.35	9.49	14.43	1.13	1.83	2.65	CATGGCGAGTTGCACGGGTAT	1	1	1	1	1	1	GO:0043231//intracellular membrane-bounded organelle;GO:0031224//intrinsic to membrane	GO:0016780//phosphotransferase activity, for other substituted phosphate groups	GO:0000270//peptidoglycan metabolic process	gi|224434566|dbj|BAH23787.1|/0/MraY transferase [Physcomitrella patens]	TRANS11	AT4G18270.1	PF00953	PTHR22926				translocase 11	jgi|Phypa1_1|115658|e_gw1.14.148.1
Pp1s14_213V6.1|PACid:18066588	462	91	177	82	202	255	61.71	11.07	22.02	23.18	61.5	74.95	CATGGTGTTCGGAGATTATTG	1	1	1	1	1	1	-	GO:0016831//carboxy-lyase activity	GO:0009725//response to hormone stimulus;GO:0006970//response to osmotic stress;GO:0009791//post-embryonic development;GO:0006596//polyamine biosynthetic process;GO:0006525//arginine metabolic process	gi|168003930|ref|XP_001754665.1|/0/predicted protein [Physcomitrella patens subsp. patens]	ADC1	AT2G16500.1	PF02784,PF00278	PTHR11482		4.1.1.19	K01583	arginine decarboxylase 1	jgi|Phypa1_1|175868|estExt_gwp_gw1.C_140191
Pp1s14_234V6.1|PACid:18066624	14	127	104	22	60	146	1.87	15.44	12.94	6.22	18.27	42.91	CATGACTCTTCAAGAGAGGAA	2	1	1	1	1	1	GO:0016020//membrane;GO:0071944	GO:0016301//kinase activity;GO:0032559//adenyl ribonucleotide binding	GO:0006464//protein modification process	gi|168003708|ref|XP_001754554.1|/0/predicted protein [Physcomitrella patens subsp. patens]	-	AT2G16250.1	PF00560	PTHR23258	KOG1187			Leucine-rich repeat protein kinase family protein	-
Pp1s14_240V6.2|PACid:18066599	179	153	108	2	3	34	23.91	18.61	13.44	0.57	0.91	9.99	CATGCTGCTAAGAAATTTCGA	2	2	2	1	1	1	-	-	-	gi|168003940|ref|XP_001754670.1|/0/RNA polymerase II assessory factor Cdc73p [Physcomitrella patens subsp. patens]	PHP	AT3G22590.1	PF05179	PTHR12466	KOG3786			PLANT HOMOLOGOUS TO PARAFIBROMIN	jgi|Phypa1_1|203372|estExt_Genewise1.C_140198
Pp1s14_250V6.1|PACid:18066804	329	324	243	9	20	188	43.95	39.4	30.23	2.54	6.09	55.25	CATGCCACTCAGAATTACTTT	3	3	3	2	3	3	GO:0043234//protein complex	GO:0005488//binding;GO:0019787//small conjugating protein ligase activity	GO:0032446//protein modification by small protein conjugation	gi|168003946|ref|XP_001754673.1|/0/predicted protein [Physcomitrella patens subsp. patens]	MAC3A	AT1G04510.1	PF08606,PF00400	PTHR13889	KOG0289			MOS4-associated complex 3A	jgi|Phypa1_1|203375|estExt_Genewise1.C_140201
Pp1s14_259V6.1|PACid:18066716	25	59	293	80	30	33	3.34	7.17	36.45	22.62	9.13	9.7	CATGTGGGTAGAGTAAACATC	1	1	1	1	1	1	-	-	-	gi|168003952|ref|XP_001754676.1|/3.25597e-165/predicted protein [Physcomitrella patens subsp. patens]	-	AT1G22060.1	PF04508						-
Pp1s14_259V6.2|PACid:18066715	90	129	152	2	18	42	12.02	15.69	18.91	0.57	5.48	12.34	CATGTGAATTGTAACAGAATT	1	1	1	1	1	1	-	-	-	gi|168003952|ref|XP_001754676.1|/1.63115e-166/predicted protein [Physcomitrella patens subsp. patens]	-	AT1G22060.1	PF04508						jgi|Phypa1_1|159652|estExt_fgenesh1_pg.C_140148
Pp1s14_264V6.1|PACid:18066798	143	393	79	77	145	146	19.1	47.79	9.83	21.77	44.15	42.91	CATGCTGGATGTACTCAATCC	1	1	2	1	1	2	-	-	-	gi|168003956|ref|XP_001754678.1|/0/predicted protein [Physcomitrella patens subsp. patens]	-	AT4G15940.1	PF01557	PTHR11820	KOG1535			Fumarylacetoacetate (FAA) hydrolase family	-
Pp1s14_288V6.1|PACid:18066577	111	806	143	43	139	250	14.83	98.02	17.79	12.16	42.32	73.48	CATGAGCGGCCTCACTCTAGT	1	1	2	1	1	1	GO:0043234//protein complex;GO:0009534//chloroplast thylakoid	-	GO:0008152//metabolic process	gi|168003976|ref|XP_001754688.1|/4.0136e-25/predicted protein [Physcomitrella patens subsp. patens]	-	AT2G26500.1	PF08041					cytochrome b6f complex subunit (petM), putative	jgi|Phypa1_1|115764|e_gw1.14.209.1
Pp1s14_293V6.1|PACid:18066770	35	220	2	10	83	86	4.68	26.75	0.25	2.83	25.27	25.28	CATGTTGAGATTGCTCGCAAG	1	1	1	1	1	1	-	-	-	gi|168003738|ref|XP_001754569.1|/6.72431e-150/predicted protein [Physcomitrella patens subsp. patens]	-	-							-
Pp1s14_298V6.1|PACid:18066720	314	1050	151	73	157	323	41.94	127.69	18.78	20.64	47.8	94.93	CATGTAATGTAATGAAGGACT	1	1	1	2	1	1	GO:0005840//ribosome;GO:0031981//nuclear lumen;GO:0009532//plastid stroma;GO:0009526//plastid envelope;GO:0005576//extracellular region;GO:0016020//membrane	GO:0005515//protein binding;GO:0032559//adenyl ribonucleotide binding	GO:0051084//'de novo' posttranslational protein folding;GO:0009814//defense response, incompatible interaction	gi|168003742|ref|XP_001754571.1|/0/predicted protein [Physcomitrella patens subsp. patens]	CPN60B	AT1G55490.2	PF00118,PF03144	PTHR11353	KOG0356			chaperonin 60 beta	-
Pp1s14_29V6.1|PACid:18066654	175	118	117	168	16	34	23.38	14.35	14.56	47.5	4.87	9.99	CATGAAGAAGTTGCTATTTAC	1	1	1	1	1	1	-	-	-	gi|168019528|ref|XP_001762296.1|/4.44908e-114/predicted protein [Physcomitrella patens subsp. patens]	DCP1	AT1G08370.1	PF06058	PTHR16290	KOG2868			decapping 1	-
Pp1s14_318V6.2|PACid:18066781	669	693	592	38	133	23	89.36	84.28	73.65	10.74	40.49	6.76	CATGTCAGATGTTGGTCTTGT	3	3	1	1	1	1	GO:0043231//intracellular membrane-bounded organelle;GO:0044444//cytoplasmic part;GO:0005838//proteasome regulatory particle	GO:0004872//receptor activity	GO:0010260//organ senescence;GO:0034285;GO:0048827//phyllome development;GO:0048449;GO:0006511//ubiquitin-dependent protein catabolic process;GO:0006970//response to osmotic stress;GO:0009845//seed germination;GO:0048588//developmental cell growth;GO:0033554//cellular response to stress;GO:0048229//gametophyte development;GO:0009725//response to hormone stimulus;GO:0043248//proteasome assembly	gi|168003988|ref|XP_001754694.1|/8.63647e-171/predicted protein [Physcomitrella patens subsp. patens]	RPN10	AT4G38630.1	PF02809	PTHR10223	KOG2884		K03029	regulatory particle non-ATPase 10	jgi|Phypa1_1|159668|estExt_fgenesh1_pg.C_140185
Pp1s14_348V6.1|PACid:18066619	217	71	336	109	28	34	28.99	8.63	41.8	30.82	8.52	9.99	CATGCAACCCTATTTTACAAC	3	3	3	3	3	3	-	-	-	gi|168003772|ref|XP_001754586.1|/1.03476e-117/predicted protein [Physcomitrella patens subsp. patens]	-	AT4G32340.1	PF07719,PF00515					Tetratricopeptide repeat (TPR)-like superfamily protein	jgi|Phypa1_1|159676|estExt_fgenesh1_pg.C_140204
Pp1s14_350V6.1|PACid:18066691	157	484	111	131	315	292	20.97	58.86	13.81	37.04	95.9	85.82	CATGCTGAGTGAAAGAGGCGA	1	1	1	1	1	1	GO:0009536//plastid	-	-	gi|168004008|ref|XP_001754704.1|/3.7461e-164/predicted protein [Physcomitrella patens subsp. patens]	-	AT4G24750.1	PF00581		KOG1530			Rhodanese/Cell cycle control phosphatase superfamily protein	jgi|Phypa1_1|175931|estExt_gwp_gw1.C_140287
Pp1s14_353V6.1|PACid:18066795	460	62	183	53	19	34	61.45	7.54	22.77	14.98	5.78	9.99	CATGACAATGTATATTTCGGA	1	1	1	1	1	1	GO:0030312//external encapsulating structure	GO:0004091//carboxylesterase activity	GO:0071555;GO:0005976//polysaccharide metabolic process	gi|168004010|ref|XP_001754705.1|/4.862e-173/predicted protein [Physcomitrella patens subsp. patens]	PME31	AT3G29090.1	PF01095					pectin methylesterase 31	jgi|Phypa1_1|24242|gw1.14.134.1
Pp1s14_358V6.1|PACid:18066683	362	1031	801	49	49	74	48.36	125.38	99.65	13.85	14.92	21.75	CATGGCTCAATGATTCTGTTC	1	1	1	1	1	1	-	-	-	gi|85540584|gb|ABC70463.1|/0/DMI1 protein [Physcomitrella patens]	-	AT5G49960.1							jgi|Phypa1_1|159681|estExt_fgenesh1_pg.C_140210
Pp1s14_377V6.1|PACid:18066587	96	23	77	111	35	58	12.82	2.8	9.58	31.38	10.66	17.05	CATGAGAACACGTCTTGACCA	4	4	5	4	4	4	GO:0044464//cell part	GO:0046914//transition metal ion binding	-	gi|168004020|ref|XP_001754710.1|/0/predicted protein [Physcomitrella patens subsp. patens]	-	AT4G15080.1	PF01529	PTHR22883				DHHC-type zinc finger family protein	jgi|Phypa1_1|159687|estExt_fgenesh1_pg.C_140218
Pp1s14_416V6.1|PACid:18066557	273	205	722	25	8	20	36.47	24.93	89.82	7.07	2.44	5.88	CATGCAATCATTACCAGGAGC	1	1	1	1	1	1	-	-	-	gi|168003790|ref|XP_001754595.1|/0/predicted protein [Physcomitrella patens subsp. patens]	-	AT4G24900.1							jgi|Phypa1_1|67446|fgenesh1_pg.scaffold_14000234
Pp1s14_419V6.1|PACid:18066821	-	131	225	97	2	62	-	15.93	27.99	27.42	0.61	18.22	CATGTAGGTAAGATATGTAAG	-	1	1	1	1	1	GO:0009532//plastid stroma	GO:0016701//oxidoreductase activity, acting on single donors with incorporation of molecular oxygen	GO:0060918//auxin transport;GO:0009725//response to hormone stimulus;GO:0042445//hormone metabolic process;GO:0009887//organ morphogenesis;GO:0010346;GO:0016118//carotenoid catabolic process	gi|300827480|gb|ADK36681.1|/0/carotenoid cleavage dioxygenase 8 [Physcomitrella patens]	CCD8	AT4G32810.1	PF03055	PTHR10543	KOG1285			carotenoid cleavage dioxygenase 8	-
Pp1s14_440V6.1|PACid:18066596	123	111	15	15	30	57	16.43	13.5	1.87	4.24	9.13	16.75	CATGTGGAGATGTGTGAGGCG	1	1	1	1	1	1	GO:0030312//external encapsulating structure	-	-	gi|30678058|ref|NP_178442.2|/5.19404e-75/ankyrin repeat family protein [Arabidopsis thaliana]	-	AT2G03430.1	PF00023	PTHR18958	KOG4412		K06694	Ankyrin repeat family protein	-
Pp1s14_47V6.1|PACid:18066717	169	89	493	407	10	103	22.57	10.82	61.33	115.06	3.04	30.27	CATGTAATTACTGAGTGAGGT	1	1	1	1	1	1	-	-	-	gi|168003602|ref|XP_001754501.1|/3.37915e-180/predicted protein [Physcomitrella patens subsp. patens]	-	AT2G26770.2						plectin-related	-
Pp1s14_51V6.1|PACid:18066783	99	37	158	61	27	58	13.22	4.5	19.66	17.25	8.22	17.05	CATGATGTTGCGCCAAGGTTA	1	1	1	1	1	1	GO:0031224//intrinsic to membrane	GO:0015377//cation:chloride symporter activity	GO:0015698//inorganic anion transport;GO:0030001//metal ion transport	gi|168003848|ref|XP_001754624.1|/0/predicted protein [Physcomitrella patens subsp. patens]	CCC1	AT1G30450.2	PF00324	PTHR11827	KOG1288			cation-chloride co-transporter 1	jgi|Phypa1_1|175763|estExt_gwp_gw1.C_140053
Pp1s14_64V6.1|PACid:18066555	313	690	632	20	130	58	41.81	83.91	78.62	5.65	39.58	17.05	CATGAAAGAATATCTTCATTC	1	1	1	1	1	1	GO:0005746//mitochondrial respiratory chain	GO:0015078//hydrogen ion transmembrane transporter activity	GO:0022904//respiratory electron transport chain	gi|168003854|ref|XP_001754627.1|/2.91221e-57/predicted protein [Physcomitrella patens subsp. patens]	-	AT5G25450.1	PF02271	PTHR12022	KOG3440	1.10.2.2	K00417	Cytochrome bd ubiquinol oxidase, 14kDa subunit	jgi|Phypa1_1|175766|estExt_gwp_gw1.C_140063
Pp1s14_81V6.3|PACid:18066645	2	27	542	371	-	15	0.27	3.28	67.43	104.89	-	4.41	CATGCAAGACGTTGTGGAGAT	1	1	1	1	-	1	-	GO:0004672//protein kinase activity;GO:0032559//adenyl ribonucleotide binding	GO:0006464//protein modification process	gi|168003618|ref|XP_001754509.1|/0/predicted protein [Physcomitrella patens subsp. patens]	-	AT1G52540.1	PF00069,PF07714	PTHR23258	KOG1187			Protein kinase superfamily protein	jgi|Phypa1_1|115668|e_gw1.14.143.1
Pp1s14_89V6.1|PACid:18066827	222	190	318	27	33	256	29.65	23.11	39.56	7.63	10.05	75.24	CATGGGGCAATTTGAGGAGGC	3	3	1	1	1	1	GO:0030120//vesicle coat	GO:0005488//binding;GO:0022892	GO:0048193//Golgi vesicle transport	gi|168003620|ref|XP_001754510.1|/2.02208e-161/predicted protein [Physcomitrella patens subsp. patens]	-	AT1G30630.1	PF04733	PTHR10805	KOG3081			Coatomer epsilon subunit	jgi|Phypa1_1|175776|estExt_gwp_gw1.C_140081
Pp1s14_91V6.1|PACid:18066552	362	422	72	160	138	157	48.36	51.32	8.96	45.23	42.02	46.14	CATGATGGAGCTTATTCTGTA	1	1	1	1	1	1	GO:0043231//intracellular membrane-bounded organelle	GO:0046914//transition metal ion binding	-	gi|168003624|ref|XP_001754512.1|/9.42071e-156/predicted protein [Physcomitrella patens subsp. patens]	-	AT2G20280.1	PF00642	PTHR12681	KOG1763			Zinc finger C-x8-C-x5-C-x3-H type family protein	-
Pp1s150_107V6.1|PACid:18057488	140	51	137	325	32	171	18.7	6.2	17.04	91.88	9.74	50.26	CATGTACTCTACGTTCTACAT	2	2	2	1	1	1	-	-	-	gi|168039914|ref|XP_001772441.1|/1.53269e-69/predicted protein [Physcomitrella patens subsp. patens]	-	-							-
Pp1s150_114V6.1|PACid:18057533	10926	7885	6838	306	1192	1635	1459.49	958.89	850.67	86.51	362.91	480.53	CATGTGTGGGATATTATTGAA	3	3	2	1	1	1	GO:0043231//intracellular membrane-bounded organelle	GO:0017111//nucleoside-triphosphatase activity;GO:0032559//adenyl ribonucleotide binding	-	gi|168039998|ref|XP_001772483.1|/0/ATP-binding cassette transporter, subfamily A, member 2, group ATH protein PpABCA2 [Physcomitrella patens subsp. patens]	ABCA2	AT3G47730.1	PF00005	PTHR19229	KOG0059			ATP-binding cassette A2	jgi|Phypa1_1|190702|estExt_gwp_gw1.C_1500070
Pp1s150_120V6.1|PACid:18057541	-	195	49	-	60	110	-	23.71	6.1	-	18.27	32.33	CATGCATCGCCGTCGCGGATG	-	1	1	-	1	1	-	-	-	gi|168039918|ref|XP_001772443.1|/1.44509e-165/predicted protein [Physcomitrella patens subsp. patens]	EXO	AT4G08950.1	PF04674					Phosphate-responsive 1 family protein	-
Pp1s150_52V6.1|PACid:18057486	137	197	77	489	43	151	18.3	23.96	9.58	138.25	13.09	44.38	CATGTCGCTCATTCAAATAGA	1	1	1	1	1	1	GO:0043231//intracellular membrane-bounded organelle	GO:0003676//nucleic acid binding	-	gi|168039966|ref|XP_001772467.1|/1.21888e-124/predicted protein [Physcomitrella patens subsp. patens]	MBD10	AT1G15340.1	PF01429					methyl-CPG-binding domain 10	jgi|Phypa1_1|167539|estExt_fgenesh1_pg.C_1500032
Pp1s150_57V6.1|PACid:18057516	124	658	145	58	339	403	16.56	80.02	18.04	16.4	103.21	118.44	CATGTTTAAGTGTAAATGAAT	1	1	1	1	1	1	-	-	-	gi|168039968|ref|XP_001772468.1|/0/predicted protein [Physcomitrella patens subsp. patens]	-	-							jgi|Phypa1_1|167540|estExt_fgenesh1_pg.C_1500036
Pp1s150_58V6.4|PACid:18057494	44	112	52	190	55	74	5.88	13.62	6.47	53.72	16.75	21.75	CATGCGTAACTCGAGGTTTGA	1	1	1	1	1	1	GO:0005856//cytoskeleton;GO:0044444//cytoplasmic part	-	-	gi|168039970|ref|XP_001772469.1|/0/predicted protein [Physcomitrella patens subsp. patens]	TON1A	AT3G55000.1	PF09398	PTHR15431				tonneau family protein	-
Pp1s150_79V6.1|PACid:18057481	161	34	96	82	18	47	21.51	4.13	11.94	23.18	5.48	13.81	CATGAATGTGTTTGTAGCTTA	7	7	7	7	7	7	-	-	-	gi|168018583|ref|XP_001761825.1|/2.87664e-61/predicted protein [Physcomitrella patens subsp. patens]	-	AT4G24130.1	PF04398					Protein of unknown function, DUF538	-
Pp1s150_85V6.1|PACid:18057559	68	173	43	111	188	149	9.08	21.04	5.35	31.38	57.24	43.79	CATGCTCATCCACTTTCTGGA	1	1	3	1	1	1	GO:0030312//external encapsulating structure;GO:0009536//plastid	GO:0008135//translation factor activity, nucleic acid binding	GO:0006412//translation	gi|168039904|ref|XP_001772436.1|/1.06257e-152/predicted protein [Physcomitrella patens subsp. patens]	-	AT4G30690.1	PF05198,PF00707	PTHR10938			K02520	Translation initiation factor 3 protein	jgi|Phypa1_1|167549|estExt_fgenesh1_pg.C_1500049
Pp1s150_90V6.1|PACid:18057526	55	24	52	114	4	8	7.35	2.92	6.47	32.23	1.22	2.35	CATGTCATACTGCAACTTCGA	3	3	2	1	1	1	-	GO:0017111//nucleoside-triphosphatase activity;GO:0032559//adenyl ribonucleotide binding	-	gi|15242143|ref|NP_200556.1|/1.14911e-100/AAA-type ATPase family protein [Arabidopsis thaliana]	-	AT5G57480.1	PF00004	PTHR23070	KOG0743			P-loop containing nucleoside triphosphate hydrolases superfamily protein	jgi|Phypa1_1|138778|e_gw1.150.55.1
Pp1s150_91V6.1|PACid:18057515	251	376	572	5	15	80	33.53	45.73	71.16	1.41	4.57	23.51	CATGAAGTCGGTGTGAGGTCT	2	5	2	1	1	1	-	-	-	gi|168039990|ref|XP_001772479.1|/2.24293e-41/predicted protein [Physcomitrella patens subsp. patens]	-	AT3G52860.1							jgi|Phypa1_1|167554|estExt_fgenesh1_pg.C_1500056
Pp1s151_75V6.1|PACid:18039742	333	672	194	12	65	40	44.48	81.72	24.13	3.39	19.79	11.76	CATGATGCGAGTGATGTATTC	1	1	1	1	1	1	GO:0031224//intrinsic to membrane;GO:0043231//intracellular membrane-bounded organelle	-	-	gi|168040073|ref|XP_001772520.1|/1.58737e-147/predicted protein [Physcomitrella patens subsp. patens]	LAG1	AT3G25540.1	PF03798	PTHR12560	KOG1607			TRAM, LAG1 and CLN8 (TLC) lipid-sensing domain containing protein	jgi|Phypa1_1|138873|e_gw1.151.18.1
Pp1s152_111V6.1|PACid:18071348	851	2923	1694	28	789	1359	113.68	355.47	210.74	7.92	240.22	399.42	CATGCCACCTTCCGGAAATTG	1	1	1	1	1	1	-	-	-	gi|168040246|ref|XP_001772606.1|/9.65204e-54/predicted protein [Physcomitrella patens subsp. patens]	-	-							jgi|Phypa1_1|167617|estExt_fgenesh1_pg.C_1520069
Pp1s152_124V6.1|PACid:18071315	183	261	1037	113	29	53	24.45	31.74	129.01	31.95	8.83	15.58	CATGGAGCCGAGATAACCGAA	1	2	1	1	1	1	-	GO:0016211//ammonia ligase activity;GO:0032559//adenyl ribonucleotide binding	GO:0006541//glutamine metabolic process	gi|168040136|ref|XP_001772551.1|/0/predicted protein [Physcomitrella patens subsp. patens]	-	AT3G53180.1	PF00120	PTHR20852				glutamate-ammonia ligases;catalytics;glutamate-ammonia ligases	jgi|Phypa1_1|167624|estExt_fgenesh1_pg.C_1520079
Pp1s152_133V6.1|PACid:18071272	435	645	431	7	99	199	58.11	78.44	53.62	1.98	30.14	58.49	CATGCGTCACCTTCGCCATCT	1	1	1	1	1	1	GO:0043231//intracellular membrane-bounded organelle;GO:0015934//large ribosomal subunit	GO:0043169//cation binding;GO:0003723//RNA binding;GO:0005198//structural molecule activity	GO:0010467//gene expression;GO:0022613//ribonucleoprotein complex biogenesis	gi|168027425|ref|XP_001766230.1|/1.45323e-44/predicted protein [Physcomitrella patens subsp. patens]	-	AT1G15250.1	PF01907	PTHR10768	KOG3475		K02922	Zinc-binding ribosomal protein family protein	jgi|Phypa1_1|218100|estExt_Genewise1.C_1520099
Pp1s152_137V6.1|PACid:18071334	205	52	59	11	4	18	27.38	6.32	7.34	3.11	1.22	5.29	CATGCTTCAATGGGCCATTGG	3	3	1	1	1	1	GO:0044464//cell part	-	-	gi|168040260|ref|XP_001772613.1|/0/predicted protein [Physcomitrella patens subsp. patens]	-	AT3G51980.1	PF08609	PTHR19316	KOG2160		K14001	ARM repeat superfamily protein	jgi|Phypa1_1|138923|e_gw1.152.57.1
Pp1s152_152V6.1|PACid:18071246	8890	11782	4843	15003	4936	5534	1187.52	1432.81	602.48	4241.54	1502.81	1626.47	CATGCGATGACGGAGTGACAG	1	1	1	1	1	1	-	-	-	gi|168040264|ref|XP_001772615.1|/3.62284e-33/predicted protein [Physcomitrella patens subsp. patens]	-	AT5G24510.1	PF00428	PTHR21141	KOG1762		K02942	60S acidic ribosomal protein family	-
Pp1s152_167V6.1|PACid:18071335	87	163	143	9	24	17	11.62	19.82	17.79	2.54	7.31	5	CATGCTGCTGGGCAAGTTTAT	1	1	1	1	1	1	GO:0043231//intracellular membrane-bounded organelle;GO:0031224//intrinsic to membrane	GO:0008378//galactosyltransferase activity	GO:0006464//protein modification process	gi|168040274|ref|XP_001772620.1|/2.66857e-162/predicted protein [Physcomitrella patens subsp. patens]	-	AT5G53340.1	PF01762	PTHR11214	KOG2288			Galactosyltransferase family protein	jgi|Phypa1_1|138992|e_gw1.152.108.1
Pp1s152_173V6.1|PACid:18071302	83	1032	494	126	93	635	11.09	125.5	61.46	35.62	28.31	186.63	CATGCAAGCAAATTTGGCTTC	1	1	1	1	1	1	GO:0009532//plastid stroma;GO:0030529//ribonucleoprotein complex	GO:0005198//structural molecule activity	GO:0003006//reproductive developmental process;GO:0010467//gene expression	gi|168040278|ref|XP_001772622.1|/4.37382e-97/predicted protein [Physcomitrella patens subsp. patens]	emb1473	AT1G78630.1	PF00572	PTHR11545	KOG3203		K02871	Ribosomal protein L13 family protein	-
Pp1s152_24V6.1|PACid:18071312	169	127	59	109	31	35	22.57	15.44	7.34	30.82	9.44	10.29	CATGTGCATGCAATTCCAGAA	1	1	1	1	1	1	GO:0031410//cytoplasmic vesicle	GO:0016787//hydrolase activity	-	gi|168040088|ref|XP_001772527.1|/0/LAL1 AtLAF1/3-like protein [Physcomitrella patens subsp. patens]	LAF3	AT3G55850.1	PF07969	PTHR11647				Amidohydrolase family	-
Pp1s152_51V6.1|PACid:18071327	376	384	344	3	8	13	50.23	46.7	42.79	0.85	2.44	3.82	CATGGCTCAATTCCTTCACCT	1	1	1	1	1	1	GO:0015630//microtubule cytoskeleton	GO:0032559//adenyl ribonucleotide binding	GO:0007275//multicellular organismal development;GO:0003006//reproductive developmental process;GO:0009987//cellular process	gi|225458848|ref|XP_002283335.1|/5.16696e-137/PREDICTED: hypothetical protein [Vitis vinifera]	QQT1	AT5G22370.1	PF03029	PTHR21231	KOG1533		K06883	P-loop containing nucleoside triphosphate hydrolases superfamily protein	-
Pp1s152_65V6.1|PACid:18071309	957	11	6	1106	2	7	127.84	1.34	0.75	312.68	0.61	2.06	CATGTGAAACAGCTACTTCAA	1	1	1	1	1	1	-	-	-	gi|168040222|ref|XP_001772594.1|/1.35833e-25/predicted protein [Physcomitrella patens subsp. patens]	-	-							jgi|Phypa1_1|167599|estExt_fgenesh1_pg.C_1520039
Pp1s152_7V6.1|PACid:18071328	3123	4438	349	566	1320	2997	417.17	539.7	43.42	160.02	401.89	880.83	CATGTGCAACCAATTAAATCT	3	3	3	3	3	3	GO:0030529//ribonucleoprotein complex	GO:0005198//structural molecule activity	GO:0010467//gene expression	gi|168040078|ref|XP_001772522.1|/5.43509e-104/predicted protein [Physcomitrella patens subsp. patens]	-	AT1G48830.1	PF01251	PTHR11278	KOG3320		K02993	Ribosomal protein S7e family protein	jgi|Phypa1_1|86905|fgenesh1_pg.scaffold_152000005
Pp1s152_88V6.1|PACid:18071279	197	120	277	9	3	33	26.32	14.59	34.46	2.54	0.91	9.7	CATGATTCAAGCTTCGAAAAT	2	3	1	1	1	1	-	GO:0003678//DNA helicase activity;GO:0042623//ATPase activity, coupled;GO:0032559//adenyl ribonucleotide binding	GO:0006259//DNA metabolic process	gi|168050106|ref|XP_001777501.1|/0/predicted protein [Physcomitrella patens subsp. patens]	RECQSIM	AT5G27680.1	PF00270,PF00271	PTHR13710				RECQ helicase SIM	jgi|Phypa1_1|10706|gw1.152.20.1
Pp1s153_103V6.1|PACid:18056225	91	127	27	67	87	118	12.16	15.44	3.36	18.94	26.49	34.68	CATGTTAAACCTAAAACCCCT	1	3	1	3	1	3	GO:0043231//intracellular membrane-bounded organelle	GO:0016703;GO:0051536//iron-sulfur cluster binding;GO:0043169//cation binding	GO:0008152//metabolic process	gi|168040321|ref|XP_001772643.1|/0/predicted protein [Physcomitrella patens subsp. patens]	TIC55-II	AT2G24820.1	PF00355,PF08417	PTHR21266				translocon at the inner envelope membrane of chloroplasts 55-II	jgi|Phypa1_1|235252|estExt_fgenesh2_pm.C_1530005
Pp1s153_106V6.3|PACid:18056220	337	752	507	19	79	255	45.02	91.45	63.07	5.37	24.05	74.95	CATGGTTACTCCAATACGTTT	1	1	1	1	1	1	GO:0009536//plastid	-	-	gi|168040323|ref|XP_001772644.1|/1.40832e-56/predicted protein [Physcomitrella patens subsp. patens]	-	AT4G24750.1						Rhodanese/Cell cycle control phosphatase superfamily protein	-
Pp1s153_112V6.1|PACid:18056247	346	54	52	35	9	35	46.22	6.57	6.47	9.89	2.74	10.29	CATGGCAGATTTCCCACAATT	1	1	2	1	1	1	-	GO:0016740//transferase activity	-	gi|168040325|ref|XP_001772645.1|/0/predicted protein [Physcomitrella patens subsp. patens]	-	AT5G41460.1	PF04646	PTHR10811	KOG2246			Protein of unknown function (DUF604)	jgi|Phypa1_1|190868|estExt_gwp_gw1.C_1530045
Pp1s153_133V6.2|PACid:18056215	200	521	382	30	16	84	26.72	63.36	47.52	8.48	4.87	24.69	CATGTACACTTTTCAATCTTT	1	1	1	1	1	1	GO:0009536//plastid	GO:0009975//cyclase activity;GO:0016491//oxidoreductase activity	GO:0016117//carotenoid biosynthetic process;GO:0006091//generation of precursor metabolites and energy	gi|168040415|ref|XP_001772690.1|/0/predicted protein [Physcomitrella patens subsp. patens]	LUT2	AT5G57030.1	PF05834					Lycopene beta/epsilon cyclase protein	-
Pp1s153_138V6.1|PACid:18056238	46	54	147	259	56	72	6.14	6.57	18.29	73.22	17.05	21.16	CATGTGTGTGAAGGTATGAAA	1	1	1	1	1	1	GO:0044464//cell part	GO:0046914//transition metal ion binding	-	gi|168040329|ref|XP_001772647.1|/0/predicted protein [Physcomitrella patens subsp. patens]	TAF15b	AT5G58470.2	PF00641	PTHR23238				TBP-associated factor 15B	jgi|Phypa1_1|234745|estExt_fgenesh2_pg.C_1530037
Pp1s153_142V6.1|PACid:18056198	1812	579	1523	67	38	41	242.05	70.41	189.47	18.94	11.57	12.05	CATGCACTGTGGGTCAGAAAC	1	1	1	1	1	1	-	GO:0016787//hydrolase activity;GO:0016757//transferase activity, transferring glycosyl groups	GO:0005991//trehalose metabolic process	gi|168040333|ref|XP_001772649.1|/0/trehalose-6-phosphate synthase [Physcomitrella patens subsp. patens]	TPS5	AT4G17770.1	PF00982,PF02358	PTHR10788	KOG1050			trehalose phosphatase/synthase 5	jgi|Phypa1_1|190874|estExt_gwp_gw1.C_1530051
Pp1s153_72V6.1|PACid:18056185	479	978	167	716	318	322	63.98	118.93	20.78	202.42	96.82	94.64	CATGTGATCCAGGTTTGTAAC	1	1	1	1	1	1	GO:0009536//plastid	GO:0043169//cation binding;GO:0019203//carbohydrate phosphatase activity;GO:0016628//oxidoreductase activity, acting on the CH-CH group of donors, NAD or NADP as acceptor	GO:0005975//carbohydrate metabolic process;GO:0015977//carbon fixation	gi|168040391|ref|XP_001772678.1|/0/predicted protein [Physcomitrella patens subsp. patens]	HCEF1	AT3G54050.1	PF00316	PTHR11556	KOG1458	3.1.3.11	K03841	high cyclic electron flow 1	jgi|Phypa1_1|233069|estExt_fgenesh2_kg.C_1530001
Pp1s154_129V6.1|PACid:18066988	992	2058	305	555	553	766	132.51	250.27	37.94	156.91	168.37	225.13	CATGTGTTTGCAGTCTTTTGA	1	1	1	1	2	1	-	-	-	-	-	-	PF05162						-
Pp1s154_131V6.1|PACid:18066930	725	992	201	41	285	1471	96.85	120.64	25.01	11.59	86.77	432.33	CATGTTGAAAACCTGGTAATT	3	3	3	1	3	3	GO:0030529//ribonucleoprotein complex	GO:0005198//structural molecule activity	GO:0010467//gene expression	gi|168040500|ref|XP_001772732.1|/0/predicted protein [Physcomitrella patens subsp. patens]	RPL3B	AT1G61580.1	PF00297	PTHR11363	KOG0746		K02925	R-protein L3 B	jgi|Phypa1_1|63080|fgenesh1_kg.scaffold_154000004
Pp1s154_133V6.1|PACid:18066962	82	104	85	123	39	68	10.95	12.65	10.57	34.77	11.87	19.99	CATGCAGCGTATGACTAGATA	1	1	1	1	1	1	GO:0043231//intracellular membrane-bounded organelle	GO:0016462//pyrophosphatase activity	-	gi|168040582|ref|XP_001772773.1|/1.51095e-125/predicted protein [Physcomitrella patens subsp. patens]	NUDX15	AT1G28960.5	PF00293	PTHR12992	KOG3069			nudix hydrolase homolog 15	-
Pp1s154_13V6.1|PACid:18066965	159	262	113	6	6	30	21.24	31.86	14.06	1.7	1.83	8.82	CATGTCTTGTTCTACGACACT	1	1	1	1	1	1	-	-	-	gi|168040518|ref|XP_001772741.1|/3.2848e-56/predicted protein [Physcomitrella patens subsp. patens]	-	AT5G20120.1							jgi|Phypa1_1|18548|gw1.154.36.1
Pp1s154_32V6.1|PACid:18066960	164	50	225	178	6	53	21.91	6.08	27.99	50.32	1.83	15.58	CATGGAAAGGAACTCTATATA	1	1	1	1	1	1	-	GO:0015927//trehalase activity	GO:0005984//disaccharide metabolic process	gi|168040530|ref|XP_001772747.1|/0/predicted protein [Physcomitrella patens subsp. patens]	-	-							jgi|Phypa1_1|167653|estExt_fgenesh1_pg.C_1540021
Pp1s154_54V6.1|PACid:18067010	499	498	926	20	14	54	66.66	60.56	115.2	5.65	4.26	15.87	CATGGCAAATGACTTGCATTC	2	2	2	1	1	1	-	-	-	gi|168040534|ref|XP_001772749.1|/0/predicted protein [Physcomitrella patens subsp. patens]	Fes1A	AT3G09350.1	PF00514,PF02985	PTHR19316	KOG2160		K09562	Fes1A	jgi|Phypa1_1|190912|estExt_gwp_gw1.C_1540021
Pp1s154_58V6.1|PACid:18067019	-	8	222	1542	10	22	-	0.97	27.62	435.94	3.04	6.47	CATGATCGTTAACAATGAGAC	-	2	2	2	2	2	-	-	-	-	-	-							-
Pp1s154_58V6.2|PACid:18067020	-	92	1493	3054	9	43	-	11.19	185.73	863.41	2.74	12.64	CATGCTTTATCATAGACTAGC	-	1	1	1	1	1	-	-	-	-	-	-							-
Pp1s154_59V6.1|PACid:18067004	60	244	312	3	-	3	8.01	29.67	38.81	0.85	-	0.88	CATGTTTGGCAGAACAACGAA	1	1	1	1	-	1	-	-	-	gi|168040466|ref|XP_001772715.1|/6.62632e-122/predicted protein [Physcomitrella patens subsp. patens]	-	AT2G15220.1	PF04450					Plant basic secretory protein (BSP) family protein	jgi|Phypa1_1|190917|estExt_gwp_gw1.C_1540026
Pp1s154_66V6.1|PACid:18067005	186	201	33	-	-	5	24.85	24.44	4.11	-	-	1.47	CATGTGCTTGGAATCCATCGC	2	2	2	-	-	1	GO:0000275//mitochondrial proton-transporting ATP synthase complex, catalytic core F(1)	GO:0015078//hydrogen ion transmembrane transporter activity;GO:0015662//ATPase activity, coupled to transmembrane movement of ions, phosphorylative mechanism;GO:0019829//cation-transporting ATPase activity;GO:0032559//adenyl ribonucleotide binding	GO:0015986//ATP synthesis coupled proton transport	gi|168040544|ref|XP_001772754.1|/0/predicted protein [Physcomitrella patens subsp. patens]	-	AT5G08680.1	PF02874,PF00006,PF00306	PTHR15184	KOG1350			ATP synthase alpha/beta family protein	-
Pp1s154_69V6.1|PACid:18067015	3562	2853	670	2570	1314	1208	475.81	346.95	83.35	726.57	400.06	355.04	CATGGTAGTTGCCATTGCATA	1	1	1	1	1	1	GO:0000275//mitochondrial proton-transporting ATP synthase complex, catalytic core F(1)	GO:0015078//hydrogen ion transmembrane transporter activity;GO:0015662//ATPase activity, coupled to transmembrane movement of ions, phosphorylative mechanism;GO:0019829//cation-transporting ATPase activity;GO:0032559//adenyl ribonucleotide binding	GO:0015986//ATP synthesis coupled proton transport	gi|168040544|ref|XP_001772754.1|/0/predicted protein [Physcomitrella patens subsp. patens]	-	AT5G08680.1	PF02874,PF00006,PF00306	PTHR15184	KOG1350	3.6.3.14	K02133	ATP synthase alpha/beta family protein	jgi|Phypa1_1|218214|estExt_Genewise1.C_1540041
Pp1s154_8V6.1|PACid:18066977	985	391	137	688	52	61	131.58	47.55	17.04	194.51	15.83	17.93	CATGGCACATTTAATAGACAA	1	1	1	1	1	1	-	-	-	gi|168040512|ref|XP_001772738.1|/1.28709e-124/predicted protein [Physcomitrella patens subsp. patens]	-	-							jgi|Phypa1_1|167646|estExt_fgenesh1_pg.C_1540006
Pp1s155_107V6.1|PACid:18050081	162	124	200	351	115	130	21.64	15.08	24.88	99.23	35.01	38.21	CATGATTACACAATTTCACCA	1	1	2	1	1	1	-	-	-	gi|168040723|ref|XP_001772843.1|/4.41022e-135/predicted protein [Physcomitrella patens subsp. patens]	-	AT3G53970.1	PF11566,PF08577	PTHR13266	KOG4761		K06700	proteasome inhibitor-related	-
Pp1s155_21V6.1|PACid:18050088	675	132	130	3	16	29	90.17	16.05	16.17	0.85	4.87	8.52	CATGTAACTCAATCAACTGGC	1	3	1	1	1	1	GO:0043231//intracellular membrane-bounded organelle	GO:0003676//nucleic acid binding;GO:0001071	GO:0010468//regulation of gene expression;GO:0006351//transcription, DNA-dependent	gi|168021742|ref|XP_001763400.1|/2.3829e-44/predicted protein [Physcomitrella patens subsp. patens]	-	AT5G21960.1	PF00847				K09286	Integrase-type DNA-binding superfamily protein	-
Pp1s155_27V6.1|PACid:18050077	79	122	239	3	28	110	10.55	14.84	29.73	0.85	8.52	32.33	CATGATAGATTTCGGAAACAG	1	2	1	1	1	1	GO:0009536//plastid	GO:0016628//oxidoreductase activity, acting on the CH-CH group of donors, NAD or NADP as acceptor	GO:0006570//tyrosine metabolic process	gi|168040601|ref|XP_001772782.1|/1.50039e-164/predicted protein [Physcomitrella patens subsp. patens]	-	AT1G15710.1	PF03807	PTHR14239				prephenate dehydrogenase family protein	jgi|Phypa1_1|15417|gw1.155.23.1
Pp1s155_34V6.1|PACid:18050074	4156	28224	8367	564	831	1246	555.16	3432.31	1040.88	159.45	253	366.21	CATGGCAAGATGCCGGCAAGG	3	3	3	3	3	3	GO:0009536//plastid	-	GO:0006091//generation of precursor metabolites and energy	gi|168040609|ref|XP_001772786.1|/1.6858e-137/predicted protein [Physcomitrella patens subsp. patens]	LHCB4.2	AT3G08940.2	PF00504	PTHR21649			K08915	light harvesting complex photosystem II	-
Pp1s155_36V6.1|PACid:18050033	243	1393	2151	1491	729	1172	32.46	169.4	267.59	421.53	221.95	344.46	CATGGTGGAGTAATGGTCAGA	2	2	2	1	1	1	GO:0009536//plastid	-	GO:0006091//generation of precursor metabolites and energy	gi|168040609|ref|XP_001772786.1|/1.87613e-137/predicted protein [Physcomitrella patens subsp. patens]	LHCB4.2	AT3G08940.2	PF00504	PTHR21649			K08915	light harvesting complex photosystem II	jgi|Phypa1_1|218266|estExt_Genewise1.C_1550027
Pp1s155_50V6.1|PACid:18050044	-	-	12	192	-	-	-	-	1.49	54.28	-	-	CATGATATTTAATCCCCGAAA	-	-	1	1	-	-	-	GO:0016788//hydrolase activity, acting on ester bonds	GO:0044238//primary metabolic process	gi|168040687|ref|XP_001772825.1|/0/predicted protein [Physcomitrella patens subsp. patens]	-	AT1G71691.2	PF00657	PTHR22835:SF27				GDSL-like Lipase/Acylhydrolase superfamily protein	-
Pp1s155_56V6.1|PACid:18050078	19	190	146	14	41	167	2.54	23.11	18.16	3.96	12.48	49.08	CATGTGTTTTGTAGTTTTCGT	1	1	1	1	1	1	-	GO:0004672//protein kinase activity;GO:0032559//adenyl ribonucleotide binding	GO:0006464//protein modification process	gi|168040693|ref|XP_001772828.1|/0/predicted protein [Physcomitrella patens subsp. patens]	-	AT5G55830.1	PF00139,PF00069	PTHR23258	KOG1187			Concanavalin A-like lectin protein kinase family protein	jgi|Phypa1_1|190992|estExt_gwp_gw1.C_1550042
Pp1s155_76V6.1|PACid:18050050	2997	337	225	777	234	506	400.34	40.98	27.99	219.67	71.24	148.72	CATGTTCATTCTCAGTAATAA	1	1	1	1	1	1	-	-	-	gi|168040629|ref|XP_001772796.1|/2.8796e-142/predicted protein [Physcomitrella patens subsp. patens]	-	AT5G01750.2	PF04525					Protein of unknown function (DUF567)	jgi|Phypa1_1|167699|estExt_fgenesh1_pg.C_1550043
Pp1s155_7V6.1|PACid:18050061	16	24	126	8	7	17	2.14	2.92	15.67	2.26	2.13	5	CATGCACAGTGGTGCAATGCT	4	1	1	1	1	1	-	-	-	gi|168040589|ref|XP_001772776.1|/0/predicted protein [Physcomitrella patens subsp. patens]	-	AT5G26960.1	PF00646,PF01344,PF07646	PTHR23230				Galactose oxidase/kelch repeat superfamily protein	jgi|Phypa1_1|139248|e_gw1.155.18.1
Pp1s156_120V6.1|PACid:18041805	2539	3929	3957	74	317	1173	339.16	477.8	492.26	20.92	96.51	344.75	CATGCAGTTTTGCATCTTTTT	1	1	1	1	1	1	GO:0005840//ribosome	-	GO:0006970//response to osmotic stress	gi|168040880|ref|XP_001772921.1|/4.61817e-68/predicted protein [Physcomitrella patens subsp. patens]	-	AT3G12390.1	PF01849,PF00627	PTHR21713	KOG2239		K03626	Nascent polypeptide-associated complex (NAC), alpha subunit family protein	jgi|Phypa1_1|110184|estExt_fgenesh1_kg.C_1560007
Pp1s156_123V6.1|PACid:18041858	154	179	233	2	4	11	20.57	21.77	28.99	0.57	1.22	3.23	CATGGTTATCAGGGGCGTGAG	1	1	1	1	1	1	-	-	-	gi|168040794|ref|XP_001772878.1|/0/predicted protein [Physcomitrella patens subsp. patens]	-	AT2G47390.1	PF00326	PTHR11731	KOG2100			Prolyl oligopeptidase family protein	jgi|Phypa1_1|218384|estExt_Genewise1.C_1560101
Pp1s156_153V6.2|PACid:18041822	7655	2289	10536	4147	1217	1629	1022.55	278.36	1310.71	1172.41	370.53	478.77	CATGTCCCCGGCTGCTCCTGA	1	1	1	1	1	1	GO:0031224//intrinsic to membrane	GO:0005372//water transmembrane transporter activity;GO:0042887	GO:0042886//amide transport;GO:0042044//fluid transport	gi|168040908|ref|XP_001772935.1|/1.45206e-112/predicted protein [Physcomitrella patens subsp. patens]	TIP1;3	AT4G01470.1	PF00230	PTHR19139	KOG0223			tonoplast intrinsic protein 1;3	jgi|Phypa1_1|191107|estExt_gwp_gw1.C_1560118
Pp1s156_36V6.1|PACid:18041788	39	25	30	104	29	36	5.21	3.04	3.73	29.4	8.83	10.58	CATGCATCAACACGATCGGGA	5	2	2	2	2	2	-	-	GO:0006972//hyperosmotic response	gi|168040834|ref|XP_001772898.1|/0/predicted protein [Physcomitrella patens subsp. patens]	SLT1	AT2G37570.1						HSP20-like chaperones superfamily protein	-
Pp1s156_44V6.1|PACid:18041842	417	1912	196	441	994	719	55.7	232.52	24.38	124.68	302.63	211.32	CATGCTTAATATAAAGCCTGC	1	1	3	1	1	1	-	-	-	gi|168040836|ref|XP_001772899.1|/3.59874e-130/predicted protein [Physcomitrella patens subsp. patens]	-	-							jgi|Phypa1_1|167722|estExt_fgenesh1_pg.C_1560028
Pp1s156_48V6.2|PACid:18041809	104	167	358	68	21	187	13.89	20.31	44.54	19.22	6.39	54.96	CATGGAAGGTTTTACCCATAA	2	2	1	1	1	1	-	-	-	gi|168040760|ref|XP_001772861.1|/7.0257e-94/predicted protein [Physcomitrella patens subsp. patens]	PAP1	AT2G01180.1	PF01569	PTHR10165	KOG3030			phosphatidic acid phosphatase 1	jgi|Phypa1_1|47351|gw1.156.135.1
Pp1s156_53V6.1|PACid:18041803	213	105	10	-	769	827	28.45	12.77	1.24	-	234.13	243.06	CATGACACTAGGAAGATATTT	1	1	1	-	1	1	GO:0005576//extracellular region	GO:0046914//transition metal ion binding	-	gi|168040842|ref|XP_001772902.1|/7.7344e-113/predicted protein [Physcomitrella patens subsp. patens]	GL22	AT1G02335.1	PF00190,PF07883					germin-like protein subfamily 2 member 2 precursor	jgi|Phypa1_1|167726|estExt_fgenesh1_pg.C_1560033
Pp1s156_55V6.1|PACid:18041818	599	504	1516	21	23	25	80.01	61.29	188.6	5.94	7	7.35	CATGAAGGGGGCGACCAAGGC	2	2	2	1	1	1	GO:0010008//endosome membrane	-	-	gi|168040844|ref|XP_001772903.1|/2.84712e-66/predicted protein [Physcomitrella patens subsp. patens]	VPS2.3	AT1G03950.1	PF03357	PTHR10476	KOG3230			vacuolar protein sorting-associated protein 2.3	jgi|Phypa1_1|139309|e_gw1.156.134.1
Pp1s156_59V6.1|PACid:18041862	270	97	188	11	13	19	36.07	11.8	23.39	3.11	3.96	5.58	CATGCAAACCAGCTGTTGTGG	1	1	1	1	1	1	GO:0044464//cell part	GO:0046914//transition metal ion binding	-	gi|168063136|ref|XP_001783530.1|/2.71514e-105/predicted protein [Physcomitrella patens subsp. patens]	-	AT5G63280.1		PTHR21385				C2H2-like zinc finger protein	jgi|Phypa1_1|87289|fgenesh1_pg.scaffold_156000038
Pp1s156_73V6.1|PACid:18041780	40	85	269	15	9	87	5.34	10.34	33.46	4.24	2.74	25.57	CATGTGGCCATCGGTGCACCT	2	2	1	1	1	1	-	GO:0046872//metal ion binding	-	gi|168040766|ref|XP_001772864.1|/0/predicted protein [Physcomitrella patens subsp. patens]	-	AT5G01450.1	PF00097	PTHR12183	KOG4172			RING/U-box superfamily protein	jgi|Phypa1_1|167737|estExt_fgenesh1_pg.C_1560048
Pp1s156_7V6.2|PACid:18041785	1419	-	24	611	-	-	189.55	-	2.99	172.74	-	-	CATGACATATATAAGATGGAA	1	-	1	1	-	-	-	-	-	gi|168040738|ref|XP_001772850.1|/4.63276e-57/predicted protein [Physcomitrella patens subsp. patens]	-	AT2G18340.1	PF02987	PTHR23241				late embryogenesis abundant domain-containing protein / LEA domain-containing protein	-
Pp1s156_85V6.1|PACid:18041774	87	1433	1144	2	54	88	11.62	174.27	142.32	0.57	16.44	25.86	CATGCCGGTTCGGATGTTCAA	1	1	1	1	1	1	-	GO:0003824//catalytic activity	GO:0005975//carbohydrate metabolic process	gi|168040770|ref|XP_001772866.1|/8.17356e-163/predicted protein [Physcomitrella patens subsp. patens]	XTH9	AT4G03210.1	PF00722,PF06955					xyloglucan endotransglucosylase/hydrolase 9	-
Pp1s156_96V6.1|PACid:18041814	273	563	78	12	9	25	36.47	68.47	9.7	3.39	2.74	7.35	CATGAGGAGTCCAAGCCTGCT	1	1	1	1	1	1	-	-	-	gi|168040868|ref|XP_001772915.1|/3.57804e-56/predicted protein [Physcomitrella patens subsp. patens]	-	AT4G25315.2	PF11326					Expressed protein	jgi|Phypa1_1|218358|estExt_Genewise1.C_1560072
Pp1s157_16V6.2|PACid:18056661	104	43	80	108	8	15	13.89	5.23	9.95	30.53	2.44	4.41	CATGTGTTTGAACATTCAAAC	1	1	1	1	1	1	-	GO:0003676//nucleic acid binding	-	gi|168012741|ref|XP_001759060.1|/1.72831e-90/predicted protein [Physcomitrella patens subsp. patens]	-	AT2G33620.3	PF02178,PF03479					AT hook motif DNA-binding family protein	-
Pp1s157_35V6.1|PACid:18056665	-	-	47	254	-	4	-	-	5.85	71.81	-	1.18	CATGGACGAGACTGGAGAGGA	-	-	1	1	-	3	GO:0005768//endosome;GO:0016020//membrane	GO:0004553//hydrolase activity, hydrolyzing O-glycosyl compounds	GO:0009725//response to hormone stimulus;GO:0000902//cell morphogenesis;GO:0009250//glucan biosynthetic process;GO:0030865//cortical cytoskeleton organization;GO:0006972//hyperosmotic response;GO:0048513//organ development	gi|168041011|ref|XP_001772986.1|/0/predicted protein [Physcomitrella patens subsp. patens]	GH9A1	AT5G49720.1	PF00759	PTHR22298				glycosyl hydrolase 9A1	-
Pp1s157_44V6.1|PACid:18056689	8954	7871	5955	348	993	1634	1196.07	957.19	740.82	98.38	302.33	480.24	CATGGCAGGCGTAGTAAAGCT	1	1	2	1	1	1	GO:0016020//membrane	-	-	gi|168041017|ref|XP_001772989.1|/2.81055e-50/predicted protein [Physcomitrella patens subsp. patens]	ATOEP16-2	AT4G16160.1	PF02466	PTHR14110				Mitochondrial import inner membrane translocase subunit Tim17/Tim22/Tim23 family protein	jgi|Phypa1_1|218423|estExt_Genewise1.C_1570032
Pp1s157_50V6.1|PACid:18056646	2511	76	18	8	10	11	335.42	9.24	2.24	2.26	3.04	3.23	CATGTCAAAGGACTTTCCAGT	1	1	3	1	1	1	GO:0009536//plastid	GO:0046872//metal ion binding;GO:0016717//oxidoreductase activity, acting on paired donors, with oxidation of a pair of donors resulting in the reduction of molecular oxygen to two molecules of water	GO:0006631//fatty acid metabolic process	gi|168040945|ref|XP_001772953.1|/0/predicted protein [Physcomitrella patens subsp. patens]	SSI2	AT2G43710.2	PF03405			1.14.19.2	K03921	Plant stearoyl-acyl-carrier-protein desaturase family protein	jgi|Phypa1_1|87393|fgenesh1_pg.scaffold_157000030
Pp1s157_51V6.1|PACid:18056660	28	32	47	351	-	25	3.74	3.89	5.85	99.23	-	7.35	CATGGTGGCTTCGATGATTGG	1	1	8	1	-	1	GO:0043231//intracellular membrane-bounded organelle	-	GO:0006787;GO:0044257//cellular protein catabolic process	gi|168041023|ref|XP_001772992.1|/4.23573e-125/predicted protein [Physcomitrella patens subsp. patens]	-	AT4G11910.1							-
Pp1s157_53V6.1|PACid:18056669	113	139	126	214	51	79	15.09	16.9	15.67	60.5	15.53	23.22	CATGGCCCGTCTGGTTTCATA	1	1	2	1	1	1	GO:0016020//membrane	GO:0032561//guanyl ribonucleotide binding	GO:0035556//intracellular signal transduction;GO:0006810//transport	gi|168041027|ref|XP_001772994.1|/5.7275e-119/Rab11/RabA-family small GTPase [Physcomitrella patens subsp. patens]	RABA2b	AT1G07410.1	PF00071,PF08477	PTHR11708	KOG0087		K07976	RAB GTPase homolog A2B	jgi|Phypa1_1|191152|estExt_gwp_gw1.C_1570045
Pp1s157_63V6.1|PACid:18056697	307	9	19	77	11	15	41.01	1.09	2.36	21.77	3.35	4.41	CATGAGTTGTCACTTTGAGCA	1	1	1	1	1	1	-	GO:0016798//hydrolase activity, acting on glycosyl bonds;GO:0005488//binding	GO:0044238//primary metabolic process	gi|168041039|ref|XP_001773000.1|/0/predicted protein [Physcomitrella patens subsp. patens]	XYL1	AT1G68560.1	PF01055	PTHR22762	KOG1065	3.2.1.20	K01187	alpha-xylosidase 1	-
Pp1s157_69V6.2|PACid:18056639	233	263	286	389	49	182	31.12	31.98	35.58	109.98	14.92	53.49	CATGGAGCAAATTGATGATAG	2	2	2	2	2	2	-	-	-	gi|168041043|ref|XP_001773002.1|/4.24507e-68/predicted protein [Physcomitrella patens subsp. patens]	-	AT5G51510.1							jgi|Phypa1_1|167783|estExt_fgenesh1_pg.C_1570044
Pp1s157_6V6.1|PACid:18056654	249	235	46	-	2	5	33.26	28.58	5.72	-	0.61	1.47	CATGACGGAAGAATTGGAGGA	2	2	2	-	1	1	-	-	-	gi|168040923|ref|XP_001772942.1|/0/predicted protein [Physcomitrella patens subsp. patens]	-	AT1G27340.1	PF00646					Galactose oxidase/kelch repeat superfamily protein	jgi|Phypa1_1|167765|estExt_fgenesh1_pg.C_1570003
Pp1s157_76V6.1|PACid:18056679	1955	5285	1070	90	210	180	261.15	642.71	133.11	25.44	63.94	52.9	CATGTTGTTCTTAACTCCTGA	2	2	2	2	2	2	GO:0009536//plastid	GO:0016731;GO:0051536//iron-sulfur cluster binding;GO:0043169//cation binding	GO:0008152//metabolic process	gi|168003373|ref|XP_001754387.1|/7.4329e-69/predicted protein [Physcomitrella patens subsp. patens]	-	AT2G04700.1	PF02943					ferredoxin thioredoxin reductase catalytic beta chain family protein	jgi|Phypa1_1|27854|gw1.157.51.1
Pp1s158_108V6.1|PACid:18042144	57	116	11	24	38	152	7.61	14.11	1.37	6.79	11.57	44.67	CATGTGCAGTGCTCCCCAAGT	1	1	1	1	1	1	GO:0009536//plastid	GO:0016742//hydroxymethyl-, formyl- and related transferase activity	GO:0006188//IMP biosynthetic process	gi|168041124|ref|XP_001773042.1|/1.1163e-161/predicted protein [Physcomitrella patens subsp. patens]	-	AT1G31220.1	PF00551	PTHR10520	KOG3076	2.1.2.2	K00601	Formyl transferase	-
Pp1s158_109V6.1|PACid:18042103	967	3243	904	316	2510	822	129.17	394.38	112.46	89.34	764.19	241.59	CATGTCATCATTCCCCGATCT	1	1	1	1	1	1	GO:0009526//plastid envelope;GO:0043234//protein complex;GO:0009570//chloroplast stroma;GO:0009534//chloroplast thylakoid	GO:0046906//tetrapyrrole binding	GO:0009765//photosynthesis, light harvesting;GO:0009639//response to red or far red light	gi|168041250|ref|XP_001773105.1|/3.39071e-117/predicted protein [Physcomitrella patens subsp. patens]	LHCA1	AT3G54890.1	PF00504	PTHR21649				photosystem I light harvesting complex gene 1	jgi|Phypa1_1|139567|e_gw1.158.99.1
Pp1s158_129V6.1|PACid:18042112	1139	1456	4127	107	57	344	152.15	177.06	513.41	30.25	17.35	101.1	CATGCAATTCCAAAAGCTGGG	2	3	2	2	2	2	GO:0009536//plastid	GO:0016705//oxidoreductase activity, acting on paired donors, with incorporation or reduction of molecular oxygen;GO:0005506//iron ion binding	GO:0023034//intracellular signaling pathway;GO:0006787;GO:0007602//phototransduction;GO:0010073//meristem maintenance;GO:0033014//tetrapyrrole biosynthetic process	gi|168041134|ref|XP_001773047.1|/6.958e-156/predicted protein [Physcomitrella patens subsp. patens]	TED4	AT2G26670.1			KOG4480			Plant haem oxygenase (decyclizing) family protein	jgi|Phypa1_1|218505|estExt_Genewise1.C_1580090
Pp1s158_137V6.1|PACid:18042133	19	263	135	6	70	58	2.54	31.98	16.79	1.7	21.31	17.05	CATGCTTACATAAAAGTAAGA	1	1	1	1	1	1	-	-	-	-	-	-							-
Pp1s158_147V6.1|PACid:18042046	116	189	13	193	148	118	15.5	22.98	1.62	54.56	45.06	34.68	CATGAGGGGATTGGATAGCAA	1	1	11	1	1	1	GO:0043231//intracellular membrane-bounded organelle;GO:0033279	GO:0005198//structural molecule activity	GO:0010467//gene expression	gi|168041144|ref|XP_001773052.1|/1.23434e-142/predicted protein [Physcomitrella patens subsp. patens]	-	AT2G20060.1	PF00573	PTHR10746	KOG1624		K02926	Ribosomal protein L4/L1 family	jgi|Phypa1_1|191233|estExt_gwp_gw1.C_1580118
Pp1s158_15V6.1|PACid:18042113	1862	1110	1521	118	16	57	248.73	134.99	189.22	33.36	4.87	16.75	CATGCAAGACCTTGGTGCACG	1	1	1	1	1	1	-	GO:0046914//transition metal ion binding	GO:0009987//cellular process;GO:0048229//gametophyte development	gi|168003193|ref|XP_001754297.1|/6.93782e-101/predicted protein [Physcomitrella patens subsp. patens]	RHF2A	AT5G22000.3	PF00097	PTHR22764				RING-H2 group F2A	-
Pp1s158_160V6.2|PACid:18042131	159	37	27	65	34	32	21.24	4.5	3.36	18.38	10.35	9.4	CATGTTTAGAATTGATTCCAT	2	2	1	2	2	1	GO:0031224//intrinsic to membrane	GO:0022891//substrate-specific transmembrane transporter activity	GO:0006810//transport	gi|168041154|ref|XP_001773057.1|/0/predicted protein [Physcomitrella patens subsp. patens]	TMT2	AT4G35300.4	PF00083,PF07690	PTHR11600	KOG0569			tonoplast monosaccharide transporter2	-
Pp1s158_166V6.1|PACid:18042126	351	80	55	12	23	20	46.89	9.73	6.84	3.39	7	5.88	CATGATAGTCGCCGCGGCTAA	1	1	1	1	1	1	-	GO:0003677//DNA binding	GO:0006350//transcription	gi|147841888|emb|CAN65218.1|/8.61105e-51/hypothetical protein [Vitis vinifera]	WRKY42	AT4G04450.1	PF00096,PF03106					WRKY family transcription factor	-
Pp1s158_18V6.1|PACid:18042042	514	271	98	333	180	190	68.66	32.96	12.19	94.14	54.8	55.84	CATGACCATCTGTAGAATTAT	1	1	1	1	1	1	GO:0043231//intracellular membrane-bounded organelle;GO:0016020//membrane;GO:0031410//cytoplasmic vesicle	GO:0046872//metal ion binding;GO:0005515//protein binding	GO:0044267//cellular protein metabolic process	gi|168041098|ref|XP_001773029.1|/0/predicted protein [Physcomitrella patens subsp. patens]	CNX1	AT5G61790.1	PF00262	PTHR11073	KOG0675		K08054	calnexin 1	jgi|Phypa1_1|191189|estExt_gwp_gw1.C_1580023
Pp1s158_52V6.1|PACid:18042114	56	9	115	10	10	72	7.48	1.09	14.31	2.83	3.04	21.16	CATGTAATTTTCTCCCACATT	1	3	1	1	1	1	GO:0043234//protein complex	GO:0019787//small conjugating protein ligase activity	GO:0032446//protein modification by small protein conjugation	gi|168041108|ref|XP_001773034.1|/0/predicted protein [Physcomitrella patens subsp. patens]	-	AT1G76390.1	PF04564,PF00514,PF02985	PTHR22849	KOG0166			ARM repeat superfamily protein	-
Pp1s158_5V6.1|PACid:18042056	643	510	1328	103	17	53	85.89	62.02	165.21	29.12	5.18	15.58	CATGGAATTCAAGTATCAAAC	1	1	1	1	1	1	GO:0043234//protein complex;GO:0016020//membrane	GO:0043169//cation binding;GO:0004721//phosphoprotein phosphatase activity	GO:0006464//protein modification process	gi|168041088|ref|XP_001773024.1|/0/predicted protein [Physcomitrella patens subsp. patens]	-	AT4G31860.1	PF00481	PTHR13832	KOG0697	3.1.3.16	K01090	Protein phosphatase 2C family protein	jgi|Phypa1_1|139554|e_gw1.158.75.1
Pp1s158_84V6.1|PACid:18042068	382	815	132	160	271	137	51.03	99.11	16.42	45.23	82.51	40.26	CATGGTTACATTCTCATTCAA	1	1	1	1	1	1	GO:0031980//mitochondrial lumen	GO:0046914//transition metal ion binding;GO:0022892	GO:0006631//fatty acid metabolic process	gi|168041236|ref|XP_001773098.1|/2.36503e-66/predicted protein [Physcomitrella patens subsp. patens]	mtACP2	AT1G65290.1	PF00550	PTHR20863	KOG1748			mitochondrial acyl carrier protein 2	jgi|Phypa1_1|218485|estExt_Genewise1.C_1580057
Pp1s158_86V6.1|PACid:18042080	35	23	73	138	15	47	4.68	2.8	9.08	39.01	4.57	13.81	CATGTTTTGTAAGGCACGGAT	5	1	1	1	1	1	-	-	-	gi|168041238|ref|XP_001773099.1|/0/predicted protein [Physcomitrella patens subsp. patens]	-	-							-
Pp1s159_108V6.1|PACid:18049718	3930	2196	990	30	404	209	524.97	267.05	123.16	8.48	123	61.43	CATGTCAATATGAACCTGTAG	1	1	1	1	1	1	GO:0043231//intracellular membrane-bounded organelle	GO:0005515//protein binding	GO:0044267//cellular protein metabolic process;GO:0050896//response to stimulus	gi|168041351|ref|XP_001773155.1|/2.66821e-79/predicted protein [Physcomitrella patens subsp. patens]	J8	AT1G80920.1	PF00226	PTHR11821	KOG0723			Chaperone DnaJ-domain superfamily protein	jgi|Phypa1_1|167873|estExt_fgenesh1_pg.C_1590062
Pp1s159_111V6.1|PACid:18049773	150	133	70	193	160	147	20.04	16.17	8.71	54.56	48.71	43.2	CATGAGCTGAATGCAATCTCA	1	1	1	1	1	1	GO:0009536//plastid	GO:0004672//protein kinase activity;GO:0032559//adenyl ribonucleotide binding	GO:0010109//regulation of photosynthesis;GO:0048511//rhythmic process;GO:0006464//protein modification process	gi|168041435|ref|XP_001773197.1|/0/predicted protein [Physcomitrella patens subsp. patens]	STN7	AT1G68830.1	PF00069	PTHR22982	KOG0594			STT7 homolog STN7	jgi|Phypa1_1|191307|estExt_gwp_gw1.C_1590072
Pp1s159_160V6.1|PACid:18049702	23	1232	618	2	262	716	3.07	149.82	76.88	0.57	79.77	210.44	CATGTCTTCCCCGATGATGGC	3	1	1	1	1	1	-	-	-	gi|168041379|ref|XP_001773169.1|/4.07867e-109/predicted protein [Physcomitrella patens subsp. patens]	SOS5	AT3G46550.1						Fasciclin-like arabinogalactan family protein	jgi|Phypa1_1|87641|fgenesh1_pg.scaffold_159000088
Pp1s159_20V6.1|PACid:18049711	6035	931	2539	28	9	113	806.15	113.22	315.86	7.92	2.74	33.21	CATGGCCTCCAGGCGTTTGGA	2	2	2	1	1	1	-	GO:0016209//antioxidant activity;GO:0005506//iron ion binding;GO:0016702//oxidoreductase activity, acting on single donors with incorporation of molecular oxygen, incorporation of two atoms of oxygen	GO:0009062//fatty acid catabolic process;GO:0010033//response to organic substance;GO:0006950//response to stress	gi|168041311|ref|XP_001773135.1|/0/predicted protein [Physcomitrella patens subsp. patens]	ALPHA DOX2	AT1G73680.1	PF03098	PTHR11903	KOG2408	1.-.-.-	K10529	alpha dioxygenase	jgi|Phypa1_1|191272|estExt_gwp_gw1.C_1590017
Pp1s159_31V6.1|PACid:18049724	160	140	70	225	27	91	21.37	17.03	8.71	63.61	8.22	26.75	CATGGTGCACGCAGCTGCAAA	1	1	1	1	1	1	GO:0016020//membrane	GO:0046914//transition metal ion binding	GO:0009553//embryo sac development;GO:0007049//cell cycle;GO:0006508//proteolysis	gi|168003193|ref|XP_001754297.1|/4.95224e-106/predicted protein [Physcomitrella patens subsp. patens]	RHF2A	AT5G22000.2	PF00097	PTHR22937	KOG1493			RING-H2 group F2A	-
Pp1s159_32V6.2|PACid:18049776	100	199	73	286	79	100	13.36	24.2	9.08	80.86	24.05	29.39	CATGTGCAGGAGTTGCTCTTA	1	1	1	1	1	1	GO:0043231//intracellular membrane-bounded organelle	GO:0003677//DNA binding	-	gi|116787154|gb|ABK24391.1|/1.73882e-49/unknown [Picea sitchensis]	NF-YC1	AT3G48590.1	PF00125,PF00808	PTHR10252	KOG1657			nuclear factor Y, subunit C1	-
Pp1s159_47V6.1|PACid:18049747	5316	1820	1625	35	36	56	710.11	221.33	202.16	9.89	10.96	16.46	CATGCAACTTCAACAAAAGCT	1	1	1	1	1	1	GO:0009536//plastid	GO:0004312//fatty acid synthase activity	GO:0006633//fatty acid biosynthetic process	gi|168041317|ref|XP_001773138.1|/0/predicted protein [Physcomitrella patens subsp. patens]	FAB1	AT1G74960.1	PF00109,PF02801	PTHR11712	KOG1394	2.3.1.179	K09458	fatty acid biosynthesis 1	jgi|Phypa1_1|87584|fgenesh1_pg.scaffold_159000031
Pp1s159_52V6.1|PACid:18049753	8	75	110	6	4	18	1.07	9.12	13.68	1.7	1.22	5.29	CATGGTTGGTCAACACCGGCT	1	1	1	1	1	1	GO:0031981//nuclear lumen;GO:0044444//cytoplasmic part	GO:0016772//transferase activity, transferring phosphorus-containing groups;GO:0004611//phosphoenolpyruvate carboxykinase activity;GO:0032559//adenyl ribonucleotide binding	GO:0010038//response to metal ion;GO:0009267//cellular response to starvation;GO:0006006//glucose metabolic process;GO:0050832//defense response to fungus	gi|168021556|ref|XP_001763307.1|/0/predicted protein [Physcomitrella patens subsp. patens]	PCK1	AT4G37870.1	PF01293			4.1.1.49	K01610	phosphoenolpyruvate carboxykinase 1	-
Pp1s159_85V6.1|PACid:18049762	190	516	217	2	5	22	25.38	62.75	27	0.57	1.52	6.47	CATGTAGGTTGTGAATGATCA	3	3	2	1	1	1	-	-	-	gi|117166018|dbj|BAF36320.1|/5.08523e-28/hypothetical protein [Ipomoea trifida]	-	AT1G08390.1							-
Pp1s159_85V6.4|PACid:18049760	656	778	336	1315	242	145	87.63	94.61	41.8	371.77	73.68	42.62	CATGTATATATGGAATATAAA	1	1	1	1	1	1	-	-	-	gi|168041429|ref|XP_001773194.1|/2.70216e-113/predicted protein [Physcomitrella patens subsp. patens]	-	AT1G17100.1	PF04832	PTHR11220				SOUL heme-binding family protein	-
Pp1s15_107V6.1|PACid:18050636	40	374	44	-	11	41	5.34	45.48	5.47	-	3.35	12.05	CATGCTACGATTGCGATCCTT	1	1	1	-	1	1	-	-	-	gi|168004107|ref|XP_001754753.1|/0/predicted protein [Physcomitrella patens subsp. patens]	-	AT3G45090.1						P-loop containing nucleoside triphosphate hydrolases superfamily protein	-
Pp1s15_137V6.1|PACid:18050484	2536	1241	654	2	77	230	338.76	150.92	81.36	0.57	23.44	67.6	CATGGTGAGTATTGAACGAAC	2	2	1	1	1	1	GO:0016020//membrane;GO:0009536//plastid	GO:0017111//nucleoside-triphosphatase activity;GO:0032559//adenyl ribonucleotide binding	-	gi|168004391|ref|XP_001754895.1|/0/ATP-binding cassette transporter, subfamily G, member 17, group PDR protein PpABCG17 [Physcomitrella patens subsp. patens]	PEN3	AT1G59870.1	PF00005,PF01061,PF08370	PTHR19241	KOG0065			ABC-2 and Plant PDR ABC-type transporter family protein	jgi|Phypa1_1|176017|estExt_gwp_gw1.C_150083
Pp1s15_168V6.1|PACid:18050523	2790	532	458	56	83	68	372.69	64.7	56.98	15.83	25.27	19.99	CATGGTACCTTCTGGAGAGAA	3	3	3	1	1	1	-	-	-	gi|168004139|ref|XP_001754769.1|/0/predicted protein [Physcomitrella patens subsp. patens]	TIFY7	AT1G70700.2	PF06200,PF09425	PTHR23418:SF2			K13464	TIFY domain/Divergent CCT motif family protein	jgi|Phypa1_1|67560|fgenesh1_pg.scaffold_15000092
Pp1s15_172V6.1|PACid:18050471	50	68	114	-	11	35	6.68	8.27	14.18	-	3.35	10.29	CATGGACGTAACCGTGCAAGC	4	5	4	-	2	3	-	GO:0005488//binding	-	gi|168004415|ref|XP_001754907.1|/7.64642e-68/predicted protein [Physcomitrella patens subsp. patens]	-	AT2G27790.1		PTHR20957	KOG0114			RNA-binding (RRM/RBD/RNP motifs) family protein	-
Pp1s15_182V6.1|PACid:18050340	73	394	122	73	74	174	9.75	47.91	15.18	20.64	22.53	51.14	CATGGTCTTGTGATGGATGTA	1	1	1	1	1	1	GO:0009536//plastid	GO:0016861//intramolecular oxidoreductase activity, interconverting aldoses and ketoses	GO:0006098//pentose-phosphate shunt	gi|168004425|ref|XP_001754912.1|/1.60281e-120/predicted protein [Physcomitrella patens subsp. patens]	-	AT5G44520.1	PF06026	PTHR11934	KOG3075	5.3.1.6	K01807	NagB/RpiA/CoA transferase-like superfamily protein	jgi|Phypa1_1|203525|estExt_Genewise1.C_150112
Pp1s15_215V6.1|PACid:18050387	103	737	368	144	324	277	13.76	89.63	45.78	40.71	98.64	81.41	CATGTGCTCACGTACCTTCAA	3	3	3	3	3	3	-	-	-	gi|168004163|ref|XP_001754781.1|/4.49954e-33/predicted protein [Physcomitrella patens subsp. patens]	-	-							jgi|Phypa1_1|159752|estExt_fgenesh1_pg.C_150120
Pp1s15_220V6.1|PACid:18050425	43	61	126	5	43	21	5.74	7.42	15.67	1.41	13.09	6.17	CATGCTCCATTCACACGGTTC	1	1	1	1	1	1	-	-	GO:0003006//reproductive developmental process	gi|168004169|ref|XP_001754784.1|/0/predicted protein [Physcomitrella patens subsp. patens]	MEE18	AT2G34090.1	PF01933					maternal effect embryo arrest 18	jgi|Phypa1_1|116344|e_gw1.15.344.1
Pp1s15_231V6.1|PACid:18050450	282	-	-	-	-	-	37.67	-	-	-	-	-	CATGAGGATCCTGAAGGTAAT	2	-	-	-	-	-	-	-	-	gi|168004453|ref|XP_001754926.1|/3.25832e-136/predicted protein [Physcomitrella patens subsp. patens]	-	-							jgi|Phypa1_1|159758|estExt_fgenesh1_pg.C_150131
Pp1s15_244V6.1|PACid:18050579	25	65	156	-	5	6	3.34	7.9	19.41	-	1.52	1.76	CATGCTCATGACAGAGACGAC	2	2	2	-	1	1	-	-	-	gi|168004181|ref|XP_001754790.1|/0/predicted protein [Physcomitrella patens subsp. patens]	-	-		PTHR10584					-
Pp1s15_267V6.1|PACid:18050327	68	106	162	12	42	101	9.08	12.89	20.15	3.39	12.79	29.68	CATGGCCACCTGTTCTGCCAT	1	1	1	1	1	1	GO:0009534//chloroplast thylakoid	GO:0016859//cis-trans isomerase activity;GO:0005527//macrolide binding	GO:0044267//cellular protein metabolic process	gi|168004191|ref|XP_001754795.1|/2.72063e-86/predicted protein [Physcomitrella patens subsp. patens]	-	AT1G18170.1	PF00254	PTHR10516	KOG0552			FKBP-like peptidyl-prolyl cis-trans isomerase family protein	-
Pp1s15_26V6.1|PACid:18050480	87	665	267	74	273	185	11.62	80.87	33.22	20.92	83.12	54.37	CATGGTCTTCCTGTATCCATC	3	3	3	3	3	3	GO:0031224//intrinsic to membrane;GO:0033177//proton-transporting two-sector ATPase complex, proton-transporting domain;GO:0009536//plastid	GO:0015077//monovalent inorganic cation transmembrane transporter activity	GO:0006818//hydrogen transport;GO:0006754//ATP biosynthetic process	gi|168004071|ref|XP_001754735.1|/1.48324e-75/predicted protein [Physcomitrella patens subsp. patens]	-	AT4G32260.1	PF00430					ATPase, F0 complex, subunit B/B\', bacterial/chloroplast	-
Pp1s15_270V6.1|PACid:18050582	427	279	28	38	292	60	57.04	33.93	3.48	10.74	88.9	17.63	CATGTCTTGACGACAGGCCCC	1	1	1	1	1	1	GO:0009536//plastid	GO:0016874//ligase activity;GO:0019842//vitamin binding	GO:0006629//lipid metabolic process	gi|116792591|gb|ABK26424.1|/5.62273e-44/unknown [Picea sitchensis]	CAC1	AT5G16390.1	PF00364	PTHR23151			K02160	chloroplastic acetylcoenzyme A carboxylase 1	-
Pp1s15_288V6.1|PACid:18050334	90	245	46	77	88	49	12.02	29.79	5.72	21.77	26.79	14.4	CATGATAGAATATATCTACCA	1	1	1	1	1	1	GO:0031410//cytoplasmic vesicle	GO:0016628//oxidoreductase activity, acting on the CH-CH group of donors, NAD or NADP as acceptor	GO:0006694//steroid biosynthetic process;GO:0003006//reproductive developmental process	gi|168004207|ref|XP_001754803.1|/0/predicted protein [Physcomitrella patens subsp. patens]	FK	AT3G52940.1	PF01222	PTHR21257	KOG1435	1.3.1.70	K00222	Ergosterol biosynthesis ERG4/ERG24 family	-
Pp1s15_290V6.1|PACid:18050443	89	117	15	43	197	82	11.89	14.23	1.87	12.16	59.98	24.1	CATGTCCTGTTACAGCTTCTG	1	1	1	1	1	1	GO:0031981//nuclear lumen	GO:0003723//RNA binding;GO:0016741//transferase activity, transferring one-carbon groups	GO:0006399//tRNA metabolic process;GO:0042254//ribosome biogenesis;GO:0009451//RNA modification	gi|168004209|ref|XP_001754804.1|/1.26424e-130/predicted protein [Physcomitrella patens subsp. patens]	FIB2	AT4G25630.1	PF01269	PTHR10335	KOG1596	2.1.1.-	K14563	fibrillarin 2	-
Pp1s15_292V6.1|PACid:18050528	719	1928	825	35	68	415	96.04	234.46	102.63	9.89	20.7	121.97	CATGTATCTGAGGACATAACT	3	3	3	3	3	3	GO:0009526//plastid envelope;GO:0009532//plastid stroma;GO:0005576//extracellular region	GO:0016869//intramolecular transferase activity, transferring amino groups;GO:0016769//transferase activity, transferring nitrogenous groups;GO:0048037//cofactor binding	GO:0009314//response to radiation;GO:0006779//porphyrin biosynthetic process	gi|168004475|ref|XP_001754937.1|/0/predicted protein [Physcomitrella patens subsp. patens]	GSA1	AT5G63570.1	PF00202	PTHR11986	KOG1401	5.4.3.8	K01845	glutamate-1-semialdehyde-2,1-aminomutase	-
Pp1s15_298V6.2|PACid:18050544	271	168	96	152	106	95	36.2	20.43	11.94	42.97	32.27	27.92	CATGAGCTCTACATTAGCGCC	1	1	1	1	1	1	GO:0030120//vesicle coat;GO:0009536//plastid	GO:0005515//protein binding	GO:0015031//protein transport	gi|168004211|ref|XP_001754805.1|/0/predicted protein [Physcomitrella patens subsp. patens]	-	AT4G34450.1	PF01602,PF02985,PF03130,PF08752	PTHR10261	KOG1078			coatomer gamma-2 subunit, putative / gamma-2 coat protein, putative / gamma-2 COP, putative	-
Pp1s15_300V6.1|PACid:18050574	156	226	254	851	38	58	20.84	27.48	31.6	240.59	11.57	17.05	CATGTACATTGTAAATTTGTA	2	2	1	1	1	1	-	-	-	gi|168056608|ref|XP_001780311.1|/2.62953e-107/predicted protein [Physcomitrella patens subsp. patens]	-	AT1G28070.1	PF00397						-
Pp1s15_311V6.1|PACid:18050469	238	230	25	422	60	112	31.79	27.97	3.11	119.3	18.27	32.92	CATGTGTAGTTCCTTTTATGG	1	1	1	1	1	1	GO:0043234//protein complex	GO:0043169//cation binding;GO:0004721//phosphoprotein phosphatase activity;GO:0032561//guanyl ribonucleotide binding;GO:0004620//phospholipase activity	GO:0035556//intracellular signal transduction;GO:0006464//protein modification process;GO:0006810//transport	gi|168004225|ref|XP_001754812.1|/1.86969e-103/Rab18/RabC-family small GTPase [Physcomitrella patens subsp. patens]	RAB18	AT1G43890.2	PF00071,PF08477	PTHR11708	KOG0080		K07910	RAB GTPASE HOMOLOG B18	-
Pp1s15_321V6.1|PACid:18050493	53	51	39	727	44	49	7.08	6.2	4.85	205.53	13.4	14.4	CATGTTACGTGTACAATGTTA	1	1	1	1	1	1	GO:0031224//intrinsic to membrane	GO:0015101//organic cation transmembrane transporter activity	GO:0006810//transport	gi|168004233|ref|XP_001754816.1|/0/predicted protein [Physcomitrella patens subsp. patens]	AMT2	AT2G38290.1	PF00909	PTHR11730	KOG0682			ammonium transporter 2	jgi|Phypa1_1|176105|estExt_gwp_gw1.C_150226
Pp1s15_323V6.1|PACid:18050592	133	71	72	225	55	98	17.77	8.63	8.96	63.61	16.75	28.8	CATGGCCCGTTCCTGAGCTGA	1	1	1	1	1	1	GO:0016020//membrane;GO:0009536//plastid	GO:0016778;GO:0022857//transmembrane transporter activity	GO:0009725//response to hormone stimulus;GO:0008617//guanosine metabolic process;GO:0006950//response to stress	gi|168004491|ref|XP_001754945.1|/0/predicted protein [Physcomitrella patens subsp. patens]	RSH3	AT1G54130.1	PF01966,PF04607	PTHR21262	KOG1157			RELA/SPOT homolog 3	jgi|Phypa1_1|176108|estExt_gwp_gw1.C_150229
Pp1s15_328V6.1|PACid:18050556	86	276	33	52	48	123	11.49	33.56	4.11	14.7	14.61	36.15	CATGTGAACAGATAAGCAGTT	1	1	5	4	4	1	GO:0009534//chloroplast thylakoid	-	-	gi|168004237|ref|XP_001754818.1|/4.21545e-65/predicted protein [Physcomitrella patens subsp. patens]	-	AT1G52220.1							jgi|Phypa1_1|109510|estExt_fgenesh1_kg.C_150011
Pp1s15_351V6.1|PACid:18050604	465	734	128	80	144	100	62.11	89.26	15.92	22.62	43.84	29.39	CATGATGCAGCTAGGGTGTGA	1	1	1	1	1	1	GO:0044444//cytoplasmic part;GO:0016020//membrane	GO:0042802//identical protein binding;GO:0046983//protein dimerization activity	GO:0042364;GO:0009108//coenzyme biosynthetic process;GO:0006778//porphyrin metabolic process;GO:0008614//pyridoxine metabolic process;GO:0006972//hyperosmotic response;GO:0033194//response to hydroperoxide	gi|168004247|ref|XP_001754823.1|/1.29842e-163/predicted protein [Physcomitrella patens subsp. patens]	RSR4	AT5G01410.1	PF01680		KOG1606	4.-.-.-	K06215	Aldolase-type TIM barrel family protein	jgi|Phypa1_1|176118|estExt_gwp_gw1.C_150243
Pp1s15_354V6.1|PACid:18050417	142	142	18	5	18	69	18.97	17.27	2.24	1.41	5.48	20.28	CATGATAGACAGAGTGAGACT	1	1	1	1	1	1	GO:0016020//membrane	-	-	gi|168004517|ref|XP_001754958.1|/0/predicted protein [Physcomitrella patens subsp. patens]	-	AT1G36050.2	PF07970	PTHR10984	KOG2667			Endoplasmic reticulum vesicle transporter protein	jgi|Phypa1_1|203607|estExt_Genewise1.C_150245
Pp1s15_387V6.1|PACid:18050535	43	33	167	10	-	78	5.74	4.01	20.78	2.83	-	22.92	CATGGTCGAACTCAGCTTCTT	1	1	1	1	-	1	GO:0031224//intrinsic to membrane	-	GO:0051707//response to other organism	gi|168004535|ref|XP_001754967.1|/0/predicted protein [Physcomitrella patens subsp. patens]	-	AT5G42420.1	PF03151	PTHR11132	KOG1441			Nucleotide-sugar transporter family protein	-
Pp1s15_388V6.1|PACid:18050395	326	225	135	205	189	829	43.55	27.36	16.79	57.96	57.54	243.65	CATGCCGATTTCCTCGCAATC	1	1	1	1	1	1	GO:0031224//intrinsic to membrane	-	-	gi|168004271|ref|XP_001754835.1|/9.50811e-170/predicted protein [Physcomitrella patens subsp. patens]	-	AT5G42420.1	PF03151	PTHR11132	KOG1441			Nucleotide-sugar transporter family protein	-
Pp1s15_390V6.1|PACid:18050606	539	350	166	240	85	223	72	42.56	20.65	67.85	25.88	65.54	CATGGAGTTCATTCTTGGATC	3	3	3	3	1	3	-	-	-	gi|168004537|ref|XP_001754968.1|/0/predicted protein [Physcomitrella patens subsp. patens]	-	AT3G52140.1	PF07719,PF00515	PTHR12601	KOG1839			tetratricopeptide repeat (TPR)-containing protein	jgi|Phypa1_1|203627|estExt_Genewise1.C_150269
Pp1s15_393V6.1|PACid:18050339	133	711	511	35	26	150	17.77	86.46	63.57	9.89	7.92	44.09	CATGCGTTAAAATGGTGGGGA	4	4	4	1	1	1	-	-	-	gi|300140503|gb|EFJ07225.1|/5.28376e-117/hypothetical protein SELMODRAFT_429956 [Selaginella moellendorffii]	-	-	PF09353,PF02037						-
Pp1s15_397V6.2|PACid:18050608	8931	4286	3652	88	703	652	1193	521.22	454.32	24.88	214.03	191.63	CATGCATTCATGAACTCCTCC	2	2	2	1	1	1	GO:0009536//plastid	GO:0016787//hydrolase activity	GO:0010038//response to metal ion	gi|168004275|ref|XP_001754837.1|/9.3158e-138/predicted protein [Physcomitrella patens subsp. patens]	-	AT2G32520.1	PF01738	PTHR17630	KOG3043	3.1.1.45	K01061	alpha/beta-Hydrolases superfamily protein	jgi|Phypa1_1|67702|fgenesh1_pg.scaffold_15000234
Pp1s15_408V6.1|PACid:18050367	994	6467	2491	1100	1223	1920	132.78	786.45	309.89	310.98	372.35	564.3	CATGTGCTTGACGATCTACGG	1	1	1	1	1	1	GO:0009526//plastid envelope;GO:0031224//intrinsic to membrane;GO:0009570//chloroplast stroma;GO:0009534//chloroplast thylakoid;GO:0009522//photosystem I	-	GO:0006091//generation of precursor metabolites and energy	gi|168004281|ref|XP_001754840.1|/1.5719e-114/predicted protein [Physcomitrella patens subsp. patens]	PSAL	AT4G12800.1	PF02605				K02699	photosystem I subunit l	jgi|Phypa1_1|116077|e_gw1.15.281.1
Pp1s15_409V6.1|PACid:18050594	1287	8329	8737	1584	822	311	171.92	1012.89	1086.91	447.82	250.26	91.4	CATGGAGAGGTCCTCATTTTC	4	4	4	3	3	3	GO:0009523//photosystem II;GO:0043231//intracellular membrane-bounded organelle	-	GO:0044237//cellular metabolic process	gi|168004549|ref|XP_001754974.1|/4.47365e-58/predicted protein [Physcomitrella patens subsp. patens]	PSBR	AT1G79040.1	PF04725				K03541	photosystem II subunit R	jgi|Phypa1_1|109512|estExt_fgenesh1_kg.C_150013
Pp1s15_414V6.2|PACid:18050390	73	27	262	56	15	35	9.75	3.28	32.59	15.83	4.57	10.29	CATGGAGATGGTTTAAGGAAT	1	1	1	1	1	1	-	GO:0016790//thiolester hydrolase activity;GO:0070011//peptidase activity, acting on L-amino acid peptides	GO:0019941//modification-dependent protein catabolic process	gi|168004285|ref|XP_001754842.1|/0/predicted protein [Physcomitrella patens subsp. patens]	UBP26	AT3G49600.1	PF00443,PF06337,PF00240	PTHR10420	KOG1863	3.1.2.15	K11858	ubiquitin-specific protease 26	-
Pp1s15_423V6.1|PACid:18050411	1208	1478	676	2	13	25	161.36	179.74	84.1	0.57	3.96	7.35	CATGCTCTCGGACCGCAATTT	7	7	7	7	7	7	-	GO:0046914//transition metal ion binding;GO:0016861//intramolecular oxidoreductase activity, interconverting aldoses and ketoses	GO:0019852//L-ascorbic acid metabolic process;GO:0003006//reproductive developmental process;GO:0044238//primary metabolic process	gi|168004553|ref|XP_001754976.1|/6.17815e-96/predicted protein [Physcomitrella patens subsp. patens]	-	-		PTHR18929					jgi|Phypa1_1|159819|estExt_fgenesh1_pg.C_150247
Pp1s15_445V6.1|PACid:18050481	177	407	496	21	39	109	23.64	49.5	61.7	5.94	11.87	32.04	CATGGAGGATAAAAGTGTGGA	2	2	2	1	1	1	GO:0031224//intrinsic to membrane;GO:0009534//chloroplast thylakoid	GO:0005488//binding;GO:0008320//protein transmembrane transporter activity	GO:0006810//transport	gi|168004573|ref|XP_001754986.1|/0/predicted protein [Physcomitrella patens subsp. patens]	SCY1	AT2G18710.1	PF00344	PTHR10906	KOG1373		K10956	SECY homolog 1	jgi|Phypa1_1|176185|estExt_gwp_gw1.C_150343
Pp1s15_447V6.1|PACid:18050335	988	964	137	243	168	419	131.98	117.23	17.04	68.7	51.15	123.15	CATGAGATAATGGCTTTAAGA	1	1	1	1	1	1	GO:0030312//external encapsulating structure	-	-	gi|168004575|ref|XP_001754987.1|/0/predicted protein [Physcomitrella patens subsp. patens]	NOP56	AT1G56110.1	PF08156,PF08060,PF01798	PTHR10894	KOG2573		K14564	homolog of nucleolar protein NOP56	jgi|Phypa1_1|203676|estExt_Genewise1.C_150347
Pp1s15_44V6.1|PACid:18050371	228	148	101	176	58	120	30.46	18	12.56	49.76	17.66	35.27	CATGTATGCGTACACCAATTA	4	4	4	3	1	3	GO:0043231//intracellular membrane-bounded organelle	-	-	gi|168004357|ref|XP_001754878.1|/0/predicted protein [Physcomitrella patens subsp. patens]	INV-E	AT5G22510.1	PF04853					alkaline/neutral invertase	jgi|Phypa1_1|203483|estExt_Genewise1.C_150034
Pp1s15_485V6.2|PACid:18050486	1285	1755	391	82	104	337	171.65	213.43	48.64	23.18	31.66	99.05	CATGGAGGAAGGGAGAAGTGC	3	3	1	1	1	1	GO:0005840//ribosome;GO:0031981//nuclear lumen;GO:0009532//plastid stroma;GO:0009526//plastid envelope;GO:0005576//extracellular region;GO:0016020//membrane	GO:0005515//protein binding;GO:0032559//adenyl ribonucleotide binding	GO:0051084//'de novo' posttranslational protein folding;GO:0009814//defense response, incompatible interaction	gi|168004599|ref|XP_001754999.1|/0/predicted protein [Physcomitrella patens subsp. patens]	CPN60B	AT1G55490.1	PF00118	PTHR11353	KOG0356			chaperonin 60 beta	jgi|Phypa1_1|176210|estExt_gwp_gw1.C_150384
Pp1s15_488V6.1|PACid:18050597	338	466	1437	12	9	148	45.15	56.67	178.77	3.39	2.74	43.5	CATGAAGATTTAGTACTTATT	1	1	1	1	1	1	GO:0015630//microtubule cytoskeleton	GO:0003774//motor activity;GO:0000166//nucleotide binding	GO:0051301//cell division	gi|225428689|ref|XP_002281738.1|/0/PREDICTED: hypothetical protein [Vitis vinifera]	POK2	AT3G19050.1	PF00225	PTHR16012	KOG4280			phragmoplast orienting kinesin 2	-
Pp1s15_499V6.1|PACid:18050434	383	562	617	927	647	1234	51.16	68.34	76.76	262.07	196.98	362.68	CATGTATCTGATGATTCTTTG	1	1	1	1	1	1	GO:0043234//protein complex;GO:0009526//plastid envelope;GO:0005576//extracellular region	GO:0016642;GO:0016628//oxidoreductase activity, acting on the CH-CH group of donors, NAD or NADP as acceptor;GO:0048037//cofactor binding	GO:0010038//response to metal ion;GO:0006546//glycine catabolic process	gi|168004329|ref|XP_001754864.1|/0/predicted protein [Physcomitrella patens subsp. patens]	GLDP1	AT4G33010.1	PF02347	PTHR11773	KOG2040	1.4.4.2	K00281	glycine decarboxylase P-protein 1	jgi|Phypa1_1|203706|estExt_Genewise1.C_150397
Pp1s15_49V6.1|PACid:18050638	806	187	217	8	4	26	107.67	22.74	27	2.26	1.22	7.64	CATGGTCGTAAGCTCAGGCTT	1	1	1	1	1	1	-	-	-	gi|168004363|ref|XP_001754881.1|/0/predicted protein [Physcomitrella patens subsp. patens]	-	AT3G51290.2	PF04783,PF04782	PTHR21450				Protein of unknown function (DUF630) ;Protein of unknown function (DUF632)	-
Pp1s15_65V6.1|PACid:18050376	96	208	401	23	24	66	12.82	25.29	49.89	6.5	7.31	19.4	CATGCAATGGTGTCGAGGCCA	3	1	1	1	1	1	GO:0044464//cell part	GO:0004673//protein histidine kinase activity;GO:0032559//adenyl ribonucleotide binding;GO:0004872//receptor activity	GO:0006351//transcription, DNA-dependent;GO:0051716//cellular response to stimulus;GO:0010033//response to organic substance;GO:0048513//organ development;GO:2000026//regulation of multicellular organismal development;GO:0006468//protein amino acid phosphorylation;GO:0023060;GO:0009628//response to abiotic stimulus;GO:0006950//response to stress	gi|168004089|ref|XP_001754744.1|/0/sensory histidine protein kinase [Physcomitrella patens subsp. patens]	HK5	AT5G10720.1	PF08447,PF00512,PF02518,PF00072	PTHR23283				histidine kinase 5	jgi|Phypa1_1|159715|estExt_fgenesh1_pg.C_150038
Pp1s15_70V6.1|PACid:18050490	342	66390	30120	112	20846	68354	45.68	8073.67	3747.02	31.66	6346.74	20089.6	CATGAAGAGATACTGAATGAT	4	4	4	4	4	4	-	-	-	gi|168066292|ref|XP_001785074.1|/1.30776e-73/predicted protein [Physcomitrella patens subsp. patens]	-	-							-
Pp1s15_78V6.1|PACid:18050491	4	555	577	-	1553	846	0.53	67.49	71.78	-	472.82	248.64	CATGTTATTGTAGGGAATCCC	2	2	2	-	2	2	-	-	-	gi|168004369|ref|XP_001754884.1|/2.3005e-89/predicted protein [Physcomitrella patens subsp. patens]	-	-							jgi|Phypa1_1|67510|fgenesh1_pg.scaffold_15000042
Pp1s15_89V6.1|PACid:18050440	167	13	23	74	-	29	22.31	1.58	2.86	20.92	-	8.52	CATGCAAGATCCTAATTATAT	2	2	2	2	-	2	GO:0031224//intrinsic to membrane	GO:0008493//tetracycline transporter activity	GO:0015850//organic alcohol transport;GO:0042221//response to chemical stimulus	gi|168004097|ref|XP_001754748.1|/1.82554e-127/predicted protein [Physcomitrella patens subsp. patens]	ZIFL2	AT3G43790.1	PF07690	PTHR11600	KOG2615			zinc induced facilitator-like 2	-
Pp1s160_119V6.1|PACid:18068328	41	43	122	168	100	28	5.48	5.23	15.18	47.5	30.45	8.23	CATGTCAAAAAGACAAAGTAT	1	1	1	1	1	1	-	GO:0005488//binding	-	gi|168034640|ref|XP_001769820.1|/1.77477e-48/predicted protein [Physcomitrella patens subsp. patens]	-	AT5G15290.1	PF04535	PTHR11615:SF7				Uncharacterised protein family (UPF0497)	-
Pp1s160_137V6.1|PACid:18068330	528	476	132	585	804	281	70.53	57.89	16.42	165.39	244.78	82.59	CATGTTACACCTTTCCCAATA	2	2	1	2	2	2	GO:0009526//plastid envelope;GO:0009532//plastid stroma;GO:0005576//extracellular region	GO:0051536//iron-sulfur cluster binding;GO:0005506//iron ion binding;GO:0016673	GO:0006970//response to osmotic stress;GO:0008152//metabolic process	gi|168041602|ref|XP_001773280.1|/0/predicted protein [Physcomitrella patens subsp. patens]	SIR	AT5G04590.1	PF03460,PF01077,PF01402		KOG0560	1.8.7.1	K00392	sulfite reductase	jgi|Phypa1_1|218632|estExt_Genewise1.C_1600084
Pp1s160_149V6.1|PACid:18068364	898	198	1325	1782	145	936	119.95	24.08	164.83	503.79	44.15	275.1	CATGGACCTGGAAATTGCAAG	1	1	1	1	1	1	GO:0044464//cell part	GO:0016209//antioxidant activity	-	gi|168041532|ref|XP_001773245.1|/0/predicted protein [Physcomitrella patens subsp. patens]	-	-							-
Pp1s160_155V6.2|PACid:18068319	35	177	241	96	21	47	4.68	21.52	29.98	27.14	6.39	13.81	CATGGATGTCCTCCTTAAGCT	2	2	2	1	1	2	-	GO:0016491//oxidoreductase activity	GO:0016109	gi|168041612|ref|XP_001773285.1|/0/predicted protein [Physcomitrella patens subsp. patens]	LYC	AT3G10230.1	PF05834	PTHR23023		1.14.-.-	K06443	lycopene cyclase	jgi|Phypa1_1|139842|e_gw1.160.17.1
Pp1s160_44V6.1|PACid:18068373	4408	1518	1233	48	43	126	588.82	184.6	153.39	13.57	13.09	37.03	CATGGCTGCTGAGCTTTGCGC	2	2	2	1	1	1	-	GO:0016453	-	gi|168041478|ref|XP_001773218.1|/0/predicted protein [Physcomitrella patens subsp. patens]	-	AT5G47720.2	PF00108,PF02803	PTHR18919	KOG1390	2.3.1.9	K00626	Thiolase family protein	jgi|Phypa1_1|218604|estExt_Genewise1.C_1600031
Pp1s160_61V6.1|PACid:18068390	146	177	106	3	24	7	19.5	21.52	13.19	0.85	7.31	2.06	CATGCTTGGCCAAGGATTCCT	1	1	1	7	1	1	GO:0043231//intracellular membrane-bounded organelle	GO:0003676//nucleic acid binding	GO:0010468//regulation of gene expression	gi|168041568|ref|XP_001773263.1|/0/predicted protein [Physcomitrella patens subsp. patens]	-	AT5G41020.1	PF00249	PTHR10641	KOG0051			myb family transcription factor	jgi|Phypa1_1|167888|estExt_fgenesh1_pg.C_1600028
Pp1s161_107V6.1|PACid:18053304	-	-	4	224	-	-	-	-	0.5	63.33	-	-	CATGAATTAACTGGACTTCAA	-	-	2	2	-	-	-	-	-	gi|168041747|ref|XP_001773352.1|/1.02318e-83/predicted protein [Physcomitrella patens subsp. patens]	-	AT1G52910.1	PF06749					Protein of unknown function (DUF1218)	-
Pp1s161_120V6.1|PACid:18053285	196	359	108	222	91	150	26.18	43.66	13.44	62.76	27.71	44.09	CATGTGGACCGGAACCGCCAT	3	3	2	1	2	2	GO:0009534//chloroplast thylakoid;GO:0009523//photosystem II	GO:0016491//oxidoreductase activity	GO:0006778//porphyrin metabolic process;GO:0032787//monocarboxylic acid metabolic process;GO:0016122//xanthophyll metabolic process;GO:0006950//response to stress	gi|168041759|ref|XP_001773358.1|/0/predicted protein [Physcomitrella patens subsp. patens]	NPQ1	AT1G08550.1	PF07137			1.10.99.3	K09839	non-photochemical quenching 1	jgi|Phypa1_1|139915|e_gw1.161.81.1
Pp1s161_31V6.1|PACid:18053272	132	304	88	169	124	195	17.63	36.97	10.95	47.78	37.75	57.31	CATGGGAGAATTTTGCCTAAG	1	1	1	1	1	1	GO:0009534//chloroplast thylakoid	GO:0005515//protein binding	GO:0009553//embryo sac development;GO:0044267//cellular protein metabolic process	gi|168041641|ref|XP_001773299.1|/2.22299e-104/predicted protein [Physcomitrella patens subsp. patens]	EDA3	AT2G34860.2						DnaJ/Hsp40 cysteine-rich domain superfamily protein	jgi|Phypa1_1|167917|estExt_fgenesh1_pg.C_1610024
Pp1s161_5V6.1|PACid:18053276	229	316	345	9	12	16	30.59	38.43	42.92	2.54	3.65	4.7	CATGACTTTATTATGCTGGAC	1	1	1	1	1	1	-	-	-	gi|168041695|ref|XP_001773326.1|/0/predicted protein [Physcomitrella patens subsp. patens]	-	-		PTHR13903:SF2					jgi|Phypa1_1|167911|estExt_fgenesh1_pg.C_1610003
Pp1s161_60V6.1|PACid:18053275	3	24	123	129	13	46	0.4	2.92	15.3	36.47	3.96	13.52	CATGCTCCTCAGAAGCTGTAC	1	1	1	1	1	1	GO:0044444//cytoplasmic part;GO:0043231//intracellular membrane-bounded organelle	-	GO:0006810//transport	gi|168050177|ref|XP_001777536.1|/3.86117e-158/MscS-Like mechanosensitive ion channel MSCL1 [Physcomitrella patens subsp. patens]	-	AT4G00290.1	PF00924					Mechanosensitive ion channel protein	-
Pp1s161_8V6.1|PACid:18053277	1039	30	36	35	7	13	138.79	3.65	4.48	9.89	2.13	3.82	CATGTATATAATGTGGTTGAA	1	1	1	1	1	1	-	-	-	gi|168041623|ref|XP_001773290.1|/0/predicted protein [Physcomitrella patens subsp. patens]	-	AT1G72100.1		PTHR23241	KOG2886			late embryogenesis abundant domain-containing protein / LEA domain-containing protein	-
Pp1s162_107V6.1|PACid:18043560	711	371	452	26	25	29	94.98	45.12	56.23	7.35	7.61	8.52	CATGATTCCGCACAATAGGGA	3	3	2	1	1	1	-	-	-	gi|168041912|ref|XP_001773434.1|/0/predicted protein [Physcomitrella patens subsp. patens]	-	AT4G29420.1	PF00646					F-box/RNI-like superfamily protein	jgi|Phypa1_1|167966|estExt_fgenesh1_pg.C_1620063
Pp1s162_10V6.1|PACid:18043521	845	555	119	17	31	114	112.87	67.49	14.8	4.81	9.44	33.51	CATGCATTAAAAACACAATTT	1	1	1	1	1	1	GO:0009536//plastid	GO:0031406//carboxylic acid binding;GO:0016744	GO:0008652//cellular amino acid biosynthetic process	gi|168041860|ref|XP_001773408.1|/0/predicted protein [Physcomitrella patens subsp. patens]	-	AT2G31810.1	PF01842,PF10369		KOG2663	2.2.1.6	K01653	ACT domain-containing small subunit of acetolactate synthase protein	-
Pp1s162_111V6.1|PACid:18043508	55	58	211	4	8	74	7.35	7.05	26.25	1.13	2.44	21.75	CATGGGTATCTGAAAGCTGTT	1	1	1	1	1	1	GO:0043231//intracellular membrane-bounded organelle	-	-	gi|147805939|emb|CAN76698.1|/1.01069e-26/hypothetical protein [Vitis vinifera]	-	-							jgi|Phypa1_1|87869|fgenesh1_pg.scaffold_162000065
Pp1s162_128V6.1|PACid:18043561	1608	242	102	41	76	282	214.8	29.43	12.69	11.59	23.14	82.88	CATGGGTGTTGCAGCTGCCGC	1	1	1	1	1	1	-	GO:0005488//binding	-	gi|168041830|ref|XP_001773393.1|/1.78865e-42/predicted protein [Physcomitrella patens subsp. patens]	-	-							jgi|Phypa1_1|167971|estExt_fgenesh1_pg.C_1620073
Pp1s162_143V6.1|PACid:18043480	174	61	234	243	25	167	23.24	7.42	29.11	68.7	7.61	49.08	CATGGAGGAATTGAATGACAT	1	1	1	1	1	1	-	GO:0016211//ammonia ligase activity;GO:0032559//adenyl ribonucleotide binding	GO:0006541//glutamine metabolic process	gi|168041932|ref|XP_001773444.1|/0/predicted protein [Physcomitrella patens subsp. patens]	-	AT3G53180.1	PF04909,PF00120	PTHR20852				glutamate-ammonia ligases;catalytics;glutamate-ammonia ligases	jgi|Phypa1_1|191486|estExt_gwp_gw1.C_1620114
Pp1s162_167V6.1|PACid:18043542	1419	987	838	15	70	43	189.55	120.03	104.25	4.24	21.31	12.64	CATGATCTATAGAGATGCTCT	1	1	1	1	1	1	GO:0031980//mitochondrial lumen	GO:0030554//adenyl nucleotide binding;GO:0046914//transition metal ion binding;GO:0042802//identical protein binding	GO:0044267//cellular protein metabolic process;GO:0006626//protein targeting to mitochondrion	gi|168041950|ref|XP_001773453.1|/1.23462e-165/predicted protein [Physcomitrella patens subsp. patens]	AR192	AT4G26780.1	PF01025	PTHR21237	KOG3003		K03687	Co-chaperone GrpE family protein	jgi|Phypa1_1|110204|estExt_fgenesh1_kg.C_1620005
Pp1s162_17V6.1|PACid:18043506	289	559	92	4	44	53	38.6	67.98	11.45	1.13	13.4	15.58	CATGCCTTGATGAGATTTGTG	1	1	1	1	1	1	-	GO:0016798//hydrolase activity, acting on glycosyl bonds;GO:0043167//ion binding	GO:0044238//primary metabolic process	gi|168041780|ref|XP_001773368.1|/0/predicted protein [Physcomitrella patens subsp. patens]	-	AT4G31140.1	PF00332,PF07983					O-Glycosyl hydrolases family 17 protein	jgi|Phypa1_1|218702|estExt_Genewise1.C_1620027
Pp1s162_22V6.1|PACid:18043485	157	117	110	184	90	106	20.97	14.23	13.68	52.02	27.4	31.15	CATGGCCGCAATTCCTTTGTG	3	3	3	3	3	3	GO:0031224//intrinsic to membrane	GO:0015298//solute:cation antiporter activity	GO:0050896//response to stimulus;GO:0006811//ion transport	gi|168041784|ref|XP_001773370.1|/0/predicted protein [Physcomitrella patens subsp. patens]	CHX18	AT5G41610.1	PF00999		KOG1650			cation/H+ exchanger 18	-
Pp1s162_25V6.1|PACid:18043489	591	921	384	31	39	35	78.95	112	47.77	8.76	11.87	10.29	CATGATATCAGTAGCCCAGCA	1	2	1	1	1	1	-	GO:0004527//exonuclease activity	-	gi|168041870|ref|XP_001773413.1|/5.30226e-129/predicted protein [Physcomitrella patens subsp. patens]	-	AT3G07750.2	PF01138,PF03725	PTHR11097	KOG1612			3\'-5\'-exoribonuclease family protein	jgi|Phypa1_1|191431|estExt_gwp_gw1.C_1620036
Pp1s162_33V6.1|PACid:18043562	158	236	72	183	105	98	21.11	28.7	8.96	51.74	31.97	28.8	CATGGCAACACGGTTGGTAGA	1	1	1	1	1	1	GO:0031224//intrinsic to membrane	GO:0048037//cofactor binding	-	gi|168041792|ref|XP_001773374.1|/4.95965e-92/predicted protein [Physcomitrella patens subsp. patens]	ATRER1A	AT4G39220.1	PF03248	PTHR10743	KOG1688			Rer1 family protein	jgi|Phypa1_1|167945|estExt_fgenesh1_pg.C_1620023
Pp1s162_4V6.1|PACid:18043487	77	70	113	8	6	61	10.29	8.51	14.06	2.26	1.83	17.93	CATGAATCTAATAGACACTTT	1	2	1	1	1	1	-	-	-	gi|168041858|ref|XP_001773407.1|/0/predicted protein [Physcomitrella patens subsp. patens]	SEC	AT3G04240.1	PF07719,PF00515	PTHR23083				Tetratricopeptide repeat (TPR)-like superfamily protein	-
Pp1s162_69V6.1|PACid:18043471	115	82	50	236	26	138	15.36	9.97	6.22	66.72	7.92	40.56	CATGTAATATTCGCTTTGTAC	1	1	3	1	2	2	-	GO:0046914//transition metal ion binding	-	gi|168041804|ref|XP_001773380.1|/1.07802e-68/predicted protein [Physcomitrella patens subsp. patens]	-	AT5G24870.1	PF00097	PTHR22766				RING/U-box superfamily protein	-
Pp1s162_95V6.2|PACid:18043502	192	344	96	102	271	41	25.65	41.83	11.94	28.84	82.51	12.05	CATGTCTACTAGGTTACTTCC	1	1	1	1	1	1	GO:0043234//protein complex;GO:0031410//cytoplasmic vesicle	GO:0005515//protein binding	GO:0044267//cellular protein metabolic process	gi|168041906|ref|XP_001773431.1|/1.36302e-56/predicted protein [Physcomitrella patens subsp. patens]	PFD6	AT1G29990.1	PF01920	PTHR21431	KOG3478		K04798	prefoldin 6	jgi|Phypa1_1|191469|estExt_gwp_gw1.C_1620085
Pp1s162_9V6.1|PACid:18043497	2724	2982	356	21	79	243	363.87	362.64	44.29	5.94	24.05	71.42	CATGTTATAGCCGGATATTTT	1	1	1	1	1	1	GO:0044424//intracellular part	GO:0005515//protein binding;GO:0032559//adenyl ribonucleotide binding	GO:0044267//cellular protein metabolic process;GO:0010038//response to metal ion	gi|168041774|ref|XP_001773365.1|/0/predicted protein [Physcomitrella patens subsp. patens]	-	AT3G18190.1	PF00118	PTHR11353	KOG0358			TCP-1/cpn60 chaperonin family protein	jgi|Phypa1_1|218689|estExt_Genewise1.C_1620009
Pp1s163_127V6.1|PACid:18047066	145	3	21	49	-	16	19.37	0.36	2.61	13.85	-	4.7	CATGCATAGAATTTCAAACTG	1	1	2	1	-	1	-	GO:0008483//transaminase activity	GO:0006520//cellular amino acid metabolic process	gi|168042045|ref|XP_001773500.1|/0/predicted protein [Physcomitrella patens subsp. patens]	ATBCAT-5	AT5G65780.1	PF01063	PTHR11825	KOG0975	2.6.1.42	K00826	branched-chain amino acid aminotransferase 5 / branched-chain amino acid transaminase 5 (BCAT5)	-
Pp1s163_136V6.1|PACid:18047110	126	52	122	31	10	152	16.83	6.32	15.18	8.76	3.04	44.67	CATGGGGTCTATCCCACAATT	1	1	1	1	1	1	GO:0042579//microbody;GO:0009536//plastid	GO:0042623//ATPase activity, coupled;GO:0032559//adenyl ribonucleotide binding	-	gi|168042111|ref|XP_001773533.1|/0/predicted protein [Physcomitrella patens subsp. patens]	-	AT2G42520.1	PF00270,PF00271	PTHR10967	KOG0335	3.6.4.13	K11594	P-loop containing nucleoside triphosphate hydrolases superfamily protein	-
Pp1s163_36V6.1|PACid:18047041	204	357	35	15	255	56	27.25	43.41	4.35	4.24	77.64	16.46	CATGTGTAACTCCGCTTTTCC	1	1	1	1	1	1	GO:0043231//intracellular membrane-bounded organelle;GO:0030312//external encapsulating structure;GO:0010316	GO:0008443//phosphofructokinase activity;GO:0032559//adenyl ribonucleotide binding	GO:0006007//glucose catabolic process;GO:0010038//response to metal ion	gi|168041977|ref|XP_001773466.1|/0/predicted protein [Physcomitrella patens subsp. patens]	MEE51	AT4G04040.1		PTHR13697	KOG2440	2.7.1.90	K00895	Phosphofructokinase family protein	jgi|Phypa1_1|218794|estExt_Genewise1.C_1630022
Pp1s163_37V6.1|PACid:18047109	599	1375	1726	2	44	45	80.01	167.21	214.72	0.57	13.4	13.23	CATGCAGCTGTTGAGGCTTAG	2	2	2	2	2	2	GO:0015934//large ribosomal subunit;GO:0016020//membrane;GO:0030312//external encapsulating structure;GO:0009536//plastid	GO:0005488//binding;GO:0005198//structural molecule activity	GO:0010467//gene expression	gi|168041979|ref|XP_001773467.1|/4.56061e-120/predicted protein [Physcomitrella patens subsp. patens]	-	AT3G13580.1	PF08079,PF00327	PTHR11524	KOG3184		K02937	Ribosomal protein L30/L7 family protein	jgi|Phypa1_1|110206|estExt_fgenesh1_kg.C_1630002
Pp1s163_45V6.1|PACid:18047104	27	2809	1647	297	1811	737	3.61	341.6	204.89	83.97	551.37	216.61	CATGCTGTCATATCTGAAGAA	2	1	1	1	2	2	-	-	-	gi|168042067|ref|XP_001773511.1|/1.65605e-32/predicted protein [Physcomitrella patens subsp. patens]	-	-							jgi|Phypa1_1|168000|estExt_fgenesh1_pg.C_1630032
Pp1s163_57V6.1|PACid:18047050	275	846	60	19	20	47	36.73	102.88	7.46	5.37	6.09	13.81	CATGTGGGCGCCCTCTACTCA	1	1	1	1	1	1	GO:0009526//plastid envelope	-	GO:0051707//response to other organism;GO:0030001//metal ion transport;GO:0015740//C4-dicarboxylate transport	gi|168041991|ref|XP_001773473.1|/0/predicted protein [Physcomitrella patens subsp. patens]	DIT2.1	AT5G64290.1	PF00939	PTHR10283				dicarboxylate transport 2.1	-
Pp1s163_66V6.1|PACid:18047073	211	103	15	10	17	21	28.19	12.53	1.87	2.83	5.18	6.17	CATGTTTAGTTGGTTTGCAAT	1	1	1	1	1	1	GO:0044424//intracellular part	GO:0008168//methyltransferase activity	-	gi|168041999|ref|XP_001773477.1|/0/protein arginine N-methyltransferase [Physcomitrella patens subsp. patens]	SKB1	AT4G31120.1	PF05185	PTHR10738	KOG0822	2.1.1.125	K02516	SHK1 binding protein 1	jgi|Phypa1_1|218804|estExt_Genewise1.C_1630043
Pp1s163_80V6.1|PACid:18047098	111	144	114	227	96	28	14.83	17.51	14.18	64.18	29.23	8.23	CATGTAACATATCAATAAACA	1	1	1	1	1	1	-	-	-	gi|168042007|ref|XP_001773481.1|/2.71531e-141/predicted protein [Physcomitrella patens subsp. patens]	-	AT3G25545.1							-
Pp1s163_86V6.1|PACid:18047106	14	96	137	3	20	75	1.87	11.67	17.04	0.85	6.09	22.04	CATGCACTCCAGCCTTGGAGC	2	2	2	1	1	1	GO:0043231//intracellular membrane-bounded organelle	GO:0032561//guanyl ribonucleotide binding	GO:0035556//intracellular signal transduction;GO:0009725//response to hormone stimulus;GO:0010468//regulation of gene expression;GO:0006350//transcription;GO:0015031//protein transport	gi|168042087|ref|XP_001773521.1|/3.67618e-112/Arf6/ArfB-family small GTPase-like protein [Physcomitrella patens subsp. patens]	ARFA1B	AT5G14670.1	PF00025,PF08477	PTHR11711	KOG0070			ADP-ribosylation factor A1B	jgi|Phypa1_1|218815|estExt_Genewise1.C_1630058
Pp1s163_95V6.1|PACid:18047059	236	55	124	41	15	59	31.52	6.69	15.43	11.59	4.57	17.34	CATGCTGAGCAACCATCCAAG	2	2	1	1	1	1	GO:0043231//intracellular membrane-bounded organelle	GO:0001071	GO:0048467//gynoecium development;GO:0010468//regulation of gene expression;GO:0048449	gi|168042091|ref|XP_001773523.1|/0/predicted protein [Physcomitrella patens subsp. patens]	-	AT3G21330.1	PF00010					basic helix-loop-helix (bHLH) DNA-binding superfamily protein	jgi|Phypa1_1|168015|estExt_fgenesh1_pg.C_1630065
Pp1s164_48V6.2|PACid:18038210	141	880	223	4	16	24	18.83	107.02	27.74	1.13	4.87	7.05	CATGTAACGGCAAGGGATTTT	4	4	4	4	4	4	GO:0009536//plastid	GO:0005515//protein binding	GO:0044267//cellular protein metabolic process	gi|168042224|ref|XP_001773589.1|/1.86683e-49/predicted protein [Physcomitrella patens subsp. patens]	-	AT2G24395.1						chaperone protein dnaJ-related	jgi|Phypa1_1|168034|estExt_fgenesh1_pg.C_1640025
Pp1s164_49V6.1|PACid:18038252	5513	1056	2454	14	621	325	736.43	128.42	305.29	3.96	189.07	95.52	CATGTCCATCTCGACTTTGAC	3	3	3	2	1	1	-	-	-	gi|168042226|ref|XP_001773590.1|/1.12123e-160/predicted protein [Physcomitrella patens subsp. patens]	-	-	PF10067						jgi|Phypa1_1|168035|estExt_fgenesh1_pg.C_1640026
Pp1s164_53V6.1|PACid:18038261	164	35	210	100	22	115	21.91	4.26	26.12	28.27	6.7	33.8	CATGGGCAACAAAACCCTGCG	1	1	1	1	1	1	GO:0044464//cell part	GO:0005227//calcium activated cation channel activity	GO:0030001//metal ion transport	gi|168042136|ref|XP_001773545.1|/0/predicted protein [Physcomitrella patens subsp. patens]	-	-	PF07885,PF03493	PTHR10027			K04936		jgi|Phypa1_1|168038|estExt_fgenesh1_pg.C_1640029
Pp1s164_65V6.1|PACid:18038244	44	11	69	208	53	97	5.88	1.34	8.58	58.8	16.14	28.51	CATGAGAGCAACAAACTATAA	1	1	1	1	1	1	GO:0044464//cell part	GO:0004673//protein histidine kinase activity;GO:0004930//G-protein coupled receptor activity;GO:0042802//identical protein binding;GO:0032559//adenyl ribonucleotide binding	GO:0006468//protein amino acid phosphorylation;GO:0010468//regulation of gene expression;GO:0007602//phototransduction;GO:0006351//transcription, DNA-dependent;GO:0050877//neurological system process	gi|168042146|ref|XP_001773550.1|/0/phytochrome 4 [Physcomitrella patens subsp. patens]	PHYB	AT2G18790.1	PF08446,PF01590,PF00360,PF00989,PF08448,PF00512,PF02518	PTHR23283			K12121	phytochrome B	jgi|Phypa1_1|218861|estExt_Genewise1.C_1640046
Pp1s164_92V6.2|PACid:18038275	3635	1611	913	66	85	393	485.56	195.91	113.58	18.66	25.88	115.5	CATGGGGATTTATTTTTCCTC	2	2	2	2	2	2	-	GO:0003824//catalytic activity	-	gi|168042248|ref|XP_001773601.1|/2.56184e-156/predicted protein [Physcomitrella patens subsp. patens]	-	AT5G59480.1	PF00702	PTHR18901	KOG3109			Haloacid dehalogenase-like hydrolase (HAD) superfamily protein	-
Pp1s164_93V6.1|PACid:18038226	1394	1759	2434	153	130	409	186.21	213.91	302.8	43.26	39.58	120.21	CATGCATCCCAGAGTGTTAAT	1	1	1	1	1	1	GO:0009536//plastid	GO:0030528//transcription regulator activity	GO:0019740//nitrogen utilization	gi|168042250|ref|XP_001773602.1|/0/predicted protein [Physcomitrella patens subsp. patens]	-	AT4G35250.1	PF05368	PTHR14194	KOG1203			NAD(P)-binding Rossmann-fold superfamily protein	jgi|Phypa1_1|191594|estExt_gwp_gw1.C_1640056
Pp1s164_95V6.1|PACid:18038279	156	23	63	9	-	4	20.84	2.8	7.84	2.54	-	1.18	CATGTTCCTCCCAGAAGTCCG	2	2	2	1	-	1	-	GO:0043169//cation binding	GO:0006812//cation transport	gi|168042252|ref|XP_001773603.1|/0/predicted protein [Physcomitrella patens subsp. patens]	-	-	PF00403	PTHR22814	KOG1603				jgi|Phypa1_1|88048|fgenesh1_pg.scaffold_164000054
Pp1s165_105V6.1|PACid:18061883	43	153	118	-	6	7	5.74	18.61	14.68	-	1.83	2.06	CATGATAAGACTAAGATATCT	2	2	1	-	1	1	GO:0031410//cytoplasmic vesicle	GO:0016653//oxidoreductase activity, acting on NADH or NADPH, heme protein as acceptor	GO:0008152//metabolic process	gi|168042395|ref|XP_001773674.1|/1.55342e-146/predicted protein [Physcomitrella patens subsp. patens]	CBR	AT5G17770.1	PF00970,PF00175	PTHR19370	KOG0534	1.6.2.2	K00326	NADH:cytochrome B5 reductase 1	-
Pp1s165_119V6.1|PACid:18061943	653	844	872	45	33	42	87.23	102.64	108.48	12.72	10.05	12.34	CATGACAATTATGATCAACTT	3	3	3	1	1	1	GO:0009536//plastid	GO:0004674//protein serine/threonine kinase activity;GO:0032559//adenyl ribonucleotide binding	GO:0006464//protein modification process	gi|168042331|ref|XP_001773642.1|/5.39842e-179/predicted protein [Physcomitrella patens subsp. patens]	CKA1	AT5G67380.1	PF00069	PTHR11295	KOG0668	2.7.11.1	K03097	casein kinase alpha 1	jgi|Phypa1_1|218940|estExt_Genewise1.C_1650087
Pp1s165_123V6.1|PACid:18061905	761	267	912	58	17	53	101.65	32.47	113.46	16.4	5.18	15.58	CATGGGAACCAATATAGAAAC	1	1	1	1	1	1	GO:0044464//cell part	GO:0046872//metal ion binding;GO:0004620//phospholipase activity	GO:0006650//glycerophospholipid metabolic process	gi|168042337|ref|XP_001773645.1|/0/predicted protein [Physcomitrella patens subsp. patens]	PLDGAMMA3	AT4G11840.1	PF00168,PF00614,PF12357	PTHR18896	KOG1329	3.1.4.4	K01115	phospholipase D gamma 3	jgi|Phypa1_1|88138|fgenesh1_pg.scaffold_165000063
Pp1s165_13V6.2|PACid:18061917	766	1886	531	412	2676	1074	102.32	229.36	66.06	116.48	814.73	315.65	CATGTTCGTTGCCAAATTTCT	1	1	1	1	1	1	GO:0044424//intracellular part	GO:0043169//cation binding;GO:0016776//phosphotransferase activity, phosphate group as acceptor;GO:0032559//adenyl ribonucleotide binding	GO:0009209//pyrimidine ribonucleoside triphosphate biosynthetic process;GO:0009206	gi|168042281|ref|XP_001773617.1|/1.05367e-61/NDPK1 nucleotide diphosphate kinase 1 protein [Physcomitrella patens subsp. patens]	NDPK1	AT4G09320.1	PF00334	PTHR11349	KOG0888			Nucleoside diphosphate kinase family protein	jgi|Phypa1_1|168059|estExt_fgenesh1_pg.C_1650007
Pp1s165_30V6.1|PACid:18061875	290	696	1145	23	44	150	38.74	84.64	142.44	6.5	13.4	44.09	CATGACGGGCCACATTCCCCT	2	2	1	1	1	1	GO:0009941//chloroplast envelope;GO:0016020//membrane	GO:0016411//acylglycerol O-acyltransferase activity	GO:0003006//reproductive developmental process;GO:0046471//phosphatidylglycerol metabolic process	gi|168042363|ref|XP_001773658.1|/5.69895e-137/predicted protein [Physcomitrella patens subsp. patens]	ATS2	AT4G30580.1	PF01553	PTHR10434	KOG2848	2.3.1.51	K00655	Phospholipid/glycerol acyltransferase family protein	jgi|Phypa1_1|140302|e_gw1.165.34.1
Pp1s165_40V6.1|PACid:18061928	3322	4409	3520	4857	2509	3895	443.75	536.18	437.9	1373.14	763.89	1144.76	CATGGTCGCAGCTTTGATGGG	5	5	5	5	5	5	GO:0033279	GO:0005198//structural molecule activity	GO:0010467//gene expression	gi|168042299|ref|XP_001773626.1|/6.28681e-114/predicted protein [Physcomitrella patens subsp. patens]	-	AT5G48760.2	PF00572	PTHR11545	KOG3204		K02872	Ribosomal protein L13 family protein	jgi|Phypa1_1|191622|estExt_gwp_gw1.C_1650026
Pp1s165_55V6.1|PACid:18061944	194	186	202	2	4	3	25.91	22.62	25.13	0.57	1.22	0.88	CATGCTTATTTCTTATACCAG	1	1	1	1	1	1	GO:0044444//cytoplasmic part;GO:0016020//membrane;GO:0031981//nuclear lumen	GO:0032561//guanyl ribonucleotide binding	GO:0035556//intracellular signal transduction	gi|168042379|ref|XP_001773666.1|/7.24923e-100/rop-family small GTPase [Physcomitrella patens subsp. patens]	RAC3	AT4G35020.2	PF00071,PF08477	PTHR11708	KOG0393		K07975	RAC-like 3	jgi|Phypa1_1|191636|estExt_gwp_gw1.C_1650043
Pp1s165_66V6.1|PACid:18061901	153	133	101	465	123	166	20.44	16.17	12.56	131.46	37.45	48.79	CATGTGGGTCCTTAATTTATA	1	1	1	1	1	1	GO:0043231//intracellular membrane-bounded organelle	GO:0046914//transition metal ion binding;GO:0048037//cofactor binding;GO:0016783//sulfurtransferase activity;GO:0032559//adenyl ribonucleotide binding	GO:0031163;GO:0000096//sulfur amino acid metabolic process	gi|168042317|ref|XP_001773635.1|/0/predicted protein [Physcomitrella patens subsp. patens]	NFS1	AT5G65720.1	PF00266	PTHR11601	KOG1549	2.8.1.7	K04487	nitrogen fixation S (NIFS)-like 1	-
Pp1s166_108V6.3|PACid:18052584	189	399	355	6	72	36	25.25	48.52	44.16	1.7	21.92	10.58	CATGCCACCAAAGTTGCTTTC	1	1	1	1	1	1	-	GO:0005488//binding;GO:0016741//transferase activity, transferring one-carbon groups	GO:0006730//one-carbon metabolic process	gi|168042532|ref|XP_001773742.1|/4.92104e-101/predicted protein [Physcomitrella patens subsp. patens]	-	AT3G58470.1	PF10237	PTHR13200	KOG3350			nucleic acid binding;methyltransferases	jgi|Phypa1_1|168108|estExt_fgenesh1_pg.C_1660055
Pp1s166_109V6.1|PACid:18052564	461	680	102	-	4	6	61.58	82.69	12.69	-	1.22	1.76	CATGTGCGAGGGAGCAGTGAA	2	2	2	-	2	1	-	-	-	gi|168042534|ref|XP_001773743.1|/7.30907e-126/predicted protein [Physcomitrella patens subsp. patens]	ROD1	AT3G15820.1						phosphatidic acid phosphatase-related / PAP2-related	-
Pp1s166_11V6.1|PACid:18052547	115	109	47	204	63	147	15.36	13.26	5.85	57.67	19.18	43.2	CATGTGCTATATGCTTGAGAG	1	1	4	1	1	1	-	-	-	gi|168042488|ref|XP_001773720.1|/0/predicted protein [Physcomitrella patens subsp. patens]	-	-							jgi|Phypa1_1|168094|estExt_fgenesh1_pg.C_1660006
Pp1s166_16V6.2|PACid:18052545	79	138	183	2	4	4	10.55	16.78	22.77	0.57	1.22	1.18	CATGTGAAAATATCAAGGACA	2	2	1	1	1	1	GO:0043231//intracellular membrane-bounded organelle;GO:0043234//protein complex	GO:0003712//transcription cofactor activity;GO:0004468//lysine N-acetyltransferase activity	GO:0010468//regulation of gene expression;GO:0016570//histone modification	gi|168042426|ref|XP_001773689.1|/0/predicted protein [Physcomitrella patens subsp. patens]	-	AT5G18420.1	PF10155	PTHR15975					jgi|Phypa1_1|168095|estExt_fgenesh1_pg.C_1660010
Pp1s166_53V6.1|PACid:18052562	229	22	106	10	2	2	30.59	2.68	13.19	2.83	0.61	0.59	CATGCTCGTCATTGGTATCCA	1	4	1	1	1	1	-	-	-	gi|168042506|ref|XP_001773729.1|/0/predicted protein [Physcomitrella patens subsp. patens]	-	AT2G46080.1		PTHR22936:SF1					-
Pp1s166_69V6.2|PACid:18052536	5	29	129	7	2	43	0.67	3.53	16.05	1.98	0.61	12.64	CATGTCTACTGGATCAGCTAT	1	1	1	1	1	1	GO:0043231//intracellular membrane-bounded organelle	GO:0003676//nucleic acid binding	GO:0010468//regulation of gene expression	gi|168042458|ref|XP_001773705.1|/6.92342e-89/predicted protein [Physcomitrella patens subsp. patens]	-	-							jgi|Phypa1_1|168101|estExt_fgenesh1_pg.C_1660037
Pp1s166_99V6.1|PACid:18052574	231	17	31	48	39	81	30.86	2.07	3.86	13.57	11.87	23.81	CATGATGCTACATTGATGCTG	1	1	1	1	1	1	-	-	-	gi|296089990|emb|CBI39809.3|/1.64069e-68/unnamed protein product [Vitis vinifera]	PA200	AT3G13330.1	PF02985,PF11919					proteasome activating protein 200	-
Pp1s167_101V6.2|PACid:18069393	169	132	43	204	67	67	22.57	16.05	5.35	57.67	20.4	19.69	CATGTGTATTTCTACGACATA	1	1	1	1	1	1	-	-	-	gi|168042669|ref|XP_001773810.1|/1.7597e-111/predicted protein [Physcomitrella patens subsp. patens]	-	-							jgi|Phypa1_1|168135|estExt_fgenesh1_pg.C_1670054
Pp1s167_126V6.1|PACid:18069408	904	1508	274	7	28	34	120.76	183.39	34.09	1.98	8.52	9.99	CATGCCAAGCAATTATTGATC	1	1	1	1	1	1	GO:0043231//intracellular membrane-bounded organelle	-	-	gi|116784132|gb|ABK23225.1|/1.84488e-35/unknown [Picea sitchensis]	-	AT1G22750.2							-
Pp1s167_139V6.1|PACid:18069396	352	175	599	6	6	23	47.02	21.28	74.52	1.7	1.83	6.76	CATGGGAGAGAAGCCAGAATG	2	2	1	4	4	1	GO:0044464//cell part	GO:0005099//Ras GTPase activator activity	GO:0032318//regulation of Ras GTPase activity	gi|168042607|ref|XP_001773779.1|/0/predicted protein [Physcomitrella patens subsp. patens]	-	AT3G55020.1	PF00566	PTHR22957	KOG2058			Ypt/Rab-GAP domain of gyp1p superfamily protein	jgi|Phypa1_1|168144|estExt_fgenesh1_pg.C_1670076
Pp1s167_149V6.1|PACid:18069436	442	353	97	146	246	301	59.04	42.93	12.07	41.28	74.9	88.47	CATGAGGTGTTATCATTTTAT	1	1	1	1	1	1	GO:0030312//external encapsulating structure;GO:0032991//macromolecular complex;GO:0031981//nuclear lumen	GO:0003676//nucleic acid binding	GO:0010467//gene expression	gi|168042691|ref|XP_001773821.1|/0/predicted protein [Physcomitrella patens subsp. patens]	La1	AT4G32720.2	PF05383,PF00076,PF08777	PTHR22792	KOG4213		K11090	La protein 1	jgi|Phypa1_1|191772|estExt_gwp_gw1.C_1670108
Pp1s167_150V6.1|PACid:18069449	296	524	96	67	241	88	39.54	63.72	11.94	18.94	73.37	25.86	CATGAAGAAATCTGTTTTATC	1	1	1	1	1	1	GO:0043234//protein complex;GO:0043231//intracellular membrane-bounded organelle	GO:0043021//ribonucleoprotein binding;GO:0008135//translation factor activity, nucleic acid binding	GO:0006413//translational initiation	gi|168042615|ref|XP_001773783.1|/3.2473e-123/predicted protein [Physcomitrella patens subsp. patens]	EIF3K	AT4G33250.1	PF03399,PF10075	PTHR13022	KOG3252			eukaryotic translation initiation factor 3K	-
Pp1s167_152V6.2|PACid:18069376	19	24	112	64	7	40	2.54	2.92	13.93	18.09	2.13	11.76	CATGGGAAAGAGAGCTGCACA	3	3	1	1	1	1	-	GO:0019783//small conjugating protein-specific protease activity	GO:0019538//protein metabolic process	gi|168042693|ref|XP_001773822.1|/1.41422e-131/predicted protein [Physcomitrella patens subsp. patens]	-	AT5G60190.1	PF02902	PTHR22875	KOG3246			Cysteine proteinases superfamily protein	jgi|Phypa1_1|168150|estExt_fgenesh1_pg.C_1670083
Pp1s167_18V6.1|PACid:18069410	599	3273	1099	59	202	248	80.01	398.03	136.72	16.68	61.5	72.89	CATGCGGACTCTTCCGTCTCG	2	2	2	2	2	2	GO:0009532//plastid stroma;GO:0030529//ribonucleoprotein complex	GO:0005198//structural molecule activity	GO:0010467//gene expression	gi|168042551|ref|XP_001773751.1|/3.11562e-75/predicted protein [Physcomitrella patens subsp. patens]	RPL27	AT5G40950.1	PF01016	PTHR15893	KOG4600			ribosomal protein large subunit 27	jgi|Phypa1_1|168116|estExt_fgenesh1_pg.C_1670011
Pp1s167_24V6.1|PACid:18069382	164	132	395	56	15	116	21.91	16.05	49.14	15.83	4.57	34.09	CATGCATCCATGAAAAGGTCT	3	3	3	1	1	1	-	-	-	gi|168042557|ref|XP_001773754.1|/0/predicted protein [Physcomitrella patens subsp. patens]	-	AT3G03570.1	PF12070	PTHR21243				Protein of unknown function (DUF3550/UPF0682)	jgi|Phypa1_1|140444|e_gw1.167.21.1
Pp1s167_46V6.1|PACid:18069413	42	97	284	13	4	9	5.61	11.8	35.33	3.68	1.22	2.65	CATGGTCGAGAAACTGACAAG	1	1	1	1	1	1	-	GO:0051540;GO:0004468//lysine N-acetyltransferase activity	GO:0040007//growth;GO:0009292//genetic transfer	gi|168042647|ref|XP_001773799.1|/0/RNA polymerase II elongator complex, subunit ELP3/histone acetyltransferase [Physcomitrella patens subsp. patens]	ELO3	AT5G50320.1	PF04055	PTHR11135	KOG2535			radical SAM domain-containing protein / GCN5-related N-acetyltransferase (GNAT) family protein	-
Pp1s167_55V6.1|PACid:18069431	146	126	126	2	17	9	19.5	15.32	15.67	0.57	5.18	2.65	CATGTCACCCATCGATCTCAT	1	1	1	1	1	1	GO:0016020//membrane	-	GO:0006810//transport	gi|168042649|ref|XP_001773800.1|/8.55193e-141/predicted protein [Physcomitrella patens subsp. patens]	PUMP1	AT3G54110.1	PF00153	PTHR11896	KOG0753		K03454	plant uncoupling mitochondrial protein 1	jgi|Phypa1_1|88240|fgenesh1_pg.scaffold_167000031
Pp1s167_66V6.1|PACid:18069360	52	64	136	4	25	76	6.95	7.78	16.92	1.13	7.61	22.34	CATGATTTTTGGAGGGCTTTC	1	1	1	1	1	1	-	-	-	gi|168042571|ref|XP_001773761.1|/0/predicted protein [Physcomitrella patens subsp. patens]	-	AT5G15710.1	PF00646					Galactose oxidase/kelch repeat superfamily protein	jgi|Phypa1_1|168127|estExt_fgenesh1_pg.C_1670034
Pp1s167_88V6.1|PACid:18069403	1584	1238	349	9	24	43	211.59	150.55	43.42	2.54	7.31	12.64	CATGTTTCAAGCAACTGTGTT	1	1	1	1	1	1	GO:0016020//membrane	GO:0000257//nitrilase activity	GO:0008152//metabolic process	gi|168042579|ref|XP_001773765.1|/0/predicted protein [Physcomitrella patens subsp. patens]	NIT4	AT5G22300.1	PF00795	PTHR23088	KOG0805	3.5.5.1,3.5.5.4	K13035	nitrilase 4	-
Pp1s167_98V6.1|PACid:18069384	630	1115	198	151	556	442	84.16	135.59	24.63	42.69	169.28	129.91	CATGTTACTCTCGACTTGTGC	1	1	1	1	1	1	GO:0000275//mitochondrial proton-transporting ATP synthase complex, catalytic core F(1)	GO:0015078//hydrogen ion transmembrane transporter activity	GO:0006810//transport;GO:0006754//ATP biosynthetic process	gi|168042585|ref|XP_001773768.1|/2.38938e-106/predicted protein [Physcomitrella patens subsp. patens]	ATP5	AT5G13450.1	PF00213	PTHR11910	KOG1662	3.6.3.14	K02137	delta subunit of Mt ATP synthase	jgi|Phypa1_1|110216|estExt_fgenesh1_kg.C_1670004
Pp1s168_104V6.1|PACid:18038489	85	43	217	260	9	86	11.35	5.23	27	73.51	2.74	25.28	CATGCAAGAGGACCTTAAACG	3	5	2	1	1	1	-	-	-	gi|168042794|ref|XP_001773872.1|/7.04526e-101/predicted protein [Physcomitrella patens subsp. patens]	-	AT3G27090.1	PF10539	PTHR23230				DCD (Development and Cell Death) domain protein	jgi|Phypa1_1|191832|estExt_gwp_gw1.C_1680066
Pp1s168_54V6.1|PACid:18038475	2	62	265	29	-	7	0.27	7.54	32.97	8.2	-	2.06	CATGCACCACGGTTACTACCT	1	1	2	1	-	1	GO:0005576//extracellular region;GO:0030312//external encapsulating structure	GO:0016798//hydrolase activity, acting on glycosyl bonds;GO:0016758//transferase activity, transferring hexosyl groups	GO:0044042//glucan metabolic process	gi|167999344|ref|XP_001752377.1|/1.14039e-143/predicted protein [Physcomitrella patens subsp. patens]	XTH5	AT5G13870.1	PF00722,PF06955			2.4.1.207	K08235	xyloglucan endotransglucosylase/hydrolase 5	jgi|Phypa1_1|140590|e_gw1.168.26.1
Pp1s168_58V6.1|PACid:18038506	102	152	530	242	6	133	13.63	18.48	65.93	68.42	1.83	39.09	CATGTAAATTCAGTGAATCAA	6	6	6	2	3	1	-	-	-	gi|168042724|ref|XP_001773837.1|/0/predicted protein [Physcomitrella patens subsp. patens]	-	-							jgi|Phypa1_1|168163|estExt_fgenesh1_pg.C_1680032
Pp1s168_70V6.3|PACid:18038501	221	246	25	342	199	296	29.52	29.92	3.11	96.69	60.59	87	CATGGTTGGTTGTGTAATTGC	1	1	1	1	1	1	GO:0016020//membrane;GO:0009536//plastid	GO:0046872//metal ion binding;GO:0016868//intramolecular transferase activity, phosphotransferases	GO:0010038//response to metal ion;GO:0019318//hexose metabolic process	gi|168042732|ref|XP_001773841.1|/0/predicted protein [Physcomitrella patens subsp. patens]	PGM2	AT1G70730.1	PF02878,PF02879,PF02880,PF00408	PTHR22573	KOG0625	5.4.2.2	K01835	Phosphoglucomutase/phosphomannomutase family protein	jgi|Phypa1_1|191802|estExt_gwp_gw1.C_1680032
Pp1s168_73V6.1|PACid:18038467	377	-	-	3	-	3	50.36	-	-	0.85	-	0.88	CATGTTGAATTCCCTGGTTTT	1	-	-	1	-	1	-	-	-	gi|168042734|ref|XP_001773842.1|/3.70791e-142/predicted protein [Physcomitrella patens subsp. patens]	-	AT3G22490.1	PF04927					Seed maturation protein	-
Pp1s168_83V6.1|PACid:18038468	1303	326	6839	89	38	598	174.05	39.64	850.79	25.16	11.57	175.76	CATGCAATTTTGAGCTTCCTT	1	1	1	1	1	1	GO:0043231//intracellular membrane-bounded organelle	GO:0046872//metal ion binding	GO:0006950//response to stress	gi|168042784|ref|XP_001773867.1|/5.74164e-94/predicted protein [Physcomitrella patens subsp. patens]	-	AT1G24620.1	PF00036	PTHR10891	KOG0027			EF hand calcium-binding protein family	jgi|Phypa1_1|191818|estExt_gwp_gw1.C_1680052
Pp1s168_84V6.1|PACid:18038487	2296	796	224	953	266	647	306.7	96.8	27.87	269.43	80.99	190.16	CATGTATAGCTTACAACAAGG	1	1	1	1	1	1	-	GO:0016709//oxidoreductase activity, acting on paired donors, with incorporation or reduction of molecular oxygen, NADH or NADPH as one donor, and incorporation of one atom of oxygen;GO:0005506//iron ion binding	GO:0008152//metabolic process	gi|168042786|ref|XP_001773868.1|/0/predicted protein [Physcomitrella patens subsp. patens]	C4H	AT2G30490.1	PF00067	PTHR19383	KOG0156	1.14.13.11	K00487	cinnamate-4-hydroxylase	-
Pp1s169_104V6.1|PACid:18069081	333	437	77	57	84	66	44.48	53.14	9.58	16.11	25.57	19.4	CATGTACGCTTGAATTTGGGA	1	1	1	1	1	1	GO:0031981//nuclear lumen	GO:0034062//RNA polymerase activity;GO:0003676//nucleic acid binding;GO:0005515//protein binding	GO:0010467//gene expression	gi|168042851|ref|XP_001773900.1|/0/predicted protein [Physcomitrella patens subsp. patens]	RPAC43	AT1G60620.1	PF01193,PF01000	PTHR11800	KOG1521			RNA polymerase I subunit 43	jgi|Phypa1_1|107528|estExt_fgenesh1_pm.C_1690011
Pp1s169_113V6.1|PACid:18069054	92	573	271	5	13	14	12.29	69.68	33.71	1.41	3.96	4.11	CATGGCGGCTGGCTTTTCGAA	1	1	1	1	1	1	GO:0043231//intracellular membrane-bounded organelle	GO:0016741//transferase activity, transferring one-carbon groups	-	gi|168042859|ref|XP_001773904.1|/4.47301e-170/predicted protein [Physcomitrella patens subsp. patens]	MENG	AT1G23360.1	PF01209,PF08241,PF08242	PTHR10108	KOG1540	2.1.1.-	K06127	S-adenosyl-L-methionine-dependent methyltransferases superfamily protein	jgi|Phypa1_1|140685|e_gw1.169.77.1
Pp1s169_125V6.2|PACid:18069063	389	462	655	45	39	28	51.96	56.18	81.48	12.72	11.87	8.23	CATGGGTCAGTCAGACGTTCC	1	1	1	1	1	1	GO:0043234//protein complex	GO:0019207//kinase regulator activity	-	gi|168042863|ref|XP_001773906.1|/1.39046e-157/predicted protein [Physcomitrella patens subsp. patens]	CKB1	AT5G47080.1	PF01214	PTHR11740	KOG3092		K03115	casein kinase II beta chain 1	jgi|Phypa1_1|219176|estExt_Genewise1.C_1690113
Pp1s169_138V6.1|PACid:18069029	126	-	4	10	-	-	16.83	-	0.5	2.83	-	-	CATGAAGTGGATGAGGCGTCT	1	-	2	1	-	-	GO:0043227//membrane-bounded organelle	GO:0016903//oxidoreductase activity, acting on the aldehyde or oxo group of donors	GO:0006007//glucose catabolic process	gi|168042871|ref|XP_001773910.1|/0/predicted protein [Physcomitrella patens subsp. patens]	IAR4	AT1G24180.1	PF00676	PTHR11516				Thiamin diphosphate-binding fold (THDP-binding) superfamily protein	jgi|Phypa1_1|59475|fgenesh1_pm.scaffold_169000019
Pp1s169_19V6.1|PACid:18069072	13792	26572	15932	631	1865	1787	1842.33	3231.41	1981.99	178.39	567.81	525.21	CATGTGAACCCTATTCGGTGC	1	1	1	1	1	1	GO:0015935//small ribosomal subunit;GO:0009536//plastid	GO:0005198//structural molecule activity	GO:0010467//gene expression;GO:0022613//ribonucleoprotein complex biogenesis	gi|168063533|ref|XP_001783725.1|/4.23361e-45/predicted protein [Physcomitrella patens subsp. patens]	-	AT2G40510.1	PF01283	PTHR12538	KOG1768		K02976	Ribosomal protein S26e family protein	-
Pp1s169_24V6.1|PACid:18069005	19	38	162	76	9	43	2.54	4.62	20.15	21.49	2.74	12.64	CATGTTGCGCCAATTTAAGCC	4	1	1	1	1	1	-	-	-	gi|168042805|ref|XP_001773877.1|/0/predicted protein [Physcomitrella patens subsp. patens]	-	AT4G10840.1	PF07719,PF00515,PF07721	PTHR19959	KOG1840			Tetratricopeptide repeat (TPR)-like superfamily protein	jgi|Phypa1_1|42039|gw1.169.141.1
Pp1s169_50V6.1|PACid:18068994	305	526	102	196	272	234	40.74	63.97	12.69	55.41	82.81	68.77	CATGCTCCTTTTAATTCTTAC	1	1	1	1	1	1	GO:0009536//plastid	GO:0003723//RNA binding;GO:0046872//metal ion binding;GO:0004812//aminoacyl-tRNA ligase activity;GO:0032559//adenyl ribonucleotide binding	GO:0006418//tRNA aminoacylation for protein translation	gi|168042825|ref|XP_001773887.1|/0/predicted protein [Physcomitrella patens subsp. patens]	-	AT3G58140.1	PF01409,PF03147	PTHR11538	KOG2783	6.1.1.20	K01889	phenylalanyl-tRNA synthetase class IIc family protein	-
Pp1s169_68V6.1|PACid:18068999	637	111	78	216	134	111	85.09	13.5	9.7	61.07	40.8	32.62	CATGGACTTTTGTTCGGAGCC	1	1	1	1	1	1	GO:0009526//plastid envelope;GO:0031224//intrinsic to membrane	GO:0032559//adenyl ribonucleotide binding;GO:0015300//solute:solute antiporter activity	GO:0051234//establishment of localization	gi|168056050|ref|XP_001780035.1|/0/predicted protein [Physcomitrella patens subsp. patens]	NTT1	AT1G80300.1	PF03219				K03301	nucleotide transporter 1	-
Pp1s169_85V6.2|PACid:18069055	494	140	618	64	16	100	65.99	17.03	76.88	18.09	4.87	29.39	CATGTGGTTGAACAAATGGAG	3	3	1	1	1	1	-	-	-	gi|168042839|ref|XP_001773894.1|/0/predicted protein [Physcomitrella patens subsp. patens]	-	AT3G62010.1							jgi|Phypa1_1|107526|estExt_fgenesh1_pm.C_1690008
Pp1s169_91V6.1|PACid:18069011	614	543	922	777	265	116	82.02	66.03	114.7	219.67	80.68	34.09	CATGCGATTACCTTACATTCC	1	1	1	1	1	1	-	GO:0070011//peptidase activity, acting on L-amino acid peptides	GO:0019538//protein metabolic process	gi|168042941|ref|XP_001773945.1|/0/predicted protein [Physcomitrella patens subsp. patens]	-	AT1G02305.1	PF00112	PTHR12411	KOG1543	3.4.18.1	K08568	Cysteine proteinases superfamily protein	-
Pp1s16_10V6.1|PACid:18055707	14	109	17	73	5	45	1.87	13.26	2.11	20.64	1.52	13.23	CATGTGAGGCGCACCGCTTGT	1	1	1	1	1	1	-	-	-	gi|168004616|ref|XP_001755007.1|/1.0785e-164/predicted protein [Physcomitrella patens subsp. patens]	CHAL	AT2G30370.1						allergen-related	jgi|Phypa1_1|159846|estExt_fgenesh1_pg.C_160004
Pp1s16_174V6.1|PACid:18055552	632	35	498	69	14	60	84.42	4.26	61.95	19.51	4.26	17.63	CATGGTCCGTGCTGCTGCGGC	1	1	1	1	1	1	-	-	-	gi|167997643|ref|XP_001751528.1|/9.06563e-07/predicted protein [Physcomitrella patens subsp. patens]	-	-							-
Pp1s16_179V6.2|PACid:18055606	717	3549	3543	913	1015	887	95.78	431.59	440.76	258.12	309.03	260.69	CATGATTGTGACGGGAATGGA	5	5	5	4	4	4	GO:0009941//chloroplast envelope	-	GO:0006772//thiamin metabolic process	gi|168004944|ref|XP_001755171.1|/0/predicted protein [Physcomitrella patens subsp. patens]	THI1	AT5G54770.1	PF01946	PTHR23023	KOG2960		K03146	thiazole biosynthetic enzyme, chloroplast (ARA6) (THI1) (THI4)	jgi|Phypa1_1|116428|e_gw1.16.81.1
Pp1s16_17V6.1|PACid:18055601	150	70	8	191	37	60	20.04	8.51	1	54	11.26	17.63	CATGTGTATATAATGGTTCAA	2	2	2	2	2	2	-	-	-	gi|168004864|ref|XP_001755131.1|/0/predicted protein [Physcomitrella patens subsp. patens]	-	AT1G27340.1	PF00646					Galactose oxidase/kelch repeat superfamily protein	jgi|Phypa1_1|159848|estExt_fgenesh1_pg.C_160007
Pp1s16_192V6.2|PACid:18055632	488	126	479	22	3	11	65.19	15.32	59.59	6.22	0.91	3.23	CATGCATCCTTCGTATCAAGA	3	3	1	1	1	1	-	-	-	gi|168004948|ref|XP_001755173.1|/2.96267e-101/predicted protein [Physcomitrella patens subsp. patens]	-	AT1G02070.1	PF00628						jgi|Phypa1_1|159879|estExt_fgenesh1_pg.C_160111
Pp1s16_265V6.1|PACid:18055637	168	41	120	159	39	118	22.44	4.99	14.93	44.95	11.87	34.68	CATGTGGATCAATGAATCATC	2	1	1	1	1	1	GO:0043234//protein complex	GO:0016251//general RNA polymerase II transcription factor activity	GO:0006355//regulation of transcription, DNA-dependent	gi|168004994|ref|XP_001755196.1|/0/predicted protein [Physcomitrella patens subsp. patens]	CCT	AT4G00450.1	PF09497	PTHR12796				RNA polymerase II transcription mediators	-
Pp1s16_274V6.1|PACid:18055640	132	139	78	252	50	23	17.63	16.9	9.7	71.24	15.22	6.76	CATGGCTTCTCATTTTGTTAA	1	1	1	1	1	1	GO:0009534//chloroplast thylakoid	-	GO:0006950//response to stress;GO:0009642//response to light intensity;GO:0009767//photosynthetic electron transport chain	gi|168004782|ref|XP_001755090.1|/3.27601e-54/predicted protein [Physcomitrella patens subsp. patens]	PGR5	AT2G05620.1						proton gradient regulation 5	-
Pp1s16_27V6.1|PACid:18055561	43	233	226	46	35	156	5.74	28.34	28.12	13	10.66	45.85	CATGCGAGGGCATTGACAGCT	1	1	1	1	1	1	GO:0009526//plastid envelope	-	-	gi|168004622|ref|XP_001755010.1|/1.80142e-42/predicted protein [Physcomitrella patens subsp. patens]	-	AT3G43520.1	PF03647	PTHR12668	KOG4267			Transmembrane proteins 14C	-
Pp1s16_288V6.1|PACid:18055681	1181	1289	5592	2753	594	2722	157.76	156.75	695.66	778.31	180.85	800.01	CATGAAGCCACATTGGATTGT	2	2	2	1	1	1	-	-	-	gi|168005008|ref|XP_001755203.1|/2.99992e-74/predicted protein [Physcomitrella patens subsp. patens]	-	-							jgi|Phypa1_1|159901|estExt_fgenesh1_pg.C_160173
Pp1s16_2V6.1|PACid:18055543	183	40	281	82	-	13	24.45	4.86	34.96	23.18	-	3.82	CATGGCATATACTTATTCTAC	1	1	1	1	-	1	GO:0016020//membrane	GO:0004871//signal transducer activity;GO:0042562//hormone binding;GO:0043178//alcohol binding	GO:0009555//pollen development;GO:0009607//response to biotic stimulus;GO:0009755//hormone-mediated signaling pathway;GO:0048437//floral organ development	gi|168004614|ref|XP_001755006.1|/0/TIRA2 TIR1-like auxin receptor protein [Physcomitrella patens subsp. patens]	AFB3	AT1G12820.1	PF00646	PTHR23125	KOG1947		K14485	auxin signaling F-box 3	jgi|Phypa1_1|104828|estExt_fgenesh1_pm.C_160001
[truncated: 3,401 more rows]

## Sheet: 3d vs14d DEGs
GeneID	logConc	logFC	P.Value	FDR	GeneExpression (3d)	GeneExpression (14d)	TPM (3d)	TPM (14d)	Mapped-Tag	Nth-Tag-from-3'-end-of-Gene (3d)	Nth-Tag-from-3'-end-of-Gene (14d)	GO Component	GO Function	GO Process	Blast nr	gene symbol	ATH homolog	PFAM	Panther	KOG	KEGG E.C.	KEGG Ontology	description
[truncated: 1,130 more rows]

[truncated: 3 more sheets: 14d vs 24d DEGs, 24d vs 30d DEGs, chloronema vs caulonema DEGs]
