# Supplementary material for: Genome-wide transcriptome analysis of gametophyte development in Physcomitrella patens
Source: BMC Plant Biol. 2011 Dec 15;11:177. doi: 10.1186/1471-2229-11-177 (PMC3264550; doi:10.1186/1471-2229-11-177)
Supplement: Additional file 5 — Gene ontology enrichment results for differentially expressed genes. [file 1471-2229-11-177-S5.XLS]

## Sheet: 3d vs 14d
cell component
GO ID	Term	Annotated gene number	Significant gene number	P-value
GO:0030529	ribonucleoprotein complex	865	69	0.00016
GO:0005576	extracellular region	345	34	0.00119
GO:0044425	membrane part	1949	122	0.0048
GO:0000315	organellar large ribosomal subunit	11	5	0.00555
GO:0009570	chloroplast stroma	62	11	0.00722
GO:0000314	organellar small ribosomal subunit	4	3	0.02925
GO:0044424	intracellular part	10185	487	0.14788
GO:0005622	intracellular	10239	487	0.30339
GO:0043234	protein complex	1207	73	0.42544
GO:0033177	proton-transporting two-sector ATPase complex, proton-transporting domain	3	2	0.49211
GO:0009941	chloroplast envelope	46	6	1
GO:0033279	ribosomal subunit	289	21	1
GO:0005840	ribosome	401	27	1
GO:0030312	external encapsulating structure	429	28	1
GO:0015934	large ribosomal subunit	106	8	1
molecular function
GO ID	Term	Annotated gene number	Significant gene number	P-value
GO:0003723	RNA binding	422	37	0.00045
GO:0046906	tetrapyrrole binding	51	11	0.00051
GO:0016627	oxidoreductase activity, acting on the CH-CH group of donors	168	19	0.00443
GO:0051536	iron-sulfur cluster binding	104	14	0.00764
GO:0051119	sugar transmembrane transporter activity	15	5	0.03239
GO:0005506	iron ion binding	296	25	0.03493
GO:0016829	lyase activity	427	32	0.04394
GO:0003727	single-stranded RNA binding	15	4	0.38009
GO:0008187	poly-pyrimidine tract binding	15	4	0.38009
GO:0051540	metal cluster binding	152	14	0.39015
GO:0070566	adenylyltransferase activity	25	5	0.41723
GO:0015144	carbohydrate transmembrane transporter activity	28	5	0.70212
GO:0015145	monosaccharide transmembrane transporter activity	3	2	0.78394
GO:0015149	hexose transmembrane transporter activity	3	2	0.78394
GO:0005527	macrolide binding	19	4	0.95567
biological process
GO ID	Term	Annotated gene number	Significant gene number	P-value
GO:0008152	metabolic process	9858	483	0.00022
GO:0006006	glucose metabolic process	275	30	0.00156
GO:0055114	oxidation-reduction process	197	23	0.00714
GO:0071555	cell wall organization	160	19	0.03032
GO:0005977	glycogen metabolic process	26	7	0.04009
GO:0006112	energy reserve metabolic process	26	7	0.04009
GO:0042548	regulation of photosynthesis, light reaction	12	5	0.04134
GO:0043467	regulation of generation of precursor metabolites and energy	12	5	0.04134
GO:0019318	hexose metabolic process	351	31	0.06738
GO:0010109	regulation of photosynthesis	14	5	0.09716
GO:0022613	ribonucleoprotein complex biogenesis	153	17	0.1602
GO:0005996	monosaccharide metabolic process	393	32	0.22697
GO:0044275	cellular carbohydrate catabolic process	255	23	0.34688
GO:0006007	glucose catabolic process	240	22	0.36102
GO:0019320	hexose catabolic process	240	22	0.36102

## Sheet: 14d vs 24d
cell component
GO ID	Term	Annotated gene number	Significant gene number	P-value
GO:0009526	plastid envelope	677	67	0.00018
GO:0034357	photosynthetic membrane	153	24	0.00033
GO:0030312	external encapsulating structure	429	47	0.00049
GO:0033279	ribosomal subunit	289	35	0.00098
GO:0031967	organelle envelope	1038	86	0.00723
GO:0031975	envelope	1049	86	0.01046
GO:0071944	cell periphery	508	48	0.01776
GO:0009521	photosystem	118	17	0.02636
GO:0044424	intracellular part	10185	596	0.04274
GO:0005622	intracellular	10239	598	0.0547
GO:0005576	extracellular region	345	34	0.07557
GO:0009523	photosystem II	38	8	0.10024
GO:0000275	mitochondrial proton-transporting ATP synthase complex, catalytic core F(1)	9	4	0.10229
GO:0045261	proton-transporting ATP synthase complex, catalytic core F(1)	10	4	0.16312
GO:0005753	mitochondrial proton-transporting ATP synthase complex	17	5	0.19682
molecular function
GO ID	Term	Annotated gene number	Significant gene number	P-value
GO:0003723	RNA binding	422	43	0.00103
GO:0015662	ATPase activity, coupled to transmembrane movement of ions, phosphorylative mechanism	25	8	0.00352
GO:0016211	ammonia ligase activity	15	5	0.11753
GO:0016880	acid-ammonia (or amide) ligase activity	15	5	0.11753
GO:0042625	ATPase activity, coupled to transmembrane movement of ions	130	16	0.13436
GO:0016859	cis-trans isomerase activity	78	11	0.30253
GO:0042626	ATPase activity, coupled to transmembrane movement of substances	163	17	0.58235
GO:0043492	ATPase activity, coupled to movement of substances	163	17	0.58235
GO:0016820	hydrolase activity, acting on acid anhydrides, catalyzing transmembrane movement of substances	166	17	0.7041
GO:0015077	monovalent inorganic cation transmembrane transporter activity	126	14	0.75057
GO:0003727	single-stranded RNA binding	15	4	1
GO:0008187	poly-pyrimidine tract binding	15	4	1
GO:0016765	transferase activity, transferring alkyl or aryl (other than methyl) groups	105	12	1
GO:0016731	oxidoreductase activity, acting on iron-sulfur proteins as donors, NAD or NADP as acceptor	17	4	1
GO:0016209	antioxidant activity	153	15	1
biological process
GO ID	Term	Annotated gene number	Significant gene number	P-value
GO:0022613	ribonucleoprotein complex biogenesis	153	25	0.00027
GO:0006091	generation of precursor metabolites and energy	378	41	0.00663
GO:0019684	photosynthesis, light reaction	61	13	0.00822
GO:0015979	photosynthesis	62	13	0.0099
GO:0071843	cellular component biogenesis at cellular level	216	27	0.01781
GO:0009767	photosynthetic electron transport chain	33	9	0.02121
GO:0022900	electron transport chain	89	15	0.03535
GO:0033194	response to hydroperoxide	3	3	0.07829
GO:0010467	gene expression	2223	155	0.10314
GO:0044271	cellular nitrogen compound biosynthetic process	481	43	0.33964
GO:0006952	defense response	277	28	0.47176
GO:0071841	cellular component organization or biogenesis at cellular level	931	72	0.48025
GO:0009259	ribonucleotide metabolic process	177	20	0.65016
GO:0009260	ribonucleotide biosynthetic process	177	20	0.65016
GO:0006541	glutamine metabolic process	17	5	0.80135

## Sheet: 24d vs 30d
cell component
GO:0005840	ribosome	401	75	0.0001
GO:0031984	organelle subcompartment	466	84	0.0001
GO:0034357	photosynthetic membrane	153	37	0.00017
GO:0033279	ribosomal subunit	289	58	0.00018
GO:0009532	plastid stroma	724	117	0.00027
GO:0044446	intracellular organelle part	2734	356	0.00074
GO:0044422	organelle part	2824	364	0.00149
GO:0015934	large ribosomal subunit	106	27	0.00172
GO:0009521	photosystem	118	28	0.00493
GO:0030312	external encapsulating structure	429	68	0.07068
GO:0005576	extracellular region	345	52	0.89002
GO:0071944	cell periphery	508	71	1
GO:0005732	small nucleolar ribonucleoprotein complex	5	3	1
GO:0044425	membrane part	1949	236	1
GO:0000502	proteasome complex	99	18	1
GO:0019897	extrinsic to plasma membrane	27	2	1
molecular function
GO ID	Term	Annotated gene number	Significant gene number	P-value
GO:0003723	RNA binding	422	63	0.04143
GO:0046906	tetrapyrrole binding	51	13	0.20331
GO:0016211	ammonia ligase activity	15	6	0.49904
GO:0016880	acid-ammonia (or amide) ligase activity	15	6	0.49904
GO:0016830	carbon-carbon lyase activity	170	28	0.70255
GO:0016491	oxidoreductase activity	1428	163	1
GO:0016859	cis-trans isomerase activity	78	15	1
GO:0015926	glucosidase activity	5	3	1
GO:0008422	beta-glucosidase activity	2	2	1
GO:0042625	ATPase activity, coupled to transmembrane movement of ions	130	21	1
GO:0015078	hydrogen ion transmembrane transporter activity	86	15	1
GO:0016831	carboxy-lyase activity	102	17	1
GO:0016829	lyase activity	427	54	1
GO:0004738	pyruvate dehydrogenase activity	11	4	1
GO:0016879	ligase activity, forming carbon-nitrogen bonds	293	39	1
biological process
GO ID	Term	Annotated gene number	Significant gene number	P-value
GO:0006091	generation of precursor metabolites and energy	378	69	0.00019
GO:0071704	organic substance metabolic process	86	19	0.39624
GO:0006508	proteolysis	217	37	0.43184
GO:0030163	protein catabolic process	221	37	0.61306
GO:0044257	cellular protein catabolic process	221	37	0.61306
GO:0022613	ribonucleoprotein complex biogenesis	153	28	0.62491
GO:0010467	gene expression	2223	260	0.65633
GO:0044265	cellular macromolecule catabolic process	241	38	1
GO:0019941	modification-dependent protein catabolic process	203	33	1
GO:0043632	modification-dependent macromolecule catabolic process	203	33	1
GO:0051603	proteolysis involved in cellular protein catabolic process	203	33	1
GO:0044248	cellular catabolic process	356	51	1
GO:0009056	catabolic process	690	89	1
GO:0006596	polyamine biosynthetic process	23	7	1
GO:0015977	carbon fixation	48	11	1

## Sheet: chloronema vs caulonema
cell component
GO ID	Term	Annotated gene number	Significant gene number	P-value
GO:0016469	proton-transporting two-sector ATPase complex	79	5	0
GO:0044446	intracellular organelle part	2734	64	0
GO:0033279	ribosomal subunit	289	11	0
GO:0044422	organelle part	2824	65	0
GO:0044435	plastid part	1384	35	0
GO:0009532	plastid stroma	724	22	0.0076
GO:0009534	chloroplast thylakoid	425	15	0.14256
GO:0044424	intracellular part	10185	201	0.19985
GO:0044434	chloroplast part	499	17	0.23663
GO:0031976	plastid thylakoid	458	16	0.2491
GO:0031984	organelle subcompartment	466	17	0.60236
GO:0015934	large ribosomal subunit	106	7	0.7538
GO:0044444	cytoplasmic part	4916	114	0.93998
GO:0032991	macromolecular complex	2115	65	0.99934
GO:0030529	ribonucleoprotein complex	865	36	0.9998
molecular function
GO ID	Term	Annotated gene number	Significant gene number	P-value
GO:0015078	hydrogen ion transmembrane transporter activity	86	5	0
GO:0022890	inorganic cation transmembrane transporter activity	200	8	0
GO:0022892	substrate-specific transporter activity	879	22	0
GO:0004659	prenyltransferase activity	33	3	0
GO:0015075	ion transmembrane transporter activity	507	15	0.03797
GO:0016840	carbon-nitrogen lyase activity	49	4	0.30185
GO:0015077	monovalent inorganic cation transmembrane transporter activity	126	7	0.68696
GO:0008324	cation transmembrane transporter activity	367	14	0.87091
GO:0004857	enzyme inhibitor activity	27	4	0.92572
GO:0004866	endopeptidase inhibitor activity	21	4	0.97287
GO:0030414	peptidase inhibitor activity	21	4	0.97287
GO:0061134	peptidase regulator activity	21	4	0.97287
GO:0061135	endopeptidase regulator activity	21	4	0.97287
GO:0003723	RNA binding	422	20	0.9995
GO:0005198	structural molecule activity	627	29	0.999995
biological process
GO ID	Term	Annotated gene number	Significant gene number	P-value
GO:0006575	cellular modified amino acid metabolic process	66	5	0
GO:0055114	oxidation-reduction process	197	9	0
GO:0006754	ATP biosynthetic process	73	5	0
GO:0046034	ATP metabolic process	73	5	0
GO:0010383	cell wall polysaccharide metabolic process	9	2	0
GO:0010410	hemicellulose metabolic process	9	2	0
GO:0010413	glucuronoxylan metabolic process	9	2	0
GO:0044036	cell wall macromolecule metabolic process	9	2	0
GO:0022900	electron transport chain	89	6	0.10455
GO:0010467	gene expression	2223	53	0.34396
GO:0009767	photosynthetic electron transport chain	33	4	0.47795
GO:0042254	ribosome biogenesis	51	5	0.62091
GO:0006558	L-phenylalanine metabolic process	28	4	0.72155
GO:0006091	generation of precursor metabolites and energy	378	17	0.95628
GO:0019684	photosynthesis, light reaction	61	7	0.98435
