# Supplementary material for: Genome-wide transcriptome analysis of gametophyte development in Physcomitrella patens
Source: BMC Plant Biol. 2011 Dec 15;11:177. doi: 10.1186/1471-2229-11-177 (PMC3264550; doi:10.1186/1471-2229-11-177)
Supplement: Additional file 8 — Complete list of each K-means cluster during gametophyte development in P. patens. [file 1471-2229-11-177-S8.XLS]

## Sheet: k-mean cluster-1
GeneID	log2TPM(3d)	log2TPM(14d)	log2TPM(24d)	log2TPM(30d)	TPM(3d)	TPM(14d)	TPM(24d)	TPM(30d)	GO Component	GO Function	GO Process	Blast nr	gene symbol	ATH homolog	PFAM	Panther	KOG	KEGG ec	KEGG Orthology	description
Pp1s83_144V6.2|PACid:18073577	5.80993	4.07895	1.79909	-0.810966	56.1	16.9	3.48	0.57	GO:0044424//intracellular part	GO:0004611//phosphoenolpyruvate carboxykinase actchloronemaity;GO:0016628//oxidoreductase actchloronemaity, acting on the CH-CH group of donors, NAD or NADP as acceptor	GO:0071704;GO:0009060//aerobic respiration	gi|168027443|ref|XP_001766239.1|/0/predicted protein [Physcomitrella patens subsp. patens]	PPC1	AT1G53310.1	PF00311			4.1.1.31	K01595	phosphoenolpyruvate carboxylase 1
Pp1s237_47V6.1|PACid:18037972	4.69544	2.16993	1.23879	-3.32193	25.91	4.5	2.36	-	GO:0009536//plastid	GO:0070566//adenylyltransferase actchloronemaity;GO:0004091//carboxylesterase actchloronemaity	GO:0071555;GO:0005977//glycogen metabolic process	gi|168051875|ref|XP_001778378.1|/0/predicted protein [Physcomitrella patens subsp. patens]	APL1	AT5G19220.1	PF00483	PTHR22572	KOG1322			ADP glucose pyrophosphorylase large subunit 1
Pp1s397_21V6.1|PACid:18073617	5.65048	0.124328	2.45154	-3.32193	50.23	1.09	5.47	-	GO:0009536//plastid	GO:0070566//adenylyltransferase actchloronemaity;GO:0004091//carboxylesterase actchloronemaity	GO:0071555;GO:0005977//glycogen metabolic process	gi|168064587|ref|XP_001784242.1|/0/predicted protein [Physcomitrella patens subsp. patens]	APL1	AT5G19220.1	PF00483,PF00132	PTHR22572	KOG1322			ADP glucose pyrophosphorylase large subunit 1
Pp1s302_43V6.1|PACid:18045839	5.23534	1.28096	3.43563	2.42492	37.67	2.43	10.82	5.37	GO:0009532//plastid stroma	GO:0046527//glucosyltransferase actchloronemaity	GO:0051707//response to other organism;GO:0005982//starch metabolic process;GO:0023033;GO:0009250//glucan biosynthetic process;GO:0005977//glycogen metabolic process	gi|168058854|ref|XP_001781421.1|/0/predicted protein [Physcomitrella patens subsp. patens]	SS4	AT4G18240.1	PF08323,PF00534	PTHR12526				starch synthase 4
Pp1s27_267V6.1|PACid:18070758	4.40871	-2.05889	-3.32193	-0.810966	21.24	0.24	-	0.57	GO:0031224//intrinsic to membrane;GO:0009534//chloroplast thylakoid	GO:0043169//cation binding;GO:0003824//catalytic actchloronemaity	GO:0051234//establishment of localization;GO:0022900//electron transport chain	gi|168009235|ref|XP_001757311.1|/4.73187e-89/predicted protein [Physcomitrella patens subsp. patens]	PETB	ATCG00720.1	PF00033	PTHR19271	KOG4663		K02635	photosynthetic electron transfer B
Pp1s66_172V6.1|PACid:18038309	15.3223	13.4749	9.26805	4.55275	40969.7	11385.2	616.54	23.47	GO:0031224//intrinsic to membrane	-	GO:0051234//establishment of localization	gi|168023368|ref|XP_001764210.1|/6.13506e-123/predicted protein [Physcomitrella patens subsp. patens]	GSTF9	AT2G30860.1	PF02798,PF00043	PTHR11260	KOG0867			glutathione S-transferase PHI 9
Pp1s1_372V6.1|PACid:18069629	6.5051	4.35262	3.29719	0.9855	90.83	20.43	9.83	1.98	-	GO:0048037//cofactor binding;GO:0005515//protein binding;GO:0016857//racemase and epimerase actchloronemaity, acting on carbohydrates and derchloronemaatchloronemaes	GO:0050896//response to stimulus;GO:0019318//hexose metabolic process	gi|167997645|ref|XP_001751529.1|/0/predicted protein [Physcomitrella patens subsp. patens]	UGE5	AT4G10960.1	PF01370	PTHR10366	KOG1371	5.1.3.2	K01784	UDP-D-glucose/UDP-D-galactose 4-epimerase 5
Pp1s162_128V6.1|PACid:18043561	7.74685	4.87922	3.66562	3.53481	214.8	29.43	12.69	11.59	-	GO:0005488//binding	GO:0050896//response to stimulus;GO:0012501//programmed cell death	gi|168041830|ref|XP_001773393.1|/1.78865e-42/predicted protein [Physcomitrella patens subsp. patens]	-	-
Pp1s351_21V6.1|PACid:18066359	5.92244	3.72901	3.06005	2.49825	60.65	13.26	8.34	5.65	-	GO:0004672//protein kinase actchloronemaity;GO:0016628//oxidoreductase actchloronemaity, acting on the CH-CH group of donors, NAD or NADP as acceptor;GO:0032559//adenyl ribonucleotide binding	GO:0050896//response to stimulus;GO:0006464//protein modification process	gi|168062156|ref|XP_001783048.1|/0/predicted protein [Physcomitrella patens subsp. patens]	HSC70-1	AT5G02500.1	PF00012	PTHR19375	KOG0100		K03283	heat shock cognate protein 70-1
Pp1s526_2V6.1|PACid:18070808	9.094	5.14037	1.07724	0.9855	546.47	35.27	2.11	1.98	-	GO:0004672//protein kinase actchloronemaity;GO:0016628//oxidoreductase actchloronemaity, acting on the CH-CH group of donors, NAD or NADP as acceptor;GO:0032559//adenyl ribonucleotide binding	GO:0050896//response to stimulus;GO:0006464//protein modification process	gi|168067860|ref|XP_001785822.1|/0/predicted protein [Physcomitrella patens subsp. patens]	HSC70-1	AT5G02500.1	PF00012	PTHR19375	KOG0100		K03283	heat shock cognate protein 70-1
Pp1s181_57V6.3|PACid:18040015	14.9046	12.2915	12.3209	9.09329	30671.2	5013.12	5116.33	546.2	GO:0044424//intracellular part	-	GO:0050896//response to stimulus	gi|168044543|ref|XP_001774740.1|/0/predicted protein [Physcomitrella patens subsp. patens]	-	AT5G61820.1	PF07712
Pp1s100_136V6.1|PACid:18055819	4.88996	2.54597	2.57773	-0.810966	29.65	5.84	5.97	0.57	GO:0012505//endomembrane system;GO:0043231//intracellular membrane-bounded organelle;GO:0031224//intrinsic to membrane	GO:0042285//xylosyltransferase actchloronemaity	GO:0048588//developmental cell growth	gi|168031240|ref|XP_001768129.1|/0/predicted protein [Physcomitrella patens subsp. patens]	XXT5	AT1G74380.1	PF05637		KOG4748			xyloglucan xylosyltransferase 5
Pp1s252_67V6.1|PACid:18037761	9.85357	7.79162	7.22188	7.28327	925.17	221.57	149.28	155.77	GO:0031224//intrinsic to membrane	GO:0042626//ATPase actchloronemaity, coupled to transmembrane movement of substances;GO:0015562//efflux transmembrane transporter actchloronemaity;GO:0032559//adenyl ribonucleotide binding	GO:0048437//floral organ development;GO:0009725//response to hormone stimulus;GO:0043479;GO:0009926//auxin polar transport;GO:0032535;GO:0009630//gravitropism;GO:0048528//post-embryonic root development;GO:0009639//response to red or far red light	gi|168053520|ref|XP_001779184.1|/0/ATP-binding cassette transporter, subfamily B, member 16, group MDR/PGP protein PpABCB16 [Physcomitrella patens subsp. patens]	ABCB19	AT3G28860.1	PF00664,PF00005	PTHR19242	KOG0055			ATP binding cassette subfamily B19
Pp1s291_62V6.1|PACid:18072143	7.84818	5.92029	3.5008	4.20006	230.43	60.56	11.32	18.38	GO:0044424//intracellular part	GO:0005515//protein binding;GO:0032559//adenyl ribonucleotide binding	GO:0044267//cellular protein metabolic process;GO:0050896//response to stimulus	gi|168057963|ref|XP_001780981.1|/0/predicted protein [Physcomitrella patens subsp. patens]	HSP90.1	AT5G52640.1	PF02518,PF00183	PTHR11528	KOG0019		K04079	heat shock protein 90.1
Pp1s300_43V6.1|PACid:18041965	8.26383	2.45154	5.54782	0.176323	307.37	5.47	46.78	1.13	GO:0009536//plastid	GO:0005515//protein binding	GO:0044267//cellular protein metabolic process	gi|168058656|ref|XP_001781323.1|/3.8738e-151/Qa-SNARE, Sso1/Syntaxin1-type, SYP12A-group [Physcomitrella patens subsp. patens]	SYP124	AT1G61290.1	PF00804,PF05739	PTHR19957	KOG0810			syntaxin of plants 124
Pp1s149_266V6.1|PACid:18061415	6.01458	1.3505	3.29719	3.73227	64.65	2.55	9.83	13.29	GO:0031410//cytoplasmic vesicle	GO:0043167//ion binding;GO:0015925	GO:0044238//primary metabolic process	gi|168039839|ref|XP_001772404.1|/0/predicted protein [Physcomitrella patens subsp. patens]	BGAL17	AT1G72990.1	PF01301	PTHR23421	KOG0496	3.2.1.23	K12309	beta-galactosidase 17
Pp1s70_290V6.1|PACid:18060626	4.97223	2.16993	2.774	-0.810966	31.39	4.5	6.84	0.57	-	GO:0016798//hydrolase actchloronemaity, acting on glycosyl bonds;GO:0043167//ion binding	GO:0044238//primary metabolic process	gi|168024586|ref|XP_001764817.1|/1.13076e-175/predicted protein [Physcomitrella patens subsp. patens]	-	AT3G23770.1	PF00332					O-Glycosyl hydrolases family 17 protein
Pp1s51_28V6.1|PACid:18051502	10.9222	2.98185	5.87873	1.5008	1940.51	7.9	58.84	2.83	-	GO:0016787//hydrolase actchloronemaity	GO:0044238//primary metabolic process	gi|168018523|ref|XP_001761795.1|/0/predicted protein [Physcomitrella patens subsp. patens]	-	AT5G03610.1	PF00657,PF02469	PTHR22835:SF27				GDSL-like Lipase/Acylhydrolase superfamily protein
Pp1s30_149V6.1|PACid:18038756	4.16189	1.13093	0.992768	-3.32193	17.9	2.19	1.99	-	-	GO:0016491//oxidoreductase actchloronemaity	GO:0044238//primary metabolic process	gi|168010430|ref|XP_001757907.1|/0/predicted protein [Physcomitrella patens subsp. patens]	FAD2	AT3G12120.1	PF00487			1.14.19.-	K10256	fatty acid desaturase 2
Pp1s60_45V6.1|PACid:18049191	6.23285	2.84197	4.01525	4.06005	75.21	7.17	16.17	16.68	-	GO:0005488//binding	GO:0044238//primary metabolic process	gi|168021608|ref|XP_001763333.1|/4.93893e-162/predicted protein [Physcomitrella patens subsp. patens]	HSP1	AT4G14830.1
Pp1s376_26V6.2|PACid:18064437	5.16712	2.91456	2.51601	1.9855	35.93	7.54	5.72	3.96	GO:0031410//cytoplasmic vesicle	GO:0004620//phospholipase actchloronemaity;GO:0042578//phosphoric ester hydrolase actchloronemaity	GO:0044238//primary metabolic process	gi|168063600|ref|XP_001783758.1|/0/predicted protein [Physcomitrella patens subsp. patens]	-	AT4G36945.1						PLC-like phosphodiesterases superfamily protein
Pp1s149_4V6.1|PACid:18061383	4.24565	-0.234465	-3.32193	-3.32193	18.97	0.85	-	-	GO:0016021//integral to membrane	GO:0022803//passchloronemae transmembrane transporter actchloronemaity	GO:0044179;GO:0071844;GO:0006811//ion transport	gi|168039763|ref|XP_001772366.1|/5.89732e-96/predicted protein [Physcomitrella patens subsp. patens]	-	-	PF06369
Pp1s309_36V6.1|PACid:18052075	8.11884	4.41954	5.77109	2.70044	277.98	21.4	54.61	6.5	GO:0005576//extracellular region;GO:0030312//external encapsulating structure	GO:0016798//hydrolase actchloronemaity, acting on glycosyl bonds;GO:0016758//transferase actchloronemaity, transferring hexosyl groups	GO:0044042//glucan metabolic process	gi|168059357|ref|XP_001781669.1|/9.8676e-141/predicted protein [Physcomitrella patens subsp. patens]	XTH9	AT4G03210.2	PF00722,PF06955					xyloglucan endotransglucosylase/hydrolase 9
Pp1s215_60V6.1|PACid:18054964	6.88203	3.68818	4.67243	-3.32193	117.95	12.89	25.5	-	GO:0043231//intracellular membrane-bounded organelle	GO:0046914//transition metal ion binding;GO:0001071	GO:0042743//hydrogen peroxide metabolic process;GO:0006351//transcription, DNA-dependent	gi|168049263|ref|XP_001777083.1|/0/predicted protein [Physcomitrella patens subsp. patens]	NFXL1	AT1G10170.1	PF07649,PF01422	PTHR12360	KOG1952			NF-X-like 1
Pp1s350_40V6.1|PACid:18065504	8.23084	5.88801	3.29719	3.95884	300.42	59.22	9.83	15.55	GO:0044444//cytoplasmic part;GO:0016020//membrane	GO:0042802//identical protein binding;GO:0046983//protein dimerization actchloronemaity	GO:0042364;GO:0009108//coenzyme biosynthetic process;GO:0006778//porphyrin metabolic process;GO:0008614//pyridoxine metabolic process;GO:0006972//hyperosmotic response;GO:0033194//response to hydroperoxide	gi|168062143|ref|XP_001783042.1|/1.44095e-164/predicted protein [Physcomitrella patens subsp. patens]	RSR4	AT5G01410.1	PF01680		KOG1606	4.-.-.-	K06215	Aldolase-type TIM barrel family protein
Pp1s126_26V6.1|PACid:18061096	12.0942	9.57711	9.27473	6.24888	4372.47	763.83	619.4	76.05	GO:0043231//intracellular membrane-bounded organelle	-	GO:0030001//metal ion transport	gi|168035928|ref|XP_001770460.1|/0/predicted protein [Physcomitrella patens subsp. patens]	-	AT4G19880.1	PF00043	PTHR11260	KOG2903		K07393	Glutathione S-transferase family protein
Pp1s369_30V6.2|PACid:18036936	6.82883	1.76977	4.3505	4.86394	113.68	3.41	20.4	29.12	GO:0005576//extracellular region;GO:0009536//plastid	GO:0004175//endopeptidase actchloronemaity;GO:0005488//binding	GO:0019538//protein metabolic process;GO:0006950//response to stress	gi|168063167|ref|XP_001783545.1|/0/predicted protein [Physcomitrella patens subsp. patens]	RD21	AT1G47128.1	PF08246,PF00112,PF00396	PTHR12411	KOG1543			Granulin repeat cysteine protease family protein
Pp1s38_390V6.1|PACid:18058035	4.89676	-3.32193	1.38405	0.176323	29.79	-	2.61	1.13	-	GO:0004175//endopeptidase actchloronemaity	GO:0019538//protein metabolic process	gi|168014386|ref|XP_001759733.1|/0/predicted protein [Physcomitrella patens subsp. patens]	-	AT3G25700.1		PTHR13683	KOG1339			Eukaryotic aspartyl protease family protein
Pp1s59_223V6.1|PACid:18060039	5.41312	0.422233	2.41954	-3.32193	42.61	1.34	5.35	-	-	GO:0004175//endopeptidase actchloronemaity	GO:0019538//protein metabolic process	gi|168021177|ref|XP_001763118.1|/0/predicted protein [Physcomitrella patens subsp. patens]	-	AT1G76140.1	PF02897,PF00326	PTHR11757	KOG2237	3.4.21.26	K01322	Prolyl oligopeptidase family protein
Pp1s60_221V6.1|PACid:18049108	5.20438	2.79286	3.53232	3.53481	36.87	6.93	11.57	11.59	GO:0044464//cell part	GO:0005515//protein binding	GO:0016044//cellular membrane organization;GO:0015031//protein transport	gi|168021712|ref|XP_001763385.1|/0/predicted protein [Physcomitrella patens subsp. patens]	GRV2	AT2G26890.1	PF00226	PTHR11821	KOG1789			DNAJ heat shock N-terminal domain-containing protein
Pp1s223_26V6.1|PACid:18036618	8.70587	5.92315	5.63691	6.37712	417.57	60.68	49.76	83.12	GO:0009536//plastid	GO:0016301//kinase actchloronemaity;GO:0032559//adenyl ribonucleotide binding	GO:0015977//carbon fixation;GO:0006007//glucose catabolic process	gi|168050247|ref|XP_001777571.1|/0/predicted protein [Physcomitrella patens subsp. patens]	-	AT1G56190.1	PF00162	PTHR11406	KOG1367	2.7.2.3	K00927	Phosphoglycerate kinase family protein
Pp1s59_42V6.1|PACid:18060078	6.32211	2.74201	4.29719	3.30597	80.01	6.69	19.66	9.89	GO:0016020//membrane;GO:0009526//plastid envelope	GO:0017111//nucleoside-triphosphatase actchloronemaity;GO:0015082//di-, tri-valent inorganic cation transmembrane transporter actchloronemaity;GO:0032559//adenyl ribonucleotide binding	GO:0015893//drug transport;GO:0050832//defense response to fungus;GO:0071365;GO:0009814//defense response, incompatible interaction;GO:0019762//glucosinolate catabolic process;GO:0000041//transition metal ion transport;GO:0052482	gi|168021267|ref|XP_001763163.1|/0/ATP-binding cassette transporter, subfamily G, member 20, group PDR protein PpABCG20 [Physcomitrella patens subsp. patens]	PEN3	AT1G59870.1	PF00005,PF01061,PF08370	PTHR19241	KOG0065			ABC-2 and Plant PDR ABC-type transporter family protein
Pp1s120_133V6.1|PACid:18069226	8.29237	6.50922	3.73444	5.78477	313.51	91.09	13.31	55.13	GO:0044464//cell part	GO:0015291//secondary actchloronemae transmembrane transporter actchloronemaity	GO:0015893//drug transport	gi|168035104|ref|XP_001770051.1|/0/predicted protein [Physcomitrella patens subsp. patens]	-	AT1G71870.1	PF01554	PTHR11206	KOG1347			MATE efflux family protein
Pp1s22_257V6.1|PACid:18042619	5.94439	3.35332	4.34199	1.63691	61.58	10.22	20.28	3.11	GO:0031224//intrinsic to membrane;GO:0019866//organelle inner membrane;GO:0042579//microbody	GO:0000295//adenine nucleotide transmembrane transporter actchloronemaity	GO:0015868//purine ribonucleotide transport;GO:0009850//auxin metabolic process;GO:0009062//fatty acid catabolic process;GO:0009791//post-embryonic development;GO:0046907//intracellular transport	gi|168007548|ref|XP_001756470.1|/0/predicted protein [Physcomitrella patens subsp. patens]	PNC2	AT5G27520.1	PF00153	PTHR11896	KOG0769			peroxisomal adenine nucleotide carrier 2
Pp1s289_66V6.1|PACid:18040940	10.2178	5.36562	3.12267	-3.32193	1190.86	41.23	8.71	-	GO:0044424//intracellular part	-	GO:0012501//programmed cell death	gi|168057763|ref|XP_001780882.1|/2.52189e-121/predicted protein [Physcomitrella patens subsp. patens]	-	-
Pp1s66_90V6.1|PACid:18038312	7.0456	4.23649	3.91169	1.76129	132.11	18.85	15.05	3.39	-	GO:0046872//metal ion binding;GO:0003676//nucleic acid binding	GO:0010468//regulation of gene expression;GO:0009725//response to hormone stimulus;GO:0006970//response to osmotic stress;GO:0010038//response to metal ion	gi|168023330|ref|XP_001764191.1|/7.36197e-67/predicted protein [Physcomitrella patens subsp. patens]	-	AT5G47390.1	PF00098,PF00249	PTHR12374				myb-like transcription factor family protein
Pp1s37_353V6.1|PACid:18040126	4.65821	-3.32193	-3.32193	-0.234465	25.25	-	-	0.85	GO:0043231//intracellular membrane-bounded organelle	GO:0003677//DNA binding;GO:0001071	GO:0010468//regulation of gene expression;GO:0006351//transcription, DNA-dependent	gi|168013795|ref|XP_001759453.1|/0/type I-M beta MADS-box MADS-domain protein, PPTIM7 [Physcomitrella patens subsp. patens]	PHE1	AT1G65330.1	PF00319	PTHR11945	KOG0014			MADS-box transcription factor family protein
Pp1s155_21V6.1|PACid:18050088	6.49458	4.0045	4.01525	-0.234465	90.17	16.05	16.17	0.85	GO:0043231//intracellular membrane-bounded organelle	GO:0003676//nucleic acid binding;GO:0001071	GO:0010468//regulation of gene expression;GO:0006351//transcription, DNA-dependent	gi|168021742|ref|XP_001763400.1|/2.3829e-44/predicted protein [Physcomitrella patens subsp. patens]	-	AT5G21960.1	PF00847				K09286	Integrase-type DNA-binding superfamily protein
Pp1s73_118V6.1|PACid:18059062	4.42694	1.20789	1.9486	0.495695	21.51	2.31	3.86	1.41	GO:0043231//intracellular membrane-bounded organelle	GO:0003676//nucleic acid binding	GO:0010468//regulation of gene expression	gi|168025197|ref|XP_001765121.1|/0/predicted protein [Physcomitrella patens subsp. patens]	-	AT2G42660.1	PF00249					Homeodomain-like superfamily protein
Pp1s222_133V6.1|PACid:18059489	6.12928	3.90304	4.10182	2.93168	70	14.96	17.17	7.63	GO:0043231//intracellular membrane-bounded organelle	GO:0003676//nucleic acid binding	GO:0010468//regulation of gene expression	gi|168050100|ref|XP_001777498.1|/0/predicted protein [Physcomitrella patens subsp. patens]	RPA70C	AT5G45400.1	PF04057,PF01336,PF08646,PF00098	PTHR23273			K07466	Replication factor-A protein 1-related
Pp1s2_312V6.1|PACid:18052823	4.2854	1.13093	-0.415038	-0.234465	19.5	2.19	0.75	0.85	-	GO:0003676//nucleic acid binding	GO:0010468//regulation of gene expression	gi|167998464|ref|XP_001751938.1|/5.05693e-160/predicted protein [Physcomitrella patens subsp. patens]	-	AT2G38300.1	PF00249					myb-like HTH transcriptional regulator family protein
Pp1s27_332V6.1|PACid:18070742	9.98281	7.4937	4.97591	7.55896	1011.87	180.23	31.47	188.57	GO:0043231//intracellular membrane-bounded organelle	-	GO:0010468//regulation of gene expression	gi|168009261|ref|XP_001757324.1|/1.81102e-65/predicted protein [Physcomitrella patens subsp. patens]	HSP17.6II	AT5G12020.1	PF00011	PTHR11527	KOG0710			17.6 kDa class II heat shock protein
Pp1s115_168V6.2|PACid:18060207	7.10276	3.91456	4.36807	3.13093	137.45	15.08	20.65	8.76	GO:0009532//plastid stroma;GO:0009526//plastid envelope	GO:0016628//oxidoreductase actchloronemaity, acting on the CH-CH group of donors, NAD or NADP as acceptor;GO:0005515//protein binding;GO:0032559//adenyl ribonucleotide binding	GO:0010038//response to metal ion;GO:0044267//cellular protein metabolic process;GO:0006605//protein targeting;GO:0006950//response to stress	gi|283484353|gb|ADB23406.1|/0/chloroplast Hsp70-2 [Physcomitrella patens]	CPHSC70-2EAT SHOCK PROTEIN 70-2	AT5G49910.1	PF00012	PTHR19375	KOG0102			chloroplast heat shock protein 70-2
Pp1s296_11V6.2|PACid:18068409	10.0096	8.41464	8.23031	3.95884	1030.84	341.24	300.31	15.55	GO:0005840//ribosome;GO:0015630//microtubule cytoskeleton;GO:0030312//external encapsulating structure;GO:0031981//nuclear lumen;GO:0012505//endomembrane system;GO:0016020//membrane	GO:0042623//ATPase actchloronemaity, coupled;GO:0005515//protein binding;GO:0032559//adenyl ribonucleotide binding	GO:0010038//response to metal ion;GO:0009856//pollination;GO:0000904//cell morphogenesis involved in differentiation	gi|168058314|ref|XP_001781154.1|/0/predicted protein [Physcomitrella patens subsp. patens]	-	AT5G03340.1	PF02359,PF02933,PF07728,PF00004	PTHR23077	KOG0730		K13525	ATPase, AAA-type, CDC48 protein
Pp1s252_5V6.1|PACid:18037746	9.90414	7.01837	7.55727	6.79584	958.17	129.64	188.35	111.11	GO:0009536//plastid	-	GO:0010038//response to metal ion	gi|168053448|ref|XP_001779148.1|/4.16586e-98/predicted protein [Physcomitrella patens subsp. patens]	-	AT1G22900.1	PF03018	PTHR21495				Disease resistance-responschloronemae (dirigent-like protein) family protein
Pp1s197_146V6.1|PACid:18043398	4.51349	2.38681	1	0.495695	22.84	5.23	1	1.41	GO:0009532//plastid stroma;GO:0005576//extracellular region	GO:0016662;GO:0016664;GO:0051536//iron-sulfur cluster binding;GO:0005506//iron ion binding	GO:0010035//response to inorganic substance;GO:0008152//metabolic process	gi|168046727|ref|XP_001775824.1|/0/predicted protein [Physcomitrella patens subsp. patens]	NIR1	AT2G15620.1	PF03460,PF01077		KOG0560	1.7.7.1	K00366	nitrite reductase 1
Pp1s12_128V6.1|PACid:18048521	9.67368	7.03309	4.93546	2.17632	816.71	130.97	30.6	4.52	GO:0043231//intracellular membrane-bounded organelle	GO:0003824//catalytic actchloronemaity	GO:0010035//response to inorganic substance	gi|168002726|ref|XP_001754064.1|/0/predicted protein [Physcomitrella patens subsp. patens]	-	AT4G33540.1	PF00753	PTHR11935				metallo-beta-lactamase family protein
Pp1s391_45V6.1|PACid:18056701	6.99662	3.98277	3.43563	4.70099	127.7	15.81	10.82	26.01	GO:0031224//intrinsic to membrane;GO:0043234//protein complex	GO:0042626//ATPase actchloronemaity, coupled to transmembrane movement of substances;GO:0032559//adenyl ribonucleotide binding	GO:0009926//auxin polar transport;GO:0048588//developmental cell growth;GO:0009606//tropism;GO:0009734//auxin mediated signaling pathway	gi|168064353|ref|XP_001784127.1|/0/ATP-binding cassette transporter, subfamily B, member 13, group MDR/PGP protein PpABCB13 [Physcomitrella patens subsp. patens]	ABCB4	AT2G47000.1	PF00664,PF00005	PTHR19242	KOG0055			ATP binding cassette subfamily B4
Pp1s506_15V6.1|PACid:18041875	8.30583	1.20789	2.54844	-3.32193	316.45	2.31	5.85	-	GO:0042579//microbody	GO:0046914//transition metal ion binding;GO:0016657//oxidoreductase actchloronemaity, acting on NADH or NADPH, nitrogenous group as acceptor	GO:0009791//post-embryonic development;GO:0006081//cellular aldehyde metabolic process;GO:0009408//response to heat	gi|168067617|ref|XP_001785708.1|/0/predicted protein [Physcomitrella patens subsp. patens]	HOT5	AT5G43940.1	PF08240,PF00107	PTHR11695	KOG0022			GroES-like zinc-binding dehydrogenase family protein
Pp1s199_72V6.2|PACid:18051256	9.66229	7.38974	7.03749	4.24336	810.29	167.7	131.37	18.94	GO:0031224//intrinsic to membrane;GO:0031410//cytoplasmic vesicle	-	GO:0009725//response to hormone stimulus;GO:0006972//hyperosmotic response	gi|300267101|gb|EFJ51286.1|/4.20932e-26/hypothetical protein VOLCADRAFT_87950 [Volvox carteri f. nagariensis]	-	-
Pp1s29_313V6.2|PACid:18066057	7.24679	2.93734	2.57773	5.66135	151.88	7.66	5.97	50.61	GO:0009532//plastid stroma;GO:0005576//extracellular region;GO:0016020//membrane	GO:0046914//transition metal ion binding;GO:0033764;GO:0048037//cofactor binding	GO:0009725//response to hormone stimulus;GO:0006952//defense response;GO:0008202//steroid metabolic process	gi|168010337|ref|XP_001757861.1|/5.63795e-134/predicted protein [Physcomitrella patens subsp. patens]	-	AT5G02240.1		PTHR14194				NAD(P)-binding Rossmann-fold superfamily protein
Pp1s69_87V6.1|PACid:18049542	9.51205	5.21762	4.46858	3.22188	730.15	37.21	22.14	9.33	-	-	GO:0009725//response to hormone stimulus	gi|168024071|ref|XP_001764560.1|/1.9911e-45/predicted protein [Physcomitrella patens subsp. patens]	-	-
Pp1s67_154V6.2|PACid:18050815	5.83036	3.18903	0.454176	2.93168	56.9	9.12	1.37	7.63	GO:0009532//plastid stroma	GO:0016872//intramolecular lyase actchloronemaity	GO:0009699//phenylpropanoid biosynthetic process	gi|168023549|ref|XP_001764300.1|/4.77313e-94/predicted protein [Physcomitrella patens subsp. patens]	-	AT1G53520.1	PF02431					Chalcone-flavanone isomerase family protein
Pp1s351_24V6.1|PACid:18066363	9.2334	7.14517	7.07927	7.16892	601.91	141.55	135.23	143.9	GO:0043231//intracellular membrane-bounded organelle;GO:0030312//external encapsulating structure;GO:0016020//membrane	GO:0004672//protein kinase actchloronemaity;GO:0016628//oxidoreductase actchloronemaity, acting on the CH-CH group of donors, NAD or NADP as acceptor;GO:0019899//enzyme binding;GO:0032559//adenyl ribonucleotide binding	GO:0009642//response to light intensity;GO:0051707//response to other organism;GO:0010038//response to metal ion;GO:0000302//response to reactchloronemae oxygen species;GO:0032446//protein modification by small protein conjugation	gi|168062156|ref|XP_001783048.1|/1.70706e-105/predicted protein [Physcomitrella patens subsp. patens]	-	AT5G02490.1		PTHR19375				Heat shock protein 70 (Hsp 70) family protein
Pp1s90_103V6.1|PACid:18045529	4.2854	1.42223	2.48543	0.495695	19.5	2.68	5.6	1.41	GO:0044424//intracellular part	GO:0016772//transferase actchloronemaity, transferring phosphorus-containing groups;GO:0046914//transition metal ion binding;GO:0004721//phosphoprotein phosphatase actchloronemaity	GO:0009642//response to light intensity;GO:0010118//stomatal movement;GO:0009725//response to hormone stimulus;GO:0006796//phosphate metabolic process;GO:0030865//cortical cytoskeleton organization;GO:0007127//meiosis I;GO:0006732//coenzyme metabolic process;GO:0009657//plastid organization;GO:0010467//gene expression;GO:0006464//protein modification process	gi|168029300|ref|XP_001767164.1|/0/predicted protein [Physcomitrella patens subsp. patens]	PHS1	AT5G23720.1	PF09192,PF00782	PTHR10159	KOG1718			dual specificity protein phosphatase family protein
Pp1s111_161V6.1|PACid:18041462	8.39785	4.91456	4.20242	1.76129	337.29	30.16	18.41	3.39	GO:0005739//mitochondrion	GO:0005488//binding;GO:0016620//oxidoreductase actchloronemaity, acting on the aldehyde or oxo group of donors, NAD or NADP as acceptor	GO:0009628//response to abiotic stimulus;GO:0009308//amine metabolic process;GO:0006950//response to stress	gi|168033367|ref|XP_001769187.1|/0/predicted protein [Physcomitrella patens subsp. patens]	ALDH5F1	AT1G79440.1	PF00171	PTHR11699	KOG2450			aldehyde dehydrogenase 5F1
Pp1s1_315V6.1|PACid:18069786	7.56545	4.92029	5.80374	-3.32193	189.42	30.28	55.86	-	GO:0031224//intrinsic to membrane	GO:0015119;GO:0015291//secondary actchloronemae transmembrane transporter actchloronemaity	GO:0009555//pollen development;GO:0051234//establishment of localization;GO:0051707//response to other organism;GO:0006996//organelle organization	gi|167997609|ref|XP_001751511.1|/1.63122e-160/predicted protein [Physcomitrella patens subsp. patens]	GPT2	AT1G61800.1	PF03151	PTHR11132	KOG1441			glucose-6-phosphate/phosphate translocator 2
Pp1s62_171V6.1|PACid:18047621	4.6427	2.60407	2.57773	-0.234465	24.98	6.08	5.97	0.85	GO:0031224//intrinsic to membrane;GO:0043231//intracellular membrane-bounded organelle	GO:0042625//ATPase actchloronemaity, coupled to transmembrane movement of ions;GO:0046872//metal ion binding;GO:0005548//phospholipid transporter actchloronemaity;GO:0032559//adenyl ribonucleotide binding	GO:0009206;GO:0006869//lipid transport	gi|168022334|ref|XP_001763695.1|/0/predicted protein [Physcomitrella patens subsp. patens]	-	AT3G27870.1	PF00122,PF00702	PTHR11939	KOG0210			ATPase E1-E2 type family protein / haloacid dehalogenase-like hydrolase family protein
Pp1s268_6V6.1|PACid:18059341	6.53247	-0.713119	2.31615	-3.32193	92.57	0.61	4.98	-	GO:0031224//intrinsic to membrane	GO:0042625//ATPase actchloronemaity, coupled to transmembrane movement of ions;GO:0032559//adenyl ribonucleotide binding	GO:0009206;GO:0006811//ion transport	gi|168055850|ref|XP_001779936.1|/0/Na+ P-type-ATPase [Physcomitrella patens subsp. patens]	ECA3	AT1G10130.1	PF00690,PF00122,PF00702,PF00689	PTHR11939	KOG0202	3.6.3.8	K01537	endoplasmic reticulum-type calcium-transporting ATPase 3
Pp1s2_113V6.2|PACid:18052678	5.09001	1.48543	0.695994	2.87774	34.06	2.8	1.62	7.35	GO:0044444//cytoplasmic part	GO:0016765//transferase actchloronemaity, transferring alkyl or aryl (other than methyl) groups;GO:0048037//cofactor binding;GO:0016846//carbon-sulfur lyase actchloronemaity	GO:0009087//methionine catabolic process	gi|167998390|ref|XP_001751901.1|/0/predicted protein [Physcomitrella patens subsp. patens]	MGL	AT1G64660.1	PF01053	PTHR11808	KOG0053	4.4.1.11	K01761	methionine gamma-lyase
Pp1s39_149V6.1|PACid:18044659	5.76102	3.22651	2.57773	2.76341	54.23	9.36	5.97	6.79	GO:0031224//intrinsic to membrane;GO:0009534//chloroplast thylakoid	GO:0004175//endopeptidase actchloronemaity;GO:0046914//transition metal ion binding;GO:0042623//ATPase actchloronemaity, coupled;GO:0032559//adenyl ribonucleotide binding	GO:0009057//macromolecule catabolic process;GO:0019538//protein metabolic process	gi|168061955|ref|XP_001782950.1|/0/predicted protein [Physcomitrella patens subsp. patens]	ftsh3	AT2G29080.1	PF00004,PF01434	PTHR23076	KOG0731	3.4.24.-	K08956	FTSH protease 3
Pp1s137_144V6.1|PACid:18072742	6.854	3.31759	4.19298	5.08449	115.68	9.97	18.29	33.93	GO:0043231//intracellular membrane-bounded organelle	GO:0016835//carbon-oxygen lyase actchloronemaity	GO:0008654//phospholipid biosynthetic process;GO:0006631//fatty acid metabolic process	gi|168037775|ref|XP_001771378.1|/3.93521e-119/predicted protein [Physcomitrella patens subsp. patens]	-	AT5G10160.1	PF07977			4.2.1.-	K02372	Thioesterase superfamily protein
Pp1s24_247V6.1|PACid:18052467	8.79967	2.91456	4.03738	4.15462	445.62	7.54	16.42	17.81	GO:0043231//intracellular membrane-bounded organelle;GO:0031224//intrinsic to membrane	GO:0005267//potassium channel actchloronemaity;GO:0016616//oxidoreductase actchloronemaity, acting on the CH-OH group of donors, NAD or NADP as acceptor	GO:0008152//metabolic process;GO:0030001//metal ion transport	gi|168008176|ref|XP_001756783.1|/0/predicted protein [Physcomitrella patens subsp. patens]	KAB1	AT1G04690.1	PF00248	PTHR11732	KOG1575			potassium channel beta subunit 1
Pp1s43_8V6.1|PACid:18070312	6.1014	3.26454	2.12102	0.176323	68.66	9.61	4.35	1.13	GO:0016020//membrane;GO:0009536//plastid	GO:0016209//antioxidant actchloronemaity;GO:0016705//oxidoreductase actchloronemaity, acting on paired donors, with incorporation or reduction of molecular oxygen	GO:0008152//metabolic process;GO:0019725//cellular homeostasis;GO:0010038//response to metal ion	gi|168016047|ref|XP_001760561.1|/3.46784e-87/predicted protein [Physcomitrella patens subsp. patens]	TPX1	AT1G65980.1	PF08534,PF00578	PTHR10430	KOG0541	1.11.1.15	K03386	thioredoxin-dependent peroxidase 1
Pp1s12_126V6.1|PACid:18048443	9.37654	0.659925	2.51601	5.75489	664.69	1.58	5.72	54	GO:0043231//intracellular membrane-bounded organelle	GO:0016705//oxidoreductase actchloronemaity, acting on paired donors, with incorporation or reduction of molecular oxygen;GO:0016209//antioxidant actchloronemaity	GO:0008152//metabolic process;GO:0019725//cellular homeostasis	gi|168002724|ref|XP_001754063.1|/4.26227e-129/predicted protein [Physcomitrella patens subsp. patens]	PER1	AT1G48130.1	PF00578,PF10417	PTHR10681	KOG0854	1.11.1.15,1.11.1.7,3.1.1.-	K11188	1-cysteine peroxiredoxin 1
Pp1s75_227V6.1|PACid:18068283	9.65969	7.49849	7.9589	4.55275	808.83	180.83	248.81	23.47	-	GO:0048037//cofactor binding;GO:0016491//oxidoreductase actchloronemaity	GO:0008152//metabolic process	gi|168025665|ref|XP_001765354.1|/0/predicted protein [Physcomitrella patens subsp. patens]	-	AT5G19440.1	PF01370,PF07993	PTHR10366	KOG1502			NAD(P)-binding Rossmann-fold superfamily protein
Pp1s32_49V6.1|PACid:18043028	5.49249	2.65992	2.72028	2.26604	45.02	6.32	6.59	4.81	GO:0031224//intrinsic to membrane	GO:0030554//adenyl nucleotide binding;GO:0046914//transition metal ion binding;GO:0016651//oxidoreductase actchloronemaity, acting on NADH or NADPH;GO:0016209//antioxidant actchloronemaity	GO:0008152//metabolic process	gi|168011242|ref|XP_001758312.1|/0/predicted protein [Physcomitrella patens subsp. patens]	RBOH F	AT1G64060.1	PF08414,PF00036,PF01794,PF08022,PF08030	PTHR11972	KOG0039	1.11.1.-,1.6.3.-	K13447	respiratory burst oxidase protein F
Pp1s54_173V6.1|PACid:18067669	7.85984	5.36982	-3.32193	-3.32193	232.3	41.35	-	-	GO:0031224//intrinsic to membrane	GO:0030554//adenyl nucleotide binding;GO:0046914//transition metal ion binding;GO:0003824//catalytic actchloronemaity	GO:0008152//metabolic process	gi|168019746|ref|XP_001762405.1|/0/ferric reductase-like transmembrane component [Physcomitrella patens subsp. patens]	FRO7	AT5G49740.1	PF01794,PF08022,PF08030	PTHR11972	KOG0039			ferric reduction oxidase 7
Pp1s128_127V6.1|PACid:18055906	8.48704	6.01837	5.17792	6.65721	358.8	64.82	36.2	100.93	-	GO:0016491//oxidoreductase actchloronemaity;GO:0046914//transition metal ion binding	GO:0008152//metabolic process	gi|168036360|ref|XP_001770675.1|/0/predicted protein [Physcomitrella patens subsp. patens]	-	AT4G21580.1	PF08240,PF00107	PTHR11695	KOG1198			oxidoreductase, zinc-binding dehydrogenase family protein
Pp1s59_224V6.1|PACid:18059896	7.74685	3.9486	4.12267	3.98459	214.8	15.44	17.42	15.83	-	GO:0016491//oxidoreductase actchloronemaity;GO:0005506//iron ion binding	GO:0008152//metabolic process	gi|168021353|ref|XP_001763206.1|/0/predicted protein [Physcomitrella patens subsp. patens]	CYP94D2	AT3G56630.1	PF00067	PTHR19383	KOG0157			cytochrome P450, family 94, subfamily D, polypeptide 2
Pp1s103_94V6.2|PACid:18044462	5.93192	3.28244	0.799087	3.26454	61.05	9.73	1.74	9.61	-	GO:0005488//binding	GO:0008152//metabolic process	gi|168032075|ref|XP_001768545.1|/1.0167e-138/predicted protein [Physcomitrella patens subsp. patens]	-	AT5G01260.2	PF00686					Carbohydrate-binding-like fold
Pp1s65_246V6.1|PACid:18057762	6.74685	-3.32193	-0.415038	3.03562	107.4	-	0.75	8.2	-	GO:0003824//catalytic actchloronemaity;GO:0046914//transition metal ion binding	GO:0008152//metabolic process	gi|168022967|ref|XP_001764010.1|/0/predicted protein [Physcomitrella patens subsp. patens]	-	AT1G32780.1	PF08240,PF00107	PTHR11695	KOG0024			GroES-like zinc-binding dehydrogenase family protein
Pp1s103_129V6.1|PACid:18044423	7.34722	5.68482	5.26903	1.63691	162.83	51.44	38.56	3.11	-	GO:0003824//catalytic actchloronemaity;GO:0046914//transition metal ion binding	GO:0008152//metabolic process	gi|168032021|ref|XP_001768518.1|/0/predicted protein [Physcomitrella patens subsp. patens]	JRG21	AT3G55970.1	PF03171	PTHR10209	KOG0143	1.14.11.12	K05282	jasmonate-regulated gene 21
Pp1s269_47V6.1|PACid:18036848	8.78316	5.52262	0.695994	5.39643	440.55	45.97	1.62	42.12	-	GO:0003824//catalytic actchloronemaity;GO:0046914//transition metal ion binding	GO:0008152//metabolic process	gi|168055991|ref|XP_001780006.1|/0/predicted protein [Physcomitrella patens subsp. patens]	-	AT3G03080.1	PF00107	PTHR11695	KOG1196			Zinc-binding dehydrogenase family protein
Pp1s277_78V6.2|PACid:18059883	10.9112	8.29907	8.42198	5.91886	1925.69	314.97	342.98	60.5	-	GO:0003824//catalytic actchloronemaity;GO:0046914//transition metal ion binding	GO:0008152//metabolic process	gi|159902533|gb|ABX10773.1|/0/gibberellin 3-oxidase-like protein [Physcomitrella patens]	GA3OX4	AT1G80330.1	PF03171	PTHR10209	KOG0143			gibberellin 3-oxidase 4
Pp1s52_54V6.1|PACid:18074388	3.99095	1.54597	1.79909	-0.810966	15.9	2.92	3.48	0.57	GO:0043231//intracellular membrane-bounded organelle;GO:0000785//chromatin	GO:0003676//nucleic acid binding	GO:0007276//gamete generation;GO:0006310//DNA recombination;GO:0048229//gametophyte development;GO:0007140//male meiosis	gi|168018892|ref|XP_001761979.1|/0/predicted protein [Physcomitrella patens subsp. patens]	MYB4R1	AT3G18100.1	PF00249	PTHR10641	KOG0048		K09422	myb domain protein 4r1
Pp1s183_47V6.1|PACid:18073739	7.01759	4.58976	5.16792	4.8212	129.57	24.08	35.95	28.27	GO:0016020//membrane;GO:0030312//external encapsulating structure;GO:0009536//plastid	GO:0005515//protein binding;GO:0016628//oxidoreductase actchloronemaity, acting on the CH-CH group of donors, NAD or NADP as acceptor;GO:0032559//adenyl ribonucleotide binding	GO:0006970//response to osmotic stress;GO:0044267//cellular protein metabolic process;GO:0051707//response to other organism;GO:0010038//response to metal ion	gi|168044813|ref|XP_001774874.1|/0/predicted protein [Physcomitrella patens subsp. patens]	MTHSC70-2	AT5G09590.1	PF00012	PTHR19375	KOG0102		K03283	mitochondrial HSO70 2
Pp1s47_171V6.1|PACid:18045191	7.28188	3.70155	2.27798	2.17632	155.62	13.01	4.85	4.52	GO:0009526//plastid envelope;GO:0009532//plastid stroma;GO:0005576//extracellular region	GO:0051536//iron-sulfur cluster binding;GO:0005506//iron ion binding;GO:0016673	GO:0006970//response to osmotic stress;GO:0008152//metabolic process	gi|168017303|ref|XP_001761187.1|/0/predicted protein [Physcomitrella patens subsp. patens]	SIR	AT5G04590.1	PF03460,PF01077		KOG0560	1.8.7.1	K00392	sulfite reductase
Pp1s141_128V6.1|PACid:18041509	5.72137	-3.32193	-3.32193	3.66903	52.76	-	-	12.72	GO:0044444//cytoplasmic part;GO:0043231//intracellular membrane-bounded organelle	GO:0016616//oxidoreductase actchloronemaity, acting on the CH-OH group of donors, NAD or NADP as acceptor	GO:0006970//response to osmotic stress;GO:0008152//metabolic process	gi|168038393|ref|XP_001771685.1|/0/predicted protein [Physcomitrella patens subsp. patens]	-	AT2G37770.2	PF00248	PTHR11732	KOG1577			NAD(P)-linked oxidoreductase superfamily protein
Pp1s452_20V6.1|PACid:18073046	4.08406	1.81967	2.20163	0.176323	16.96	3.53	4.6	1.13	GO:0043234//protein complex;GO:0030312//external encapsulating structure	GO:0017111//nucleoside-triphosphatase actchloronemaity;GO:0003676//nucleic acid binding;GO:0032559//adenyl ribonucleotide binding	GO:0006952//defense response;GO:0010038//response to metal ion;GO:0010468//regulation of gene expression;GO:0048449	gi|168066598|ref|XP_001785222.1|/0/SWR1 complex protein, SNF2 family DNA-dependent ATPase [Physcomitrella patens subsp. patens]	PIE1	AT3G12810.1	PF07529,PF00176,PF00271,PF00249	PTHR10799	KOG0387	3.6.4.12	K11681	SNF2 domain-containing protein / helicase domain-containing protein
Pp1s75_107V6.1|PACid:18068289	12.3605	10.0087	7.35834	3.34767	5258.77	1030.16	164.09	10.18	GO:0030312//external encapsulating structure;GO:0009532//plastid stroma;GO:0005576//extracellular region;GO:0016020//membrane	GO:0042277//peptide binding;GO:0046914//transition metal ion binding;GO:0004601//peroxidase actchloronemaity;GO:0016765//transferase actchloronemaity, transferring alkyl or aryl (other than methyl) groups	GO:0006952//defense response;GO:0010038//response to metal ion;GO:0009404//toxin metabolic process	gi|168025629|ref|XP_001765336.1|/9.53459e-131/predicted protein [Physcomitrella patens subsp. patens]	GSTF10	AT2G30870.1	PF02798,PF00043	PTHR11260	KOG0867			glutathione S-transferase PHI 10
Pp1s6_359V6.1|PACid:18039094	9.4651	6.30907	6.95594	5.04789	706.77	79.29	124.15	33.08	-	-	GO:0006952//defense response;GO:0009414//response to water deprchloronemaation;GO:0009642//response to light intensity	gi|167997587|ref|XP_001751500.1|/1.57021e-101/predicted protein [Physcomitrella patens subsp. patens]	-	-	PF08450,PF01436	PTHR10907
Pp1s138_42V6.1|PACid:18060545	4.89676	2.8679	1.74846	2.49825	29.79	7.3	3.36	5.65	GO:0009532//plastid stroma;GO:0016020//membrane;GO:0042579//microbody	GO:0016646//oxidoreductase actchloronemaity, acting on the CH-NH group of donors, NAD or NADP as acceptor;GO:0046914//transition metal ion binding	GO:0006952//defense response;GO:0006970//response to osmotic stress;GO:0008152//metabolic process	gi|300165893|gb|EFJ32500.1|/0/hypothetical protein SELMODRAFT_168073 [Selaginella moellendorffii]	NQR	AT1G49670.1	PF00106,PF08240,PF00107	PTHR11695	KOG1197		K07119	ARP protein (REF)
Pp1s37_275V6.1|PACid:18040142	6.09022	-0.713119	3.851	0.176323	68.13	0.61	14.43	1.13	GO:0043231//intracellular membrane-bounded organelle;GO:0044444//cytoplasmic part	GO:0016209//antioxidant actchloronemaity;GO:0005506//iron ion binding;GO:0003824//catalytic actchloronemaity	GO:0006950//response to stress;GO:0008152//metabolic process	gi|168013741|ref|XP_001759429.1|/1.34378e-179/predicted protein [Physcomitrella patens subsp. patens]	-	AT3G01190.1	PF00141					Peroxidase superfamily protein
Pp1s292_18V6.1|PACid:18037400	4.88362	-3.32193	-0.68966	2.57046	29.52	-	0.62	5.94	-	GO:0005506//iron ion binding;GO:0004601//peroxidase actchloronemaity	GO:0006950//response to stress;GO:0008152//metabolic process	gi|168057984|ref|XP_001780991.1|/0/predicted protein [Physcomitrella patens subsp. patens]	CAT1	AT1G20630.1	PF00199,PF06628	PTHR11465	KOG0047	1.11.1.6	K03781	catalase 1
Pp1s3_465V6.1|PACid:18062680	5.7252	3.20789	3.86394	2.17632	52.9	9.24	14.56	4.52	-	GO:0005506//iron ion binding;GO:0004601//peroxidase actchloronemaity	GO:0006950//response to stress;GO:0008152//metabolic process	gi|167998987|ref|XP_001752199.1|/0/predicted protein [Physcomitrella patens subsp. patens]	CAT1	AT1G20630.1	PF00199,PF06628	PTHR11465	KOG0047	1.11.1.6	K03781	catalase 1
Pp1s66_199V6.2|PACid:18038338	9.10664	1.28096	4.0045	6.37712	551.28	2.43	16.05	83.12	GO:0016020//membrane	-	GO:0006950//response to stress	gi|168023246|ref|XP_001764149.1|/5.44771e-96/predicted protein [Physcomitrella patens subsp. patens]	-	-
Pp1s54_299V6.1|PACid:18067670	4.06178	1.76977	2.12102	0.176323	16.7	3.41	4.35	1.13	GO:0031225//anchored to membrane;GO:0043231//intracellular membrane-bounded organelle;GO:0044444//cytoplasmic part	GO:0046872//metal ion binding;GO:0016798//hydrolase actchloronemaity, acting on glycosyl bonds;GO:0001871	GO:0006810//transport	gi|168019820|ref|XP_001762442.1|/0/predicted protein [Physcomitrella patens subsp. patens]	COBL7	AT4G16120.1	PF04833					COBRA-like protein-7 precursor
Pp1s438_14V6.1|PACid:18043263	5.96625	1.48543	1.1635	-0.234465	62.52	2.8	2.24	0.85	GO:0031224//intrinsic to membrane	GO:0022857//transmembrane transporter actchloronemaity	GO:0006810//transport	gi|168066223|ref|XP_001785041.1|/0/predicted protein [Physcomitrella patens subsp. patens]	-	AT1G19450.1	PF00083,PF07690	PTHR11600	KOG0254			Major facilitator superfamily protein
Pp1s232_64V6.1|PACid:18070855	8.97688	1.04963	4.78764	6.75862	503.86	2.07	27.62	108.28	GO:0016020//membrane	-	GO:0006810//transport	gi|168051278|ref|XP_001778082.1|/6.56066e-83/predicted protein [Physcomitrella patens subsp. patens]	-	-
Pp1s25_107V6.1|PACid:18074674	8.9553	-3.32193	2.3505	4.73227	496.38	-	5.1	26.58	GO:0009526//plastid envelope	-	GO:0006810//transport	gi|168008419|ref|XP_001756904.1|/1.58232e-105/predicted protein [Physcomitrella patens subsp. patens]	-	-
Pp1s444_20V6.1|PACid:18044852	8.65467	2.48285	4.40259	6.60792	403.01	5.59	21.15	97.54	-	-	GO:0006810//transport	gi|168066383|ref|XP_001785118.1|/0/predicted protein [Physcomitrella patens subsp. patens]	-	-
Pp1s84_221V6.3|PACid:18054525	8.82667	6.89555	7.12619	4.08406	454.04	119.06	139.7	16.96	-	GO:0004721//phosphoprotein phosphatase actchloronemaity	GO:0006796//phosphate metabolic process	gi|168027944|ref|XP_001766489.1|/0/predicted protein [Physcomitrella patens subsp. patens]	-	AT2G33700.1	PF00481	PTHR13832	KOG0698			Protein phosphatase 2C family protein
Pp1s28_126V6.2|PACid:18048990	6.5157	4.30889	2.45154	4.36737	91.5	19.82	5.47	20.64	GO:0009536//plastid	GO:0042802//identical protein binding;GO:0046872//metal ion binding;GO:0016881//acid-amino acid ligase actchloronemaity;GO:0042277//peptide binding;GO:0032559//adenyl ribonucleotide binding	GO:0006749//glutathione metabolic process	gi|168009806|ref|XP_001757596.1|/0/predicted protein [Physcomitrella patens subsp. patens]	GSH2	AT5G27380.1	PF03917,PF03199	PTHR11130	KOG0021	6.3.2.3	K01920	glutathione synthetase 2
Pp1s471_23V6.1|PACid:18055984	7.90231	6.2891	5.39403	-0.810966	239.24	78.2	42.05	0.57	GO:0044424//intracellular part	GO:0016812//hydrolase actchloronemaity, acting on carbon-nitrogen (but not peptide) bonds, in cyclic amides	GO:0006749//glutathione metabolic process	gi|168067055|ref|XP_001785442.1|/0/predicted protein [Physcomitrella patens subsp. patens]	OXP1	AT5G37830.1	PF05378,PF01968,PF02538	PTHR11365	KOG1939	3.5.2.9	K01469	oxoprolinase 1
Pp1s289_19V6.1|PACid:18040965	6.25304	4.59694	2.45154	4.22188	76.27	24.2	5.47	18.66	GO:0043231//intracellular membrane-bounded organelle;GO:0031224//intrinsic to membrane	GO:0046914//transition metal ion binding;GO:0000254//C-4 methylsterol oxidase actchloronemaity	GO:0006694//steroid biosynthetic process;GO:0006631//fatty acid metabolic process	gi|168057785|ref|XP_001780893.1|/0/predicted protein [Physcomitrella patens subsp. patens]	SMO1-1	AT4G12110.1	PF04116	PTHR11863	KOG0873	1.14.13.72	K14423	sterol-4alpha-methyl oxidase 1-1
Pp1s159_47V6.1|PACid:18049747	9.4719	7.79006	7.65935	3.30597	710.11	221.33	202.16	9.89	GO:0009536//plastid	GO:0004312//fatty acid synthase actchloronemaity	GO:0006633//fatty acid biosynthetic process	gi|168041317|ref|XP_001773138.1|/0/predicted protein [Physcomitrella patens subsp. patens]	FAB1	AT1G74960.1	PF00109,PF02801	PTHR11712	KOG1394	2.3.1.179	K09458	fatty acid biosynthesis 1
Pp1s157_50V6.1|PACid:18056646	8.38983	3.20789	1.1635	1.17632	335.42	9.24	2.24	2.26	GO:0009536//plastid	GO:0046872//metal ion binding;GO:0016717//oxidoreductase actchloronemaity, acting on paired donors, with oxidation of a pair of donors resulting in the reduction of molecular oxygen to two molecules of water	GO:0006631//fatty acid metabolic process	gi|168040945|ref|XP_001772953.1|/0/predicted protein [Physcomitrella patens subsp. patens]	SSI2	AT2G43710.2	PF03405			1.14.19.2	K03921	Plant stearoyl-acyl-carrier-protein desaturase family protein
Pp1s8_168V6.1|PACid:18074048	4.0027	1.81967	1.38405	1.34483	16.03	3.53	2.61	2.54	GO:0009536//plastid	GO:0043169//cation binding;GO:0016421//CoA carboxylase actchloronemaity;GO:0016879//ligase actchloronemaity, forming carbon-nitrogen bonds;GO:0019842//vitamin binding;GO:0032559//adenyl ribonucleotide binding	GO:0006631//fatty acid metabolic process	gi|168001228|ref|XP_001753317.1|/0/predicted protein [Physcomitrella patens subsp. patens]	CAC2	AT5G35360.1	PF00289,PF02786,PF02785	PTHR18866		6.3.4.14,6.4.1.2	K01961	acetyl Co-enzyme a carboxylase biotin carboxylase subunit
Pp1s468_3V6.1|PACid:18069931	9.15581	4.1102	4.26003	4.68538	570.39	17.27	19.16	25.73	-	GO:0005488//binding;GO:0022892	GO:0006631//fatty acid metabolic process	gi|168066982|ref|XP_001785407.1|/5.00214e-37/predicted protein [Physcomitrella patens subsp. patens]	ACP4	AT4G25050.1	PF00550	PTHR20863	KOG1748			acyl carrier protein 4
Pp1s99_59V6.1|PACid:18054113	8.54801	6.35685	4.63691	1.63691	374.29	81.96	24.88	3.11	GO:0043231//intracellular membrane-bounded organelle	GO:0004312//fatty acid synthase actchloronemaity	GO:0006631//fatty acid metabolic process	gi|168031117|ref|XP_001768068.1|/4.83011e-172/predicted protein [Physcomitrella patens subsp. patens]	MOD1	AT2G05990.1		PTHR19410	KOG0725	1.3.1.9	K00208	NAD(P)-binding Rossmann-fold superfamily protein
Pp1s119_22V6.1|PACid:18062860	9.28344	6.9028	4.92979	3.46336	623.15	119.66	30.48	11.03	GO:0043231//intracellular membrane-bounded organelle	GO:0004312//fatty acid synthase actchloronemaity	GO:0006631//fatty acid metabolic process	gi|168034759|ref|XP_001769879.1|/5.58712e-179/predicted protein [Physcomitrella patens subsp. patens]	KAS III	AT1G62640.1	PF08545,PF08541			2.3.1.180	K00648	3-ketoacyl-acyl carrier protein synthase III
Pp1s56_233V6.1|PACid:18044372	4.51349	-1.02915	-1.4344	-3.32193	22.84	0.49	0.37	-	-	GO:0004312//fatty acid synthase actchloronemaity	GO:0006631//fatty acid metabolic process	gi|168020312|ref|XP_001762687.1|/0/predicted protein [Physcomitrella patens subsp. patens]	KAS I	AT5G46290.1	PF00109,PF02801	PTHR11712	KOG1394			3-ketoacyl-acyl carrier protein synthase I
Pp1s41_314V6.1|PACid:18058211	5.5008	0.765535	0.31034	2.57046	45.28	1.7	1.24	5.94	GO:0009536//plastid	GO:0003824//catalytic actchloronemaity	GO:0006629//lipid metabolic process	gi|168015537|ref|XP_001760307.1|/3.27152e-102/predicted protein [Physcomitrella patens subsp. patens]	AOC2	AT3G25770.1	PF06351					allene oxide cyclase 2
Pp1s500_4V6.1|PACid:18068685	10.3937	7.89257	8.07858	2.42492	1345.28	237.63	270.33	5.37	GO:0044424//intracellular part	GO:0016840	GO:0006575//cellular amino acid derchloronemaatchloronemae metabolic process;GO:0006558//L-phenylalanine metabolic process	gi|168067524|ref|XP_001785664.1|/0/predicted protein [Physcomitrella patens subsp. patens]	PAL4	AT3G10340.1	PF00221		KOG0222	4.3.1.24	K10775	phenylalanine ammonia-lyase 4
Pp1s242_13V6.1|PACid:18062068	4.78241	1.3505	-0.415038	2.26604	27.52	2.55	0.75	4.81	-	GO:0016645//oxidoreductase actchloronemaity, acting on the CH-NH group of donors	GO:0006560//proline metabolic process;GO:0006536//glutamate metabolic process	gi|168052368|ref|XP_001778622.1|/0/predicted protein [Physcomitrella patens subsp. patens]	-	AT5G38710.1	PF01619	PTHR13914	KOG0186			Methylenetetrahydrofolate reductase family protein
Pp1s68_57V6.1|PACid:18072884	4.39985	2.24489	2.08066	-3.32193	21.11	4.74	4.23	-	-	GO:0008483//transaminase actchloronemaity	GO:0006520//cellular amino acid metabolic process	gi|168023904|ref|XP_001764477.1|/0/predicted protein [Physcomitrella patens subsp. patens]	ATBCAT-5	AT5G65780.1	PF01063	PTHR11825	KOG0975	2.6.1.42	K00826	branched-chain amino acid aminotransferase 5 / branched-chain amino acid transaminase 5 (BCAT5)
Pp1s21_330V6.1|PACid:18039540	5.3579	-3.32193	3.18269	-3.32193	41.01	-	9.08	-	-	GO:0042802//identical protein binding;GO:0016301//kinase actchloronemaity;GO:0032559//adenyl ribonucleotide binding	GO:0006464//protein modification process	gi|168064008|ref|XP_001783958.1|/1.20515e-145/predicted protein [Physcomitrella patens subsp. patens]	THE1	AT5G54380.1	PF07714,PF00069	PTHR23258	KOG1187			protein kinase family protein
Pp1s326_44V6.1|PACid:18068124	8.66039	6.17473	4.52419	3.17792	404.61	72.24	23.01	9.05	GO:0016020//membrane	GO:0004672//protein kinase actchloronemaity;GO:0032559//adenyl ribonucleotide binding	GO:0006464//protein modification process	gi|168060659|ref|XP_001782312.1|/0/predicted protein [Physcomitrella patens subsp. patens]	OPR1	AT1G76680.1	PF00724	PTHR22893	KOG0134	1.3.1.42	K05894	12-oxophytodienoate reductase 1
Pp1s102_217V6.1|PACid:18060386	5.96301	2.84197	4.33271	4.06005	62.38	7.17	20.15	16.68	-	GO:0004672//protein kinase actchloronemaity;GO:0032559//adenyl ribonucleotide binding	GO:0006464//protein modification process	gi|168031786|ref|XP_001768401.1|/0/predicted protein [Physcomitrella patens subsp. patens]	-	AT5G63930.1	PF08263,PF00560,PF00069,PF07714	PTHR23258	KOG1187			Leucine-rich repeat protein kinase family protein
Pp1s213_13V6.2|PACid:18049359	10.1644	7.91743	7.62242	3.42492	1147.58	241.76	197.05	10.74	GO:0043231//intracellular membrane-bounded organelle	GO:0003677//DNA binding;GO:0001071;GO:0005515//protein binding	GO:0006351//transcription, DNA-dependent	gi|168048078|ref|XP_001776495.1|/3.04736e-50/predicted protein [Physcomitrella patens subsp. patens]	BZO2H3	AT5G28770.2	PF00170,PF07716,PF12498	PTHR22952				bZIP transcription factor family protein
Pp1s7_481V6.1|PACid:18051877	4.47054	-3.32193	0.992768	-3.32193	22.17	-	1.99	-	GO:0043231//intracellular membrane-bounded organelle	GO:0003676//nucleic acid binding;GO:0001071	GO:0006351//transcription, DNA-dependent	gi|168006813|ref|XP_001756103.1|/5.66457e-158/predicted protein [Physcomitrella patens subsp. patens]	CRF2	AT4G23750.1	PF00847					cytokinin response factor 2
Pp1s23_96V6.2|PACid:18065671	8.64024	6.36545	0.163499	5.93239	399	82.45	1.12	61.07	GO:0043231//intracellular membrane-bounded organelle	-	GO:0006351//transcription, DNA-dependent	gi|168007695|ref|XP_001756543.1|/1.23897e-131/predicted protein [Physcomitrella patens subsp. patens]	LHCB2.2	AT2G05070.1	PF00504	PTHR21649				photosystem II light harvesting complex gene 2.2
Pp1s223_99V6.1|PACid:18036570	4.19377	1.65992	1	0.765535	18.3	3.16	1	1.7	GO:0043231//intracellular membrane-bounded organelle;GO:0044427//chromosomal part;GO:0031410//cytoplasmic vesicle	GO:0046914//transition metal ion binding;GO:0017111//nucleoside-triphosphatase actchloronemaity;GO:0003676//nucleic acid binding;GO:0032559//adenyl ribonucleotide binding	GO:0006350//transcription;GO:0048527//lateral root development;GO:0050789//regulation of biological process;GO:0009738//abscisic acid mediated signaling pathway;GO:0006325//chromatin organization	gi|168050295|ref|XP_001777595.1|/0/SNF2 family DNA-dependent ATPase [Physcomitrella patens subsp. patens]	CHR4	AT5G44800.1	PF00855,PF00628,PF00385,PF00176,PF00271,PF06465,PF00249	PTHR10799	KOG0383			chromatin remodeling 4
Pp1s158_166V6.1|PACid:18042126	5.55121	3.28244	2.774	1.76129	46.89	9.73	6.84	3.39	-	GO:0003677//DNA binding	GO:0006350//transcription	gi|147841888|emb|CAN65218.1|/8.61105e-51/hypothetical protein [Vitis vinifera]	WRKY42	AT4G04450.1	PF00096,PF03106					WRKY family transcription factor
Pp1s31_236V6.1|PACid:18071665	7.01167	5.15987	4.4522	0.495695	129.04	35.75	21.89	1.41	GO:0043231//intracellular membrane-bounded organelle	GO:0003677//DNA binding;GO:0042623//ATPase actchloronemaity, coupled;GO:0032559//adenyl ribonucleotide binding	GO:0006259//DNA metabolic process;GO:0033554//cellular response to stress	gi|16605546|emb|CAC86603.1|/0/Rad51A protein [Physcomitrella patens]	RAD51	AT5G20850.1	PF08423	PTHR22942	KOG1434		K04482	RAS associated with diabetes protein 51
Pp1s65_120V6.1|PACid:18057606	4.61176	0.963474	-3.32193	1.5008	24.45	1.95	-	2.83	GO:0009536//plastid	GO:0051536//iron-sulfur cluster binding;GO:0043169//cation binding	GO:0006091//generation of precursor metabolites and energy	gi|168023041|ref|XP_001764047.1|/9.78483e-48/predicted protein [Physcomitrella patens subsp. patens]	FED A	AT1G60950.1	PF00111					2Fe-2S ferredoxin-like superfamily protein
Pp1s18_194V6.1|PACid:18040502	5.05572	-2.05889	0.454176	0.176323	33.26	0.24	1.37	1.13	GO:0031224//intrinsic to membrane	GO:0030554//adenyl nucleotide binding;GO:0016209//antioxidant actchloronemaity;GO:0046914//transition metal ion binding;GO:0016651//oxidoreductase actchloronemaity, acting on NADH or NADPH	GO:0006091//generation of precursor metabolites and energy	gi|168005652|ref|XP_001755524.1|/0/predicted protein [Physcomitrella patens subsp. patens]	RBOH F	AT1G64060.1	PF08414,PF00036,PF01794,PF08022,PF08030	PTHR11972	KOG0039			respiratory burst oxidase protein F
Pp1s22_283V6.1|PACid:18042527	6.6311	3.52982	2.24184	2.93168	99.12	11.55	4.73	7.63	GO:0031410//cytoplasmic vesicle	GO:0016717//oxidoreductase actchloronemaity, acting on paired donors, with oxidation of a pair of donors resulting in the reduction of molecular oxygen to two molecules of water;GO:0005506//iron ion binding	GO:0006091//generation of precursor metabolites and energy	gi|168007574|ref|XP_001756483.1|/0/predicted protein [Physcomitrella patens subsp. patens]	CYP710A1	AT2G34500.1	PF00067	PTHR19383	KOG0157		K09832	cytochrome P450, family 710, subfamily A, polypeptide 1
Pp1s15_168V6.1|PACid:18050523	8.54183	6.01569	5.83238	3.98459	372.69	64.7	56.98	15.83	GO:0009536//plastid	-	GO:0006091//generation of precursor metabolites and energy	gi|168004139|ref|XP_001754769.1|/0/predicted protein [Physcomitrella patens subsp. patens]	TIFY7	AT1G70700.2	PF06200,PF09425	PTHR23418:SF2			K13464	TIFY domain/Dchloronemaergent CCT motif family protein
Pp1s112_186V6.1|PACid:18064870	4.45352	1.95977	-2	1.5008	21.91	3.89	0.25	2.83	GO:0031981//nuclear lumen;GO:0009532//plastid stroma;GO:0009526//plastid envelope	GO:0030554//adenyl nucleotide binding;GO:0016668//oxidoreductase actchloronemaity, acting on sulfur group of donors, NAD or NADP as acceptor	GO:0006085//acetyl-CoA biosynthetic process;GO:0006091//generation of precursor metabolites and energy;GO:0019725//cellular homeostasis	gi|168033540|ref|XP_001769273.1|/0/predicted protein [Physcomitrella patens subsp. patens]	LPD1	AT3G16950.2	PF07992,PF00070,PF02852	PTHR22912	KOG1335	1.8.1.4	K00382	lipoamide dehydrogenase 1
Pp1s272_13V6.3|PACid:18051135	7.9397	6.28225	3.99277	5.14323	245.52	77.83	15.92	35.34	-	GO:0016835//carbon-oxygen lyase actchloronemaity;GO:0016840;GO:0003677//DNA binding	GO:0006082//organic acid metabolic process	gi|168056212|ref|XP_001780115.1|/1.39019e-79/predicted protein [Physcomitrella patens subsp. patens]	CYN	AT3G23490.1	PF01381,PF02560			4.2.1.104	K01725	cyanase
Pp1s235_138V6.2|PACid:18041719	7.12918	3.06867	4.09085	1.63691	139.99	8.39	17.04	3.11	GO:0043231//intracellular membrane-bounded organelle;GO:0016020//membrane	GO:0004457//lactate dehydrogenase actchloronemaity	GO:0006007//glucose catabolic process;GO:0009725//response to hormone stimulus;GO:0010468//regulation of gene expression;GO:0006970//response to osmotic stress	gi|168051701|ref|XP_001778292.1|/0/predicted protein [Physcomitrella patens subsp. patens]	-	AT4G17260.1	PF00056,PF02866	PTHR11540	KOG1495	1.1.1.27	K00016	Lactate/malate dehydrogenase family protein
Pp1s45_156V6.1|PACid:18066521	4.41751	1.95977	-3.32193	1.87971	21.37	3.89	-	3.68	GO:0009536//plastid;GO:0016020//membrane	GO:0004396//hexokinase actchloronemaity;GO:0046914//transition metal ion binding;GO:0032559//adenyl ribonucleotide binding	GO:0006007//glucose catabolic process;GO:0008219//cell death;GO:0009757//hexose mediated signaling	gi|168016823|ref|XP_001760948.1|/0/hexokinase protein HXK4 [Physcomitrella patens subsp. patens]	HXK1	AT4G29130.1	PF00349,PF03727	PTHR19443	KOG1369			hexokinase 1
Pp1s353_25V6.1|PACid:18071766	10.6674	7.24916	7.17802	7.72042	1626.33	152.13	144.81	210.9	GO:0030312//external encapsulating structure;GO:0031967;GO:0031981//nuclear lumen;GO:0009536//plastid;GO:0005576//extracellular region;GO:0016020//membrane	GO:0046914//transition metal ion binding;GO:0000166//nucleotide binding;GO:0008943//glyceraldehyde-3-phosphate dehydrogenase actchloronemaity	GO:0006007//glucose catabolic process;GO:0006952//defense response;GO:0010038//response to metal ion;GO:0000302//response to reactchloronemae oxygen species;GO:0006970//response to osmotic stress;GO:0034285;GO:0009791//post-embryonic development;GO:0048608//reproductchloronemae structure development	gi|168062292|ref|XP_001783115.1|/2.9016e-176/predicted protein [Physcomitrella patens subsp. patens]	GAPC2	AT1G13440.1	PF00044,PF02800	PTHR10836	KOG0657	1.2.1.12	K00134	glyceraldehyde-3-phosphate dehydrogenase C2
Pp1s205_25V6.1|PACid:18038206	9.61614	7.5245	6.65306	4.58676	784.78	184.12	100.64	24.03	GO:0009532//plastid stroma	GO:0031420;GO:0016301//kinase actchloronemaity	GO:0006007//glucose catabolic process;GO:0006631//fatty acid metabolic process;GO:0010038//response to metal ion;GO:0009791//post-embryonic development	gi|168047859|ref|XP_001776386.1|/0/predicted protein [Physcomitrella patens subsp. patens]	PKP-BETA1	AT5G52920.1	PF00224,PF02887	PTHR11817	KOG2323	2.7.1.40	K00873	plastidic pyruvate kinase beta subunit 1
Pp1s169_138V6.1|PACid:18069029	4.07296	-3.32193	-1	1.5008	16.83	-	0.5	2.83	GO:0043227//membrane-bounded organelle	GO:0016903//oxidoreductase actchloronemaity, acting on the aldehyde or oxo group of donors	GO:0006007//glucose catabolic process	gi|168042871|ref|XP_001773910.1|/0/predicted protein [Physcomitrella patens subsp. patens]	IAR4	AT1G24180.1	PF00676	PTHR11516				Thiamin diphosphate-binding fold (THDP-binding) superfamily protein
Pp1s145_142V6.1|PACid:18049894	5.82375	3.41954	2.99277	3.87774	56.64	10.7	7.96	14.7	-	GO:0016301//kinase actchloronemaity	GO:0006007//glucose catabolic process	gi|168039111|ref|XP_001772042.1|/0/predicted protein [Physcomitrella patens subsp. patens]	PGK	AT1G79550.2	PF00162	PTHR11406	KOG1367			phosphoglycerate kinase
Pp1s293_91V6.1|PACid:18059388	7.64746	4.36107	4.47703	4.74739	200.5	20.55	22.27	26.86	-	GO:0016301//kinase actchloronemaity	GO:0006007//glucose catabolic process	gi|168058081|ref|XP_001781039.1|/0/predicted protein [Physcomitrella patens subsp. patens]	PGK	AT1G79550.1	PF00162	PTHR11406	KOG1367			phosphoglycerate kinase
Pp1s199_145V6.1|PACid:18051252	8.90755	6.36335	4.40259	1.34483	480.22	82.33	21.15	2.54	GO:0009536//plastid	GO:0004738//pyruvate dehydrogenase actchloronemaity	GO:0006007//glucose catabolic process	gi|168047071|ref|XP_001775995.1|/0/predicted protein [Physcomitrella patens subsp. patens]	PDH-E1 ALPHA	AT1G01090.1	PF00676	PTHR11516	KOG0225	1.2.4.1	K00161	pyruvate dehydrogenase E1 alpha
Pp1s51_76V6.1|PACid:18051633	7.83807	3.52982	4.38543	4.58676	228.82	11.55	20.9	24.03	-	GO:0015927//trehalase actchloronemaity	GO:0005984//disaccharide metabolic process	gi|168018555|ref|XP_001761811.1|/0/predicted protein [Physcomitrella patens subsp. patens]	-	-
Pp1s404_28V6.1|PACid:18043584	5.13463	3.0268	3.4019	3.03562	35.13	8.15	10.57	8.2	GO:0043231//intracellular membrane-bounded organelle	GO:0046527//glucosyltransferase actchloronemaity	GO:0005977//glycogen metabolic process	gi|168064942|ref|XP_001784416.1|/0/predicted protein [Physcomitrella patens subsp. patens]	SSI1	AT5G24300.1	PF08323,PF00534	PTHR12526		2.4.1.21	K00703	Glycogen/starch synthases, ADP-glucose type
Pp1s121_168V6.1|PACid:18055451	6.32948	1.42223	4.72792	3.76235	80.42	2.68	26.5	13.57	GO:0043231//intracellular membrane-bounded organelle	GO:0043167//ion binding;GO:0016160//amylase actchloronemaity	GO:0005976//polysaccharide metabolic process	gi|168035209|ref|XP_001770103.1|/0/predicted protein [Physcomitrella patens subsp. patens]	BAM2	AT4G00490.1	PF01373					beta-amylase 2
Pp1s229_15V6.1|PACid:18062046	5.16189	2.04614	3.18269	2.49825	35.8	4.13	9.08	5.65	-	GO:0008194//UDP-glycosyltransferase actchloronemaity	GO:0005975//carbohydrate metabolic process	gi|168050933|ref|XP_001777911.1|/1.87625e-156/predicted protein [Physcomitrella patens subsp. patens]	GATL6	AT4G02130.3	PF01501					galacturonosyltransferase 6
Pp1s80_148V6.1|PACid:18053181	11.0884	8.17163	8.66199	7.13453	2177.35	288.34	405.06	140.51	-	GO:0046914//transition metal ion binding	GO:0003006//reproductchloronemae developmental process	gi|168026920|ref|XP_001765979.1|/0/predicted protein [Physcomitrella patens subsp. patens]	-	AT4G24690.1	PF00564,PF00569,PF00627	PTHR20930				ubiquitin-associated (UBA)/TS-N domain-containing protein / octicosapeptide/Phox/Bemp1 (PB1) domain-containing protein
Pp1s8_209V6.1|PACid:18074173	8.43896	5.34412	0.992768	6.60792	347.04	40.62	1.99	97.54	GO:0043231//intracellular membrane-bounded organelle	GO:0046914//transition metal ion binding	-	gi|168001128|ref|XP_001753267.1|/4.82949e-76/predicted protein [Physcomitrella patens subsp. patens]	-	AT1G53540.1	PF00011	PTHR11527	KOG0710			HSP20-like chaperones superfamily protein
Pp1s255_60V6.1|PACid:18073723	4.27575	-0.713119	2.31615	-3.32193	19.37	0.61	4.98	-	-	GO:0046914//transition metal ion binding	-	gi|168053733|ref|XP_001779289.1|/5.15176e-75/predicted protein [Physcomitrella patens subsp. patens]	ELIP1	AT3G22840.1	PF00504	PTHR14154				Chlorophyll A-B binding family protein
Pp1s173_9V6.1|PACid:18050955	4.89676	2.41954	2.54844	2.57046	29.79	5.35	5.85	5.94	-	GO:0046914//transition metal ion binding	-	gi|168043463|ref|XP_001774204.1|/2.10362e-166/predicted protein [Physcomitrella patens subsp. patens]	-	AT1G68360.1	PF12171,PF00096	PTHR10032				C2H2 and C2HC zinc fingers superfamily protein
Pp1s129_63V6.3|PACid:18059122	5.67694	3.45154	2.774	2.76341	51.16	10.94	6.84	6.79	-	GO:0046914//transition metal ion binding	-	gi|168026033|ref|XP_001765537.1|/2.39335e-178/predicted protein [Physcomitrella patens subsp. patens]	BTS	AT3G18290.1	PF05495,PF00097	PTHR21319	KOG1940			zinc finger protein-related
Pp1s415_15V6.1|PACid:18037902	7.94128	6.10497	1.89918	4.8212	245.79	68.83	3.73	28.27	-	GO:0046914//transition metal ion binding	-	gi|168065402|ref|XP_001784641.1|/1.02408e-79/predicted protein [Physcomitrella patens subsp. patens]	-	AT2G41835.1	PF01428	PTHR14677	KOG3183			zinc finger (C2H2 type, AN1-like) family protein
Pp1s182_18V6.1|PACid:18052126	7.18061	4.26379	4.42761	5.3067	145.07	19.21	21.52	39.58	-	GO:0046872//metal ion binding;GO:0019842//vitamin binding;GO:0003824//catalytic actchloronemaity	-	gi|168044706|ref|XP_001774821.1|/0/predicted protein [Physcomitrella patens subsp. patens]	CSR1	AT3G48560.1	PF02776,PF00205,PF02775	PTHR18968	KOG1185			chlorsulfuron/imidazolinone resistant 1
Pp1s242_98V6.1|PACid:18062121	7.234	5.31361	3.01614	2.49825	150.54	39.77	8.09	5.65	-	GO:0046872//metal ion binding	-	gi|168052470|ref|XP_001778673.1|/2.18008e-96/predicted protein [Physcomitrella patens subsp. patens]	CAM4	AT1G66410.1	PF00036	PTHR10891	KOG0027			calmodulin 4
Pp1s218_100V6.1|PACid:18058474	8.15916	3.72901	4.73444	3.26454	285.86	13.26	26.62	9.61	-	GO:0046872//metal ion binding	-	gi|168049682|ref|XP_001777291.1|/0/predicted protein [Physcomitrella patens subsp. patens]	-	AT4G38810.2	PF00036					Calcium-binding EF-hand family protein
Pp1s4_21V6.1|PACid:18046664	9.52754	7.41464	7.72948	6.79584	738.03	170.62	212.23	111.11	-	GO:0035251//UDP-glucosyltransferase actchloronemaity	-	gi|167999340|ref|XP_001752375.1|/0/predicted protein [Physcomitrella patens subsp. patens]	UGT85A1	AT1G22400.1		PTHR11926	KOG1192			UDP-Glycosyltransferase superfamily protein
Pp1s72_306V6.1|PACid:18040698	9.53171	5.97705	6.10161	7.85686	740.17	62.99	68.67	231.82	GO:0044464//cell part	GO:0017111//nucleoside-triphosphatase actchloronemaity;GO:0032559//adenyl ribonucleotide binding	-	gi|168024928|ref|XP_001764987.1|/0/ATP-binding cassette transporter, subfamily G, member 16, group PDR protein PpABCG16 [Physcomitrella patens subsp. patens]	PEN3	AT1G59870.1	PF00005,PF01061,PF08370	PTHR19241	KOG0065			ABC-2 and Plant PDR ABC-type transporter family protein
Pp1s134_65V6.1|PACid:18054821	4.32481	-0.454032	2.24184	1.87971	20.04	0.73	4.73	3.68	-	GO:0016811//hydrolase actchloronemaity, acting on carbon-nitrogen (but not peptide) bonds, in linear amides	-	gi|168037318|ref|XP_001771151.1|/2.02971e-164/predicted protein [Physcomitrella patens subsp. patens]	-	AT3G16150.1	PF01112	PTHR10188	KOG1592			N-terminal nucleophile aminohydrolases (Ntn hydrolases) superfamily protein
Pp1s93_74V6.1|PACid:18054168	3.75382	0.659925	1.07724	-0.810966	13.49	1.58	2.11	0.57	-	GO:0016757//transferase actchloronemaity, transferring glycosyl groups	-	gi|168029883|ref|XP_001767454.1|/0/predicted protein [Physcomitrella patens subsp. patens]	-	AT3G21790.1		PTHR11926	KOG1192			UDP-Glycosyltransferase superfamily protein
Pp1s213_103V6.1|PACid:18049329	4.88362	-3.32193	-3.32193	2.87774	29.52	-	-	7.35	GO:0009534//chloroplast thylakoid	GO:0016744	-	gi|168049017|ref|XP_001776961.1|/0/predicted protein [Physcomitrella patens subsp. patens]	-	AT2G45290.1	PF00456,PF02779	PTHR11624	KOG0523			Transketolase
Pp1s153_112V6.1|PACid:18056247	5.53045	2.71589	2.69377	3.30597	46.22	6.57	6.47	9.89	-	GO:0016740//transferase actchloronemaity	-	gi|168040325|ref|XP_001772645.1|/0/predicted protein [Physcomitrella patens subsp. patens]	-	AT5G41460.1	PF04646	PTHR10811	KOG2246			Protein of unknown function (DUF604)
Pp1s160_44V6.1|PACid:18068373	9.20168	7.52826	7.26106	3.76235	588.82	184.6	153.39	13.57	-	GO:0016453	-	gi|168041478|ref|XP_001773218.1|/0/predicted protein [Physcomitrella patens subsp. patens]	-	AT5G47720.2	PF00108,PF02803	PTHR18919	KOG1390	2.3.1.9	K00626	Thiolase family protein
Pp1s93_45V6.1|PACid:18054166	5.09001	0.765535	2.1635	2.08406	34.06	1.7	4.48	4.24	-	GO:0016301//kinase actchloronemaity	-	gi|168029861|ref|XP_001767443.1|/0/predicted protein [Physcomitrella patens subsp. patens]	GSO1	AT4G20140.1	PF08263,PF00560	PTHR23258	KOG0472			Leucine-rich repeat transmembrane protein kinase
Pp1s222_123V6.2|PACid:18059458	6.27575	3.83086	3.5472	3.13093	77.48	14.23	11.69	8.76	GO:0044464//cell part	GO:0016209//antioxidant actchloronemaity	-	gi|168050158|ref|XP_001777527.1|/0/predicted protein [Physcomitrella patens subsp. patens]	-	-
Pp1s56_71V6.1|PACid:18044317	6.8254	3.52982	4.14323	4.10852	113.41	11.55	17.67	17.25	-	GO:0008168//methyltransferase actchloronemaity	-	gi|168020372|ref|XP_001762717.1|/0/predicted protein [Physcomitrella patens subsp. patens]	OMT1	AT5G54160.1	PF00891,PF08242	PTHR11746	KOG3178	2.1.1.76	K05279	O-methyltransferase 1
Pp1s47_20V6.1|PACid:18045232	8.41768	5.6985	5.55152	3.56925	341.96	51.93	46.9	11.87	-	GO:0008168//methyltransferase actchloronemaity	-	gi|168017411|ref|XP_001761241.1|/1.42995e-172/predicted protein [Physcomitrella patens subsp. patens]	GAMT2	AT5G56300.1	PF03492					gibberellic acid methyltransferase 2
Pp1s29_56V6.1|PACid:18065959	3.83693	1.48543	1.45418	-3.32193	14.29	2.8	2.74	-	-	GO:0005515//protein binding	-	gi|168010177|ref|XP_001757781.1|/0/predicted protein [Physcomitrella patens subsp. patens]	-	AT5G12430.1	PF07719,PF00515,PF00226	PTHR22904	KOG0550			Heat shock protein DnaJ with tetratricopeptide repeat
Pp1s18_322V6.1|PACid:18040485	4.53045	-0.0439433	-3.32193	1.63691	23.11	0.97	-	3.11	-	GO:0005515//protein binding	-	gi|168005722|ref|XP_001755559.1|/7.51977e-152/predicted protein [Physcomitrella patens subsp. patens]	-	AT2G42750.1	PF00226	PTHR11821	KOG0716			DNAJ heat shock N-terminal domain-containing protein
Pp1s34_238V6.1|PACid:18072550	5.91265	-1.47393	2.94673	2.87774	60.24	0.36	7.71	7.35	GO:0016020//membrane	GO:0005488//binding	-	gi|168012430|ref|XP_001758905.1|/5.43927e-41/predicted protein [Physcomitrella patens subsp. patens]	-	AT5G09570.1	PF06747		KOG4090			Cox19-like CHCH family protein
Pp1s5_33V6.1|PACid:18056429	4.36247	2.31904	0.575312	0.495695	20.57	4.99	1.49	1.41	-	GO:0005488//binding	-	gi|167999915|ref|XP_001752662.1|/0/predicted protein [Physcomitrella patens subsp. patens]	-	AT1G69550.1	PF00560	PTHR23155	KOG4658			disease resistance protein (TIR-NBS-LRR class)
Pp1s60_190V6.1|PACid:18049078	4.53854	1.65992	2.27798	-3.32193	23.24	3.16	4.85	-	-	GO:0005488//binding	-	gi|168021526|ref|XP_001763292.1|/0/predicted protein [Physcomitrella patens subsp. patens]	BAG6	AT2G46240.1	PF02179					BCL-2-associated athanogene 6
Pp1s147_88V6.1|PACid:18053965	4.85748	1.76977	3.12267	2.57046	28.99	3.41	8.71	5.94	-	GO:0005488//binding	-	gi|168039451|ref|XP_001772211.1|/1.46917e-125/predicted protein [Physcomitrella patens subsp. patens]	XRCC4	AT3G23100.1					K10886	homolog of human DNA ligase chloronema-binding protein XRCC4
Pp1s81_78V6.1|PACid:18068755	4.52231	-3.32193	-3.32193	0.495695	22.98	-	-	1.41	GO:0009536//plastid	GO:0003824//catalytic actchloronemaity	-	gi|168027147|ref|XP_001766092.1|/0/predicted protein [Physcomitrella patens subsp. patens]	FAD6	AT4G30950.1	PF00487	PTHR19353	KOG4232			fatty acid desaturase 6
Pp1s298_14V6.2|PACid:18067076	8.13196	6.0505	6.14547	5.66931	280.52	66.28	70.79	50.89	GO:0044464//cell part	-	-	gi|168058458|ref|XP_001781225.1|/5.11035e-118/predicted protein [Physcomitrella patens subsp. patens]	PG1	AT1G60390.1	PF03181					polygalacturonase 1
Pp1s68_19V6.1|PACid:18072963	8.20036	4.24565	6.07532	5.45352	294.14	18.97	67.43	43.82	GO:0044464//cell part	-	-	gi|168023730|ref|XP_001764390.1|/2.83891e-105/predicted protein [Physcomitrella patens subsp. patens]	-	AT5G39110.1	PF00190,PF07883					RmlC-like cupins superfamily protein
Pp1s324_46V6.1|PACid:18038069	8.24617	4.33557	4.08066	3.08406	303.63	20.19	16.92	8.48	GO:0044464//cell part	-	-	gi|168060495|ref|XP_001782231.1|/1.84858e-80/predicted protein [Physcomitrella patens subsp. patens]	LEA14	AT1G01470.1	PF03168					Late embryogenesis abundant protein
Pp1s195_15V6.1|PACid:18040275	8.27258	3.13093	5.33307	3.49953	309.24	8.76	40.31	11.31	GO:0044464//cell part	-	-	gi|168046411|ref|XP_001775667.1|/3.97831e-155/predicted protein [Physcomitrella patens subsp. patens]	-	AT3G15690.2	PF00364	PTHR18866:SF1				Single hybrid motif superfamily protein
Pp1s540_8V6.1|PACid:18071447	8.29053	5.74819	5.47281	4.28614	313.11	53.75	44.41	19.51	GO:0044464//cell part	-	-	gi|168068011|ref|XP_001785891.1|/2.78535e-118/predicted protein [Physcomitrella patens subsp. patens]	-	AT1G17100.1	PF04832	PTHR11220				SOUL heme-binding family protein
Pp1s37_251V6.1|PACid:18040132	8.40582	1.20789	3.99277	5.72438	339.16	2.31	15.92	52.87	GO:0044464//cell part	-	-	gi|168008419|ref|XP_001756904.1|/5.11728e-74/predicted protein [Physcomitrella patens subsp. patens]	-	-
Pp1s423_24V6.1|PACid:18073293	8.10701	2.60407	3.69377	-3.32193	275.71	6.08	12.94	-	GO:0044444//cytoplasmic part;GO:0043229//intracellular organelle	-	-	gi|168065688|ref|XP_001784780.1|/1.58329e-23/predicted protein [Physcomitrella patens subsp. patens]	-	-
Pp1s147_26V6.1|PACid:18053976	8.04996	-1.47393	-0.200913	6.20535	265.02	0.36	0.87	73.79	GO:0043231//intracellular membrane-bounded organelle;GO:0016020//membrane	-	-	gi|168039405|ref|XP_001772188.1|/5.46589e-122/predicted protein [Physcomitrella patens subsp. patens]	-	AT5G01750.2	PF04525					Protein of unknown function (DUF567)
Pp1s75_99V6.1|PACid:18068251	7.94597	1.28096	3.774	3.70044	246.59	2.43	13.68	13	GO:0043231//intracellular membrane-bounded organelle	-	-	gi|168025625|ref|XP_001765334.1|/0/predicted protein [Physcomitrella patens subsp. patens]	-	AT2G18340.1	PF02987	PTHR23241				late embryogenesis abundant domain-containing protein / LEA domain-containing protein
Pp1s86_10V6.1|PACid:18072058	7.83807	2.79286	5.98755	3.82171	228.82	6.93	63.45	14.14	GO:0031410//cytoplasmic vesicle	-	-	gi|168028302|ref|XP_001766667.1|/5.38468e-67/predicted protein [Physcomitrella patens subsp. patens]	-	AT1G04560.1	PF05512					AWPM-19-like family protein
Pp1s12_260V6.1|PACid:18048346	7.87793	-2.05889	-0.415038	2.9855	235.23	0.24	0.75	7.92	GO:0031410//cytoplasmic vesicle	-	-	gi|168003008|ref|XP_001754205.1|/0/predicted protein [Physcomitrella patens subsp. patens]	VEP1	AT4G24220.1		PTHR10366	KOG1430			NAD(P)-binding Rossmann-fold superfamily protein
Pp1s33_40V6.3|PACid:18057110	7.91994	4.82477	4.30597	4.83542	242.18	28.34	19.78	28.55	GO:0031410//cytoplasmic vesicle	-	-	gi|168011629|ref|XP_001758505.1|/3.67433e-115/predicted protein [Physcomitrella patens subsp. patens]	-	AT4G24380.1	PF03959	PTHR22778	KOG2551
Pp1s240_74V6.1|PACid:18065740	7.81429	0.286881	0.31034	4.17712	225.08	1.22	1.24	18.09	GO:0031224//intrinsic to membrane;GO:0005811//lipid particle	-	-	gi|168052182|ref|XP_001778530.1|/1.21668e-95/predicted protein [Physcomitrella patens subsp. patens]	-	-
Pp1s6_413V6.1|PACid:18039063	7.71507	5.47606	5.92671	4.89142	210.12	44.51	60.83	29.68	GO:0031224//intrinsic to membrane	-	-	gi|168000462|ref|XP_001752935.1|/1.86285e-156/predicted protein [Physcomitrella patens subsp. patens]	-	AT1G70480.1	PF10604					Domain of unknown function (DUF220)
Pp1s14_157V6.1|PACid:18066560	7.79967	5.19377	4.10182	2.17632	222.81	36.6	17.17	4.52	GO:0031224//intrinsic to membrane	-	-	gi|168003672|ref|XP_001754536.1|/1.44706e-159/predicted protein [Physcomitrella patens subsp. patens]	CLT2	AT4G24460.1						CRT (chloroquine-resistance transporter)-like transporter 2
Pp1s235_56V6.1|PACid:18041661	7.65227	0.286881	2.03914	5.24336	201.17	1.22	4.11	37.88	GO:0016020//membrane	-	-	gi|168051653|ref|XP_001778268.1|/1.76002e-90/predicted protein [Physcomitrella patens subsp. patens]	-	-
Pp1s52_212V6.2|PACid:18074465	7.6164	0.863938	1.69153	5.09635	196.23	1.82	3.23	34.21	GO:0009536//plastid	-	-	gi|168019144|ref|XP_001762105.1|/1.68733e-17/predicted protein [Physcomitrella patens subsp. patens]	-	AT4G36600.1	PF02987	PTHR23241				Late embryogenesis abundant (LEA) protein
Pp1s22_378V6.1|PACid:18042629	7.61051	1.28096	3.56316	4.32697	195.43	2.43	11.82	20.07	GO:0009507//chloroplast	-	-	gi|168007368|ref|XP_001756380.1|/0/predicted protein [Physcomitrella patens subsp. patens]	-	AT1G48840.1	PF04842					Plant protein of unknown function (DUF639)
Pp1s236_32V6.1|PACid:18068941	3.83693	0.422233	2.1635	1.76129	14.29	1.34	4.48	3.39	-	-	-	gi|168051784|ref|XP_001778333.1|/1.92429e-54/predicted protein [Physcomitrella patens subsp. patens]	-	-
Pp1s204_29V6.1|PACid:18060825	3.851	-1.47393	-0.68966	-0.234465	14.43	0.36	0.62	0.85	-	-	-	gi|168047716|ref|XP_001776315.1|/0/predicted protein [Physcomitrella patens subsp. patens]	-	-
Pp1s3_7V6.1|PACid:18062481	3.86394	-3.32193	-3.32193	0.176323	14.56	-	-	1.13	-	-	-	gi|167999081|ref|XP_001752246.1|/1.44527e-69/predicted protein [Physcomitrella patens subsp. patens]	-	AT1G04560.1	PF05512					AWPM-19-like family protein
Pp1s55_264V6.1|PACid:18063114	3.87676	1.60407	0.163499	-3.32193	14.69	3.04	1.12	-	-	-	-	gi|168019957|ref|XP_001762510.1|/1.89322e-93/predicted protein [Physcomitrella patens subsp. patens]	GSTF9	AT2G30860.1	PF00043	PTHR11260	KOG0867			glutathione S-transferase PHI 9
Pp1s64_57V6.1|PACid:18044520	4.08406	1.65992	1.99277	2.26604	16.96	3.16	3.98	4.81	-	-	-	gi|168022756|ref|XP_001763905.1|/0/predicted protein [Physcomitrella patens subsp. patens]	-	AT5G42370.1				3.1.3.1	K01113	Calcineurin-like metallo-phosphoesterase superfamily protein
Pp1s122_129V6.1|PACid:18066161	4.13996	1.3505	2.54844	1.76129	17.63	2.55	5.85	3.39	-	-	-	gi|168035354|ref|XP_001770175.1|/0/histone deacetylase complex, SIN3 component [Physcomitrella patens subsp. patens]	SNL4	AT1G70060.1	PF02671,PF08295	PTHR12346	KOG4204			SIN3-like 4
Pp1s136_49V6.1|PACid:18036809	4.13996	-0.234465	1.63691	-3.32193	17.63	0.85	3.11	-	-	-	-	gi|168037674|ref|XP_001771328.1|/0/predicted protein [Physcomitrella patens subsp. patens]	-	AT5G15710.1	PF00646					Galactose oxidase/kelch repeat superfamily protein
Pp1s57_24V6.1|PACid:18063906	4.18349	-0.234465	-0.200913	-0.234465	18.17	0.85	0.87	0.85	-	-	-	gi|168020495|ref|XP_001762778.1|/8.74581e-81/predicted protein [Physcomitrella patens subsp. patens]	-	AT1G06330.1	PF00403	PTHR22814	KOG1603			Heavy metal transport/detoxification superfamily protein
Pp1s41_113V6.1|PACid:18058296	4.19377	-3.32193	-3.32193	-0.810966	18.3	-	-	0.57	-	-	-	-	-	-
Pp1s37_306V6.1|PACid:18040047	4.22497	-0.454032	2.57773	0.765535	18.7	0.73	5.97	1.7	-	-	-	gi|168013763|ref|XP_001759437.1|/1.14037e-61/predicted protein [Physcomitrella patens subsp. patens]	-	-
Pp1s60_160V6.1|PACid:18049208	4.27575	0.765535	0.163499	0.176323	19.37	1.7	1.12	1.13	-	-	-	gi|168021672|ref|XP_001763365.1|/1.15296e-130/predicted protein [Physcomitrella patens subsp. patens]	-	-	PF09346
Pp1s227_70V6.1|PACid:18066286	4.29572	2.09085	2.12102	-3.32193	19.64	4.26	4.35	-	-	-	-	gi|168050795|ref|XP_001777843.1|/7.32992e-139/predicted protein [Physcomitrella patens subsp. patens]	EDL2	AT5G39360.1						EID1-like 2
Pp1s40_40V6.1|PACid:18070099	4.30524	-1.02915	-3.32193	2.63691	19.77	0.49	-	6.22	-	-	-	gi|168014996|ref|XP_001760037.1|/0/predicted protein [Physcomitrella patens subsp. patens]	-	-
Pp1s77_290V6.1|PACid:18050253	4.34341	0.286881	1.23879	0.495695	20.3	1.22	2.36	1.41	-	-	-	gi|168026079|ref|XP_001765560.1|/1.89331e-56/predicted protein [Physcomitrella patens subsp. patens]	-	AT1G53540.1	PF00011	PTHR11527	KOG0710			HSP20-like chaperones superfamily protein
Pp1s33_198V6.1|PACid:18056992	4.35332	0.765535	1.31615	2.08406	20.44	1.7	2.49	4.24	-	-	-	gi|168011725|ref|XP_001758553.1|/6.38631e-53/predicted protein [Physcomitrella patens subsp. patens]	-	-
Pp1s51_122V6.1|PACid:18051603	4.37156	1.04963	1.74846	-3.32193	20.7	2.07	3.36	-	-	-	-	gi|168018757|ref|XP_001761912.1|/0/predicted protein [Physcomitrella patens subsp. patens]	-	-
Pp1s53_178V6.1|PACid:18046385	4.39025	1.20789	-3.32193	-3.32193	20.97	2.31	-	-	-	-	-	-	-	-
Pp1s61_7V6.1|PACid:18073867	4.41751	0.422233	-1	2.57046	21.37	1.34	0.5	5.94	-	-	-	gi|168021773|ref|XP_001763415.1|/8.49342e-51/predicted protein [Physcomitrella patens subsp. patens]	-	-
Pp1s107_173V6.1|PACid:18070219	4.42694	0.545968	2.54844	0.176323	21.51	1.46	5.85	1.13	-	-	-	gi|168032803|ref|XP_001768907.1|/1.7638e-92/predicted protein [Physcomitrella patens subsp. patens]	-	AT1G24620.1	PF00036	PTHR10891	KOG0027		K13448	EF hand calcium-binding protein family
Pp1s174_98V6.1|PACid:18038584	4.50526	-2.05889	-0.200913	2.49825	22.71	0.24	0.87	5.65	-	-	-	gi|168043660|ref|XP_001774302.1|/6.82471e-38/predicted protein [Physcomitrella patens subsp. patens]	-	AT3G03341.1
Pp1s67_149V6.1|PACid:18050786	4.51349	2.24489	2.57773	0.765535	22.84	4.74	5.97	1.7	-	-	-	gi|168023663|ref|XP_001764357.1|/0/predicted protein [Physcomitrella patens subsp. patens]	-	AT3G01720.1
Pp1s45_68V6.1|PACid:18066470	4.5472	-3.32193	-3.32193	1.76129	23.38	-	-	3.39	-	-	-	-	-	-
Pp1s90_196V6.1|PACid:18045525	4.5552	1.13093	0.695994	-3.32193	23.51	2.19	1.62	-	-	-	-	gi|168029210|ref|XP_001767119.1|/6.3056e-142/predicted protein [Physcomitrella patens subsp. patens]	-	AT1G05510.1	PF06884					Protein of unknown function (DUF1264)
Pp1s71_240V6.1|PACid:18039677	4.56316	-3.32193	1.45418	1.63691	23.64	-	2.74	3.11	-	-	-	gi|168024763|ref|XP_001764905.1|/0/predicted protein [Physcomitrella patens subsp. patens]	CSI1	AT2G22125.1	PF00514,PF02985,PF00168	PTHR23315	KOG0166			binding
Pp1s235_78V6.1|PACid:18041729	4.61941	-1.02915	1.852	-3.32193	24.58	0.49	3.61	-	-	-	-	gi|168051667|ref|XP_001778275.1|/5.73561e-76/predicted protein [Physcomitrella patens subsp. patens]	-	AT5G23950.1	PF00168	PTHR22949:SF1				Calcium-dependent lipid-binding (CaLB domain) family protein
Pp1s369_3V6.2|PACid:18036929	4.65019	2.16993	2.97085	1.34483	25.11	4.5	7.84	2.54	-	-	-	gi|168063177|ref|XP_001783550.1|/6.61945e-115/predicted protein [Physcomitrella patens subsp. patens]	ATMIN7	AT3G43300.1		PTHR10663:SF5				HOPM interactor 7
Pp1s55_66V6.2|PACid:18063240	4.73227	0.124328	-3.32193	1.34483	26.58	1.09	-	2.54	-	-	-	gi|168019518|ref|XP_001762291.1|/9.43186e-63/predicted protein [Physcomitrella patens subsp. patens]	-	AT5G44310.2		PTHR23241				Late embryogenesis abundant protein (LEA) family protein
Pp1s60_274V6.1|PACid:18049193	4.74685	2.38681	3.14241	-0.810966	26.85	5.23	8.83	0.57	-	-	-	gi|168021558|ref|XP_001763308.1|/9.27919e-103/predicted protein [Physcomitrella patens subsp. patens]	-	AT1G17100.1	PF04832	PTHR11220				SOUL heme-binding family protein
Pp1s152_137V6.1|PACid:18071334	4.77505	2.65992	2.87578	1.63691	27.38	6.32	7.34	3.11	-	-	-	gi|168040260|ref|XP_001772613.1|/0/predicted protein [Physcomitrella patens subsp. patens]	-	AT3G51980.1	PF08609	PTHR19316	KOG2160		K14001	ARM repeat superfamily protein
Pp1s8_176V6.1|PACid:18074085	4.78921	2.28096	1.1635	2.42492	27.65	4.86	2.24	5.37	-	-	-	gi|168001108|ref|XP_001753257.1|/1.05127e-103/predicted protein [Physcomitrella patens subsp. patens]	-	-
Pp1s494_12V6.1|PACid:18068436	4.80323	-0.234465	1.74846	-3.32193	27.92	0.85	3.36	-	-	-	-	gi|168067472|ref|XP_001785640.1|/5.03257e-150/predicted protein [Physcomitrella patens subsp. patens]	-	-
Pp1s60_50V6.1|PACid:18049052	4.81711	-3.32193	-3.32193	-3.32193	28.19	-	-	-	-	-	-	gi|168021452|ref|XP_001763255.1|/1.75676e-42/predicted protein [Physcomitrella patens subsp. patens]	-	-
Pp1s86_214V6.1|PACid:18072064	4.81711	2.13093	2.80116	0.9855	28.19	4.38	6.97	1.98	-	-	-	gi|168028402|ref|XP_001766717.1|/0/predicted protein [Physcomitrella patens subsp. patens]	ELF3	AT2G25930.1						hydroxyproline-rich glycoprotein family protein
Pp1s191_3V6.1|PACid:18044901	4.85748	2.09085	2.24184	3.26454	28.99	4.26	4.73	9.61	-	-	-	gi|168045949|ref|XP_001775438.1|/0/predicted protein [Physcomitrella patens subsp. patens]	-	AT1G71360.1	PF07738	PTHR12953				Galactose-binding protein
Pp1s2_432V6.1|PACid:18052905	4.86394	-1.47393	0.454176	-3.32193	29.12	0.36	1.37	-	-	-	-	gi|167998524|ref|XP_001751968.1|/0/MscS-Like mechanosensitchloronemae ion channel MSCL13 [Physcomitrella patens subsp. patens]	MSL4	AT1G53470.1			KOG4629			mechanosensitchloronemae channel of small conductance-like 4
Pp1s238_55V6.1|PACid:18065053	4.87725	0.545968	2.31615	1.17632	29.39	1.46	4.98	2.26	-	-	-	gi|168051978|ref|XP_001778429.1|/0/predicted protein [Physcomitrella patens subsp. patens]	-	AT1G36990.1
Pp1s26_233V6.1|PACid:18053883	4.87725	2.20789	2.60881	-0.810966	29.39	4.62	6.1	0.57	-	-	-	gi|168008926|ref|XP_001757157.1|/0/predicted protein [Physcomitrella patens subsp. patens]	-	AT1G19110.1	PF08487,PF00092	PTHR10338				inter-alpha-trypsin inhibitor heavy chain-related
Pp1s301_11V6.1|PACid:18063743	4.94767	2.13093	1.45418	2.26604	30.86	4.38	2.74	4.81	-	-	-	gi|168058727|ref|XP_001781358.1|/0/predicted protein [Physcomitrella patens subsp. patens]	-	AT5G15710.1	PF00646					Galactose oxidase/kelch repeat superfamily protein
Pp1s72_203V6.1|PACid:18040697	4.95373	0.545968	3.26003	3.13093	30.99	1.46	9.58	8.76	-	-	-	gi|168024882|ref|XP_001764964.1|/5.31369e-77/predicted protein [Physcomitrella patens subsp. patens]	-	-
Pp1s18_318V6.1|PACid:18040533	4.98459	2.89142	1.99277	2.9855	31.66	7.42	3.98	7.92	-	-	-	gi|168005894|ref|XP_001755645.1|/0/predicted protein [Physcomitrella patens subsp. patens]	-	AT5G49960.1
Pp1s21_401V6.1|PACid:18039371	5.0148	-1.02915	-3.32193	1.87971	32.33	0.49	-	3.68	-	-	-	gi|168007137|ref|XP_001756265.1|/7.56303e-73/predicted protein [Physcomitrella patens subsp. patens]	-	-
Pp1s126_24V6.1|PACid:18061061	5.05007	0.659925	1.74846	-3.32193	33.13	1.58	3.36	-	-	-	-	gi|168036022|ref|XP_001770507.1|/2.30222e-18/predicted protein [Physcomitrella patens subsp. patens]	-	-
Pp1s114_175V6.1|PACid:18037332	5.07895	1.28096	2.3505	-0.810966	33.8	2.43	5.1	0.57	-	-	-	gi|168033790|ref|XP_001769397.1|/2.1113e-131/predicted protein [Physcomitrella patens subsp. patens]	-	AT1G15060.1		PTHR11005				Uncharacterised conserved protein UCP031088, alpha/beta hydrolase
Pp1s87_107V6.2|PACid:18054366	5.17792	-3.32193	-3.32193	-3.32193	36.2	-	-	-	-	-	-	gi|168053699|ref|XP_001779272.1|/9.91703e-40/predicted protein [Physcomitrella patens subsp. patens]	-	AT1G14160.1	PF04535	PTHR11615:SF7				Uncharacterised protein family (UPF0497)
Pp1s18_125V6.1|PACid:18040451	5.17792	0.286881	1.07724	-3.32193	36.2	1.22	2.11	-	-	-	-	gi|168005604|ref|XP_001755500.1|/0/predicted protein [Physcomitrella patens subsp. patens]	-	AT5G15710.1						Galactose oxidase/kelch repeat superfamily protein
Pp1s284_27V6.1|PACid:18058110	5.18309	0.286881	2.57773	2.82171	36.33	1.22	5.97	7.07	-	-	-	gi|168057410|ref|XP_001780708.1|/1.46746e-41/predicted protein [Physcomitrella patens subsp. patens]	-	AT3G03341.1
Pp1s347_19V6.1|PACid:18040928	5.18864	-3.32193	-0.415038	3.38681	36.47	-	0.75	10.46	-	-	-	gi|168061980|ref|XP_001782962.1|/3.73197e-55/predicted protein [Physcomitrella patens subsp. patens]	-	-	PF07645,PF00008	PTHR11201:SF104
Pp1s1_750V6.1|PACid:18069882	5.18864	-2.05889	1.23879	0.9855	36.47	0.24	2.36	1.98	-	-	-	gi|167997373|ref|XP_001751393.1|/2.70465e-115/predicted protein [Physcomitrella patens subsp. patens]	-	AT5G44310.2		PTHR23241				Late embryogenesis abundant
Pp1s244_27V6.1|PACid:18041886	5.23534	0.765535	-1	2.87774	37.67	1.7	0.5	7.35	-	-	-	gi|168043761|ref|XP_001774352.1|/3.30646e-19/predicted protein [Physcomitrella patens subsp. patens]	-	-
Pp1s15_231V6.1|PACid:18050450	5.23534	-3.32193	-3.32193	-3.32193	37.67	-	-	-	-	-	-	gi|168004453|ref|XP_001754926.1|/3.25832e-136/predicted protein [Physcomitrella patens subsp. patens]	-	-
Pp1s25_106V6.1|PACid:18074682	5.30524	2.65992	2.89918	2.57046	39.54	6.32	7.46	5.94	-	-	-	gi|168008417|ref|XP_001756903.1|/0/predicted protein [Physcomitrella patens subsp. patens]	-	AT2G03810.2						18S pre-ribosomal assembly protein gar2-related
Pp1s38_148V6.1|PACid:18057863	5.34376	2.65992	2.66448	0.9855	40.61	6.32	6.34	1.98	-	-	-	gi|168014067|ref|XP_001759578.1|/0/predicted protein [Physcomitrella patens subsp. patens]	EGL3	AT1G63650.1	PF00010					basic helix-loop-helix (bHLH) DNA-binding superfamily protein
Pp1s206_53V6.1|PACid:18063995	5.35332	-3.32193	-0.68966	1.76129	40.88	-	0.62	3.39	-	-	-	gi|168047976|ref|XP_001776444.1|/2.05648e-176/MscS-Like mechanosensitchloronemae ion channel MSCL3 [Physcomitrella patens subsp. patens]	-	AT4G00290.1	PF00924					Mechanosensitchloronemae ion channel protein
Pp1s271_8V6.1|PACid:18060882	5.37191	-1.02915	-3.32193	1.87971	41.41	0.49	-	3.68	-	-	-	gi|168056121|ref|XP_001780070.1|/5.92549e-125/predicted protein [Physcomitrella patens subsp. patens]	DHAR2	AT1G75270.1	PF02798,PF00043	PTHR11260	KOG1422			dehydroascorbate reductase 2
Pp1s202_5V6.3|PACid:18073678	5.40871	1.60407	1.1635	3.73227	42.48	3.04	2.24	13.29	-	-	-	gi|168047438|ref|XP_001776177.1|/0/predicted protein [Physcomitrella patens subsp. patens]	-	-
Pp1s97_255V6.1|PACid:18062288	5.40871	-1.47393	-1.4344	0.9855	42.48	0.36	0.37	1.98	-	-	-	gi|168057321|ref|XP_001780664.1|/2.36465e-08/predicted protein [Physcomitrella patens subsp. patens]	-	-
Pp1s141_147V6.1|PACid:18041521	5.47508	-2.05889	-1	3.73227	44.48	0.24	0.5	13.29	-	-	-	gi|168038507|ref|XP_001771742.1|/0/predicted protein [Physcomitrella patens subsp. patens]	-	-
Pp1s10_147V6.1|PACid:18071051	5.51791	-0.713119	-3.32193	-3.32193	45.82	0.61	-	-	-	-	-	gi|168002106|ref|XP_001753755.1|/7.02651e-113/predicted protein [Physcomitrella patens subsp. patens]	-	-
Pp1s32_270V6.1|PACid:18042982	5.53885	-3.32193	-0.415038	1.17632	46.49	-	0.75	2.26	-	-	-	gi|168011538|ref|XP_001758460.1|/4.0058e-41/predicted protein [Physcomitrella patens subsp. patens]	-	-
Pp1s25_286V6.1|PACid:18074569	5.56742	3.08916	3.78764	2.08406	47.42	8.51	13.81	4.24	-	-	-	gi|168020192|ref|XP_001762627.1|/0/predicted protein [Physcomitrella patens subsp. patens]	GRV2	AT2G26890.1						DNAJ heat shock N-terminal domain-containing protein
Pp1s168_73V6.1|PACid:18038467	5.65421	-3.32193	-3.32193	-0.234465	50.36	-	-	0.85	-	-	-	gi|168042734|ref|XP_001773842.1|/3.70791e-142/predicted protein [Physcomitrella patens subsp. patens]	-	AT3G22490.1	PF04927					Seed maturation protein
Pp1s335_78V6.1|PACid:18050094	5.65421	-3.32193	0.163499	-3.32193	50.36	-	1.12	-	-	-	-	gi|168061286|ref|XP_001782621.1|/2.73237e-64/predicted protein [Physcomitrella patens subsp. patens]	-	-
Pp1s214_61V6.2|PACid:18067386	5.73958	0.124328	1.58015	3.63691	53.43	1.09	2.99	12.44	-	-	-	gi|168049158|ref|XP_001777031.1|/0/predicted protein [Physcomitrella patens subsp. patens]	NTMC2T2.1	AT1G05500.1	PF00168	PTHR10774	KOG1030			Calcium-dependent lipid-binding (CaLB domain) family protein
Pp1s184_78V6.1|PACid:18065220	5.75409	2.48285	2.82579	0.495695	53.97	5.59	7.09	1.41	-	-	-	gi|168029982|ref|XP_001767503.1|/1.17131e-140/predicted protein [Physcomitrella patens subsp. patens]	-	AT5G52500.1
Pp1s49_228V6.1|PACid:18041366	5.76818	-2.05889	0.575312	-0.234465	54.5	0.24	1.49	0.85	-	-	-	gi|168043852|ref|XP_001774397.1|/5.75225e-50/predicted protein [Physcomitrella patens subsp. patens]	-	-
Pp1s142_113V6.4|PACid:18065419	5.77531	-2.05889	2.69377	2.93168	54.77	0.24	6.47	7.63	-	-	-	gi|168038574|ref|XP_001771775.1|/6.41434e-116/predicted protein [Physcomitrella patens subsp. patens]	-	AT1G80090.1	PF00571	PTHR13780				Cystathionine beta-synthase (CBS) family protein
Pp1s283_16V6.1|PACid:18043223	5.78581	3.60407	2.9241	3.49953	55.17	12.16	7.59	11.31	-	-	-	gi|168057251|ref|XP_001780629.1|/0/predicted protein [Physcomitrella patens subsp. patens]	TIP1;3	AT4G01470.1	PF00230	PTHR19139	KOG0223			tonoplast intrinsic protein 1;3
Pp1s83_249V6.1|PACid:18073449	5.79623	2.60407	2.774	4.15462	55.57	6.08	6.84	17.81	-	-	-	gi|168027665|ref|XP_001766350.1|/0/predicted protein [Physcomitrella patens subsp. patens]	-	AT3G59660.1	PF00168,PF02893	PTHR23319	KOG1032			C2 domain-containing protein / GRAM domain-containing protein
Pp1s177_80V6.1|PACid:18056634	5.80993	0.545968	3.76129	3.38681	56.1	1.46	13.56	10.46	-	-	-	gi|300156361|gb|EFJ22990.1|/6.08133e-77/hypothetical protein SELMODRAFT_104378 [Selaginella moellendorffii]	-	AT4G36210.3	PF05277	PTHR17920	KOG2385			Protein of unknown function (DUF726)
Pp1s353_22V6.1|PACid:18071771	5.82706	-1.02915	2.08066	3.85	56.77	0.49	4.23	14.42	-	-	-	gi|168062290|ref|XP_001783114.1|/2.79723e-116/predicted protein [Physcomitrella patens subsp. patens]	-	-
Pp1s350_28V6.1|PACid:18065487	5.83719	2.93734	3.62293	2.87774	57.17	7.66	12.32	7.35	-	-	-	gi|168062121|ref|XP_001783031.1|/3.09348e-87/predicted protein [Physcomitrella patens subsp. patens]	-	AT1G53540.1	PF00011	PTHR11527	KOG3591		K13993	HSP20-like chaperones superfamily protein
Pp1s174_56V6.1|PACid:18038579	5.85723	3.06867	3.12267	-0.810966	57.97	8.39	8.71	0.57	-	-	-	gi|168043566|ref|XP_001774255.1|/0/predicted protein [Physcomitrella patens subsp. patens]	-	AT5G67550.1
Pp1s180_121V6.1|PACid:18059669	5.94743	0.422233	2.24184	-3.32193	61.71	1.34	4.73	-	-	-	-	gi|168044496|ref|XP_001774717.1|/5.20197e-155/predicted protein [Physcomitrella patens subsp. patens]	-	-
Pp1s353_11V6.1|PACid:18071775	5.97545	4.25474	3.90014	0.176323	62.92	19.09	14.93	1.13	-	-	-	gi|168062314|ref|XP_001783126.1|/2.80705e-64/predicted protein [Physcomitrella patens subsp. patens]	-	-
Pp1s33_94V6.1|PACid:18057101	5.98755	0.286881	2.38405	4.15462	63.45	1.22	5.22	17.81	-	-	-	gi|168011887|ref|XP_001758634.1|/0/predicted protein [Physcomitrella patens subsp. patens]	-	AT5G02970.1	PF00561	PTHR10992	KOG1454			alpha/beta-Hydrolases superfamily protein
Pp1s99_177V6.1|PACid:18054085	5.98755	3.06867	1.89918	3.13093	63.45	8.39	3.73	8.76	-	-	-	gi|168031073|ref|XP_001768046.1|/3.19282e-53/predicted protein [Physcomitrella patens subsp. patens]	-	-		PTHR22814
Pp1s309_32V6.1|PACid:18052103	6.09297	0.286881	2.74846	-3.32193	68.26	1.22	6.72	-	-	-	-	gi|168059425|ref|XP_001781703.1|/8.50231e-44/predicted protein [Physcomitrella patens subsp. patens]	-	-
Pp1s196_71V6.1|PACid:18062417	6.12928	0.963474	2.3505	2.87774	70	1.95	5.1	7.35	-	-	-	gi|168046564|ref|XP_001775743.1|/9.68291e-44/predicted protein [Physcomitrella patens subsp. patens]	-	AT3G03341.1
Pp1s458_12V6.2|PACid:18073324	6.1375	2.74201	2.54844	1.76129	70.4	6.69	5.85	3.39	-	-	-	gi|168066763|ref|XP_001785302.1|/1.83652e-85/predicted protein [Physcomitrella patens subsp. patens]	-	AT3G25400.1	PF03819
Pp1s371_45V6.1|PACid:18065299	6.20438	-3.32193	-3.32193	1.34483	73.74	-	-	2.54	-	-	-	gi|168001902|ref|XP_001753653.1|/1.5647e-102/early light-induced protein 3 [Physcomitrella patens subsp. patens]	ELIP1	AT3G22840.1		PTHR14154				Chlorophyll A-B binding family protein
Pp1s207_40V6.1|PACid:18041206	6.25814	1.42223	4.46074	0.9855	76.54	2.68	22.02	1.98	-	-	-	gi|168048175|ref|XP_001776543.1|/3.89548e-83/predicted protein [Physcomitrella patens subsp. patens]	-	-
Pp1s84_138V6.1|PACid:18054511	6.3579	-3.32193	-3.32193	2.42492	82.02	-	-	5.37	-	-	-	gi|168027760|ref|XP_001766397.1|/1.24432e-64/predicted protein [Physcomitrella patens subsp. patens]	OLEO1	AT4G25140.1	PF01277					oleosin 1
Pp1s211_95V6.1|PACid:18065083	6.43346	-2.05889	0.575312	3.95884	86.43	0.24	1.49	15.55	-	-	-	gi|168048707|ref|XP_001776807.1|/0/predicted protein [Physcomitrella patens subsp. patens]	-	-	PF08256
Pp1s122_25V6.2|PACid:18066158	6.50096	4.09001	4.01525	3.42492	90.57	17.03	16.17	10.74	-	-	-	gi|168035306|ref|XP_001770151.1|/4.50759e-158/predicted protein [Physcomitrella patens subsp. patens]	-	AT5G18400.2	PF05093	PTHR13273				Cytokine-induced anti-apoptosis inhibitor 1, Fe-S biogenesis
Pp1s56_260V6.2|PACid:18044400	6.57758	4.20789	2.97085	4.90545	95.51	18.48	7.84	29.97	-	-	-	gi|168020334|ref|XP_001762698.1|/0/predicted protein [Physcomitrella patens subsp. patens]	-	AT1G80530.1	PF06813,PF07690	PTHR21576				Major facilitator superfamily protein
Pp1s9_391V6.1|PACid:18047899	6.66178	2.63227	4.6865	5.06005	101.25	6.2	25.75	33.36	-	-	-	gi|117557347|emb|CAL64984.1|/0/NTMC2Type1.2 protein [Physcomitrella patens]	SYTB	AT1G20080.1	PF00168	PTHR10774				Calcium-dependent lipid-binding (CaLB domain) family protein
Pp1s11_289V6.1|PACid:18048718	6.69195	2.63227	2.1635	4.74739	103.39	6.2	4.48	26.86	-	-	-	gi|168002405|ref|XP_001753904.1|/1.01395e-75/predicted protein [Physcomitrella patens subsp. patens]	HSP17.6A	AT5G12030.1	PF00011	PTHR11527	KOG3591			heat shock protein 17.6A
Pp1s15_49V6.1|PACid:18050638	6.75047	4.50716	4.75489	1.17632	107.67	22.74	27	2.26	-	-	-	gi|168004363|ref|XP_001754881.1|/0/predicted protein [Physcomitrella patens subsp. patens]	-	AT3G51290.2	PF04783,PF04782	PTHR21450				Protein of unknown function (DUF630) ;Protein of unknown function (DUF632)
Pp1s108_117V6.1|PACid:18070914	6.77175	4.61883	3.6792	4.99774	109.27	24.57	12.81	31.95	-	-	-	gi|168032966|ref|XP_001768988.1|/7.20077e-136/predicted protein [Physcomitrella patens subsp. patens]	-	AT5G10750.1	PF07059					Protein of unknown function (DUF1336)
Pp1s129_85V6.1|PACid:18059137	6.86059	3.81865	-0.68966	4.06005	116.21	14.11	0.62	16.68	-	-	-	gi|168036473|ref|XP_001770731.1|/1.3731e-106/predicted protein [Physcomitrella patens subsp. patens]	-	AT1G07400.1	PF00011	PTHR11527	KOG0710			HSP20-like chaperones superfamily protein
Pp1s335_17V6.1|PACid:18050108	6.92707	4.49953	5.20242	1.17632	121.69	22.62	36.82	2.26	-	-	-	gi|168061250|ref|XP_001782603.1|/0/predicted protein [Physcomitrella patens subsp. patens]	-	AT5G23890.1	PF04508,PF00395
Pp1s73_255V6.1|PACid:18059004	6.96613	0.963474	-0.415038	-3.32193	125.03	1.95	0.75	-	-	-	-	gi|168025141|ref|XP_001765093.1|/3.57076e-61/predicted protein [Physcomitrella patens subsp. patens]	-	-
Pp1s59_40V6.1|PACid:18060046	7.0027	4.13011	3.96993	4.3067	128.24	17.51	15.67	19.79	-	-	-	gi|168021097|ref|XP_001763078.1|/0/predicted protein [Physcomitrella patens subsp. patens]	-	AT1G55230.1	PF04819	PTHR16007				Family of unknown function (DUF716)
Pp1s309_61V6.4|PACid:18052062	7.01011	4.32697	3.93546	0.495695	128.9	20.07	15.3	1.41	-	-	-	gi|168059375|ref|XP_001781678.1|/1.83024e-107/predicted protein [Physcomitrella patens subsp. patens]	-	AT1G70480.2						Domain of unknown function (DUF220)
Pp1s74_20V6.2|PACid:18056030	7.06016	0.124328	3.3147	4.89142	133.45	1.09	9.95	29.68	-	-	-	gi|168025450|ref|XP_001765247.1|/6.35898e-153/predicted protein [Physcomitrella patens subsp. patens]	-	AT3G60590.2
Pp1s22_137V6.1|PACid:18042748	7.09149	4.97177	5.24108	0.495695	136.38	31.38	37.82	1.41	-	-	-	gi|168007242|ref|XP_001756317.1|/7.82729e-30/predicted protein [Physcomitrella patens subsp. patens]	-	-
Pp1s233_3V6.2|PACid:18046543	7.1014	3.83086	3.43563	5.19967	137.32	14.23	10.82	36.75	-	-	-	gi|168051353|ref|XP_001778119.1|/3.15752e-41/predicted protein [Physcomitrella patens subsp. patens]	-	-
Pp1s161_8V6.1|PACid:18053277	7.11676	1.8679	2.1635	3.30597	138.79	3.65	4.48	9.89	-	-	-	gi|168041623|ref|XP_001773290.1|/0/predicted protein [Physcomitrella patens subsp. patens]	-	AT1G72100.1		PTHR23241	KOG2886			late embryogenesis abundant domain-containing protein / LEA domain-containing protein
Pp1s9_402V6.2|PACid:18047917	7.12091	2.16993	1.852	-0.810966	139.19	4.5	3.61	0.57	-	-	-	gi|168001769|ref|XP_001753587.1|/0/predicted protein [Physcomitrella patens subsp. patens]	-	AT4G36850.1	PF04193	PTHR14856:SF7				PQ-loop repeat family protein / transmembrane family protein
Pp1s309_69V6.7|PACid:18052087	7.1333	-1.02915	1.99277	4.93216	140.39	0.49	3.98	30.53	-	-	-	gi|168059385|ref|XP_001781683.1|/5.17433e-152/predicted protein [Physcomitrella patens subsp. patens]	-	AT3G22490.1	PF04927					Seed maturation protein
Pp1s266_43V6.1|PACid:18053452	7.1374	3.84298	2.24184	3.87774	140.79	14.35	4.73	14.7	-	-	-	gi|168011887|ref|XP_001758634.1|/0/predicted protein [Physcomitrella patens subsp. patens]	-	AT5G02970.1	PF00561	PTHR10992	KOG1454			alpha/beta-Hydrolases superfamily protein
Pp1s42_7V6.1|PACid:18047422	7.16862	4.0268	4.04876	3.73227	143.87	16.3	16.55	13.29	-	-	-	gi|168015736|ref|XP_001760406.1|/4.06419e-156/predicted protein [Physcomitrella patens subsp. patens]	-	AT1G27990.1
Pp1s29_220V6.1|PACid:18066036	7.25181	4.85499	4.52419	3.49953	152.41	28.94	23.01	11.31	-	-	-	gi|168010271|ref|XP_001757828.1|/0/predicted protein [Physcomitrella patens subsp. patens]	-	AT1G03290.1	PF02845
Pp1s235_61V6.1|PACid:18041643	7.29793	4.52231	-0.415038	4.60348	157.36	22.98	0.75	24.31	-	-	-	gi|168051591|ref|XP_001778237.1|/1.24655e-102/predicted protein [Physcomitrella patens subsp. patens]	-	-	PF02469
Pp1s32_181V6.1|PACid:18042999	7.35905	3.75489	3.73444	3.46336	164.17	13.5	13.31	11.03	-	-	-	gi|168011490|ref|XP_001758436.1|/0/predicted protein [Physcomitrella patens subsp. patens]	-	AT2G39130.1	PF01490	PTHR22950	KOG1303			Transmembrane amino acid transporter family protein
Pp1s79_249V6.1|PACid:18043844	7.37652	4.65363	4.88166	4.65306	166.17	25.17	29.48	25.16	-	-	-	gi|168026693|ref|XP_001765866.1|/0/predicted protein [Physcomitrella patens subsp. patens]	-	-
Pp1s71_227V6.1|PACid:18039660	7.39609	-0.454032	2.08066	-0.810966	168.44	0.73	4.23	0.57	-	-	-	gi|168024669|ref|XP_001764858.1|/2.07402e-18/predicted protein [Physcomitrella patens subsp. patens]	-	AT2G38905.1	PF01679	PTHR21659	KOG1773			Low temperature and salt responschloronemae protein family
Pp1s77_50V6.1|PACid:18050230	7.45442	0.659925	4.3147	3.13093	175.39	1.58	19.9	8.76	-	-	-	gi|168026015|ref|XP_001765528.1|/8.32731e-38/predicted protein [Physcomitrella patens subsp. patens]	-	-
Pp1s1_365V6.1|PACid:18069803	7.46646	4.47573	4.50906	4.46271	176.86	22.25	22.77	22.05	-	-	-	gi|167997173|ref|XP_001751293.1|/3.06172e-81/predicted protein [Physcomitrella patens subsp. patens]	-	AT3G17020.1	PF00582					Adenine nucleotide alpha hydrolases-like superfamily protein
Pp1s72_16V6.1|PACid:18040648	7.49346	4.71534	5.87873	5.02281	180.2	26.27	58.84	32.51	-	-	-	gi|168024814|ref|XP_001764930.1|/0/predicted protein [Physcomitrella patens subsp. patens]	-	-
Pp1s118_232V6.2|PACid:18069121	7.50088	-1.47393	1.51602	5.83567	181.13	0.36	2.86	57.11	-	-	-	gi|168034744|ref|XP_001769872.1|/1.19801e-98/predicted protein [Physcomitrella patens subsp. patens]	-	AT2G18340.1	PF02987	PTHR23241				late embryogenesis abundant domain-containing protein / LEA domain-containing protein
Pp1s47_158V6.1|PACid:18045129	7.51995	0.124328	1.9486	2.49825	183.54	1.09	3.86	5.65	-	-	-	gi|168017485|ref|XP_001761278.1|/7.58272e-41/predicted protein [Physcomitrella patens subsp. patens]	-	-
Pp1s36_237V6.1|PACid:18053660	7.54288	4.91456	4.54782	0.9855	186.48	30.16	23.39	1.98	-	-	-	gi|168013242|ref|XP_001759310.1|/0/predicted protein [Physcomitrella patens subsp. patens]	RHS8	AT1G63450.1	PF03016	PTHR11062	KOG1021			root hair specific 8
Pp1s26_173V6.1|PACid:18053810	7.56339	5.7252	4.2502	5.85699	189.15	52.9	19.03	57.96	-	-	-	gi|168008902|ref|XP_001757145.1|/0/predicted protein [Physcomitrella patens subsp. patens]	-	-	PF01011
Pp1s379_42V6.1|PACid:18038536	7.56438	0.863938	3.65076	3.22188	189.28	1.82	12.56	9.33	-	-	-	gi|168040738|ref|XP_001772850.1|/2.82647e-59/predicted protein [Physcomitrella patens subsp. patens]	-	AT2G18340.1	PF02987	PTHR23241				late embryogenesis abundant domain-containing protein / LEA domain-containing protein
Pp1s190_84V6.1|PACid:18047130	7.57251	5.16993	3.41954	2.57046	190.35	36	10.7	5.94	-	-	-	gi|168052428|ref|XP_001778652.1|/0/predicted protein [Physcomitrella patens subsp. patens]	-	-

## Sheet: k-mean cluster-2
GeneID	log2TPM(3d)	log2TPM(14d)	log2TPM(24d)	log2TPM(30d)	TPM(3d)	TPM(14d)	TPM(24d)	TPM(30d)	GO Component	GO Function	GO Process	Blast nr	gene symbol	ATH homolog	PFAM	Panther	KOG	KEGG ec	KEGG Orthology	description
Pp1s95_94V6.1|PACid:18040862	4.43563	7.19751	3.46858	0.176323	21.64	146.78	11.07	1.13	GO:0030312//external encapsulating structure	GO:0030234//enzyme regulator actchloronemaity;GO:0004091//carboxylesterase actchloronemaity	GO:0071555	gi|168030169|ref|XP_001767596.1|/0/predicted protein [Physcomitrella patens subsp. patens]	-	AT5G27870.1	PF04043,PF01095					Plant invertase/pectin methylesterase inhibitor superfamily
Pp1s175_19V6.1|PACid:18055490	6.23783	9.39601	6.89251	3.34767	75.47	673.72	118.81	10.18	GO:0030312//external encapsulating structure;GO:0031410//cytoplasmic vesicle	GO:0004091//carboxylesterase actchloronemaity	GO:0071555	gi|168043687|ref|XP_001774315.1|/1.10572e-169/predicted protein [Physcomitrella patens subsp. patens]	-	AT5G19730.1	PF01095					Pectin lyase-like superfamily protein
Pp1s14_298V6.1|PACid:18066720	5.39025	6.9965	4.23113	4.36737	41.94	127.69	18.78	20.64	GO:0005840//ribosome;GO:0031981//nuclear lumen;GO:0009532//plastid stroma;GO:0009526//plastid envelope;GO:0005576//extracellular region;GO:0016020//membrane	GO:0005515//protein binding;GO:0032559//adenyl ribonucleotide binding	GO:0051084//'de novo' posttranslational protein folding;GO:0009814//defense response, incompatible interaction	gi|168003742|ref|XP_001754571.1|/0/predicted protein [Physcomitrella patens subsp. patens]	CPN60B	AT1G55490.2	PF00118,PF03144	PTHR11353	KOG0356			chaperonin 60 beta
Pp1s450_16V6.1|PACid:18045044	4.77505	6.82756	4.91791	3.42492	27.38	113.58	30.23	10.74	GO:0019866//organelle inner membrane;GO:0009526//plastid envelope;GO:0031224//intrinsic to membrane	GO:0000099	GO:0046907//intracellular transport;GO:0000101//sulfur amino acid transport;GO:0009657//plastid organization	gi|168066551|ref|XP_001785199.1|/5.13673e-175/predicted protein [Physcomitrella patens subsp. patens]	SAMC1	AT4G39460.1	PF00153	PTHR11896	KOG0768			S-adenosylmethionine carrier 1
Pp1s343_50V6.1|PACid:18037443	4.75382	6.58601	4.16269	4.36737	26.98	96.07	17.91	20.64	GO:0009536//plastid	GO:0032559//adenyl ribonucleotide binding	GO:0044267//cellular protein metabolic process	gi|168053959|ref|XP_001779401.1|/1.41536e-56/predicted protein [Physcomitrella patens subsp. patens]	-	AT3G60210.1	PF00166	PTHR10772	KOG1641			GroES-like family protein
Pp1s143_175V6.1|PACid:18045779	5.29536	7.32661	5.4192	1.34483	39.27	160.52	42.79	2.54	GO:0044436;GO:0009534//chloroplast thylakoid	GO:0016859//cis-trans isomerase actchloronemaity;GO:0005527//macrolide binding;GO:0016628//oxidoreductase actchloronemaity, acting on the CH-CH group of donors, NAD or NADP as acceptor	GO:0044267//cellular protein metabolic process	gi|168038865|ref|XP_001771920.1|/3.57406e-85/predicted protein [Physcomitrella patens subsp. patens]	-	AT2G43560.1	PF00254	PTHR10516	KOG0544	5.2.1.8	K01802	FKBP-like peptidyl-prolyl cis-trans isomerase family protein
Pp1s215_83V6.2|PACid:18054970	0.678072	4.84298	1.31615	0.765535	1.6	28.7	2.49	1.7	GO:0044436;GO:0009534//chloroplast thylakoid	GO:0016859//cis-trans isomerase actchloronemaity;GO:0005527//macrolide binding;GO:0016628//oxidoreductase actchloronemaity, acting on the CH-CH group of donors, NAD or NADP as acceptor	GO:0044267//cellular protein metabolic process	gi|168049275|ref|XP_001777089.1|/1.02687e-141/predicted protein [Physcomitrella patens subsp. patens]	-	AT1G20810.1	PF00254	PTHR10516	KOG0552	5.2.1.8	K01802	FKBP-like peptidyl-prolyl cis-trans isomerase family protein
Pp1s204_121V6.1|PACid:18060820	3.0268	4.89093	2.3505	0.765535	8.15	29.67	5.1	1.7	GO:0044436;GO:0009534//chloroplast thylakoid	GO:0016859//cis-trans isomerase actchloronemaity	GO:0044267//cellular protein metabolic process	gi|168047770|ref|XP_001776342.1|/3.67848e-179/predicted protein [Physcomitrella patens subsp. patens]	-	AT3G15520.1	PF00160	PTHR11071:SF14				Cyclophilin-like peptidyl-prolyl cis-trans isomerase family protein
Pp1s164_48V6.2|PACid:18038210	4.23496	6.74174	4.7939	0.176323	18.83	107.02	27.74	1.13	GO:0009536//plastid	GO:0005515//protein binding	GO:0044267//cellular protein metabolic process	gi|168042224|ref|XP_001773589.1|/1.86683e-49/predicted protein [Physcomitrella patens subsp. patens]	-	AT2G24395.1						chaperone protein dnaJ-related
Pp1s323_86V6.1|PACid:18054827	2.87774	5.22226	3.56316	3.03562	7.35	37.33	11.82	8.2	-	-	GO:0044238//primary metabolic process	gi|168060400|ref|XP_001782184.1|/1.201e-150/predicted protein [Physcomitrella patens subsp. patens]	-	-	PF00923	PTHR10683
Pp1s54_216V6.3|PACid:18067569	1	4.1102	1.852	0.176323	2	17.27	3.61	1.13	GO:0009523//photosystem II;GO:0009534//chloroplast thylakoid	GO:0046872//metal ion binding	GO:0044237//cellular metabolic process	gi|168019590|ref|XP_001762327.1|/1.82899e-105/predicted protein [Physcomitrella patens subsp. patens]	-	AT5G11450.1						Mog1/PsbP/DUF1795-like photosystem II reaction center PsbP family protein
Pp1s41_264V6.1|PACid:18058269	4.18349	8.86759	6.0457	3.73227	18.17	467.1	66.06	13.29	GO:0009523//photosystem II	-	GO:0044237//cellular metabolic process	gi|168015305|ref|XP_001760191.1|/1.38126e-52/predicted protein [Physcomitrella patens subsp. patens]	PSBR	AT1G79040.1	PF04725				K03541	photosystem II subunit R
Pp1s81_246V6.1|PACid:18068812	4.62702	7.64767	4.851	-3.32193	24.71	200.53	28.86	-	GO:0005576//extracellular region;GO:0030312//external encapsulating structure	GO:0016798//hydrolase actchloronemaity, acting on glycosyl bonds;GO:0016758//transferase actchloronemaity, transferring hexosyl groups	GO:0044042//glucan metabolic process	gi|71609000|emb|CAH58715.1|/2.37713e-164/xyloglucan endotransglycosylase/hydrolase precursor [Physcomitrella patens]	XTH9	AT4G03210.1	PF00722,PF06955					xyloglucan endotransglucosylase/hydrolase 9
Pp1s122_57V6.1|PACid:18066134	1.73985	6.5806	1.79909	1.9855	3.34	95.71	3.48	3.96	GO:0005576//extracellular region;GO:0030312//external encapsulating structure	GO:0016798//hydrolase actchloronemaity, acting on glycosyl bonds;GO:0016758//transferase actchloronemaity, transferring hexosyl groups	GO:0044042//glucan metabolic process	gi|168035390|ref|XP_001770193.1|/1.48741e-141/predicted protein [Physcomitrella patens subsp. patens]	XTH5	AT5G13870.1	PF00722,PF06955					xyloglucan endotransglucosylase/hydrolase 5
Pp1s346_19V6.1|PACid:18044876	-3.32193	5.70183	3.6792	0.765535	-	52.05	12.81	1.7	GO:0005576//extracellular region;GO:0030312//external encapsulating structure	GO:0016798//hydrolase actchloronemaity, acting on glycosyl bonds;GO:0016758//transferase actchloronemaity, transferring hexosyl groups	GO:0044042//glucan metabolic process	gi|168061953|ref|XP_001782949.1|/1.34187e-165/predicted protein [Physcomitrella patens subsp. patens]	XTH9	AT4G03210.1	PF00722,PF06955					xyloglucan endotransglucosylase/hydrolase 9
Pp1s25_114V6.1|PACid:18074697	8.57807	12.7882	10.2249	8.96532	382.17	7073.55	1196.76	499.84	GO:0043231//intracellular membrane-bounded organelle	GO:0016831//carboxy-lyase actchloronemaity;GO:0016491//oxidoreductase actchloronemaity	GO:0043094//cellular metabolic compound salvage;GO:0071704	gi|5763513|dbj|BAA83481.1|/1.11776e-104/ribulose 1,5-bisphosphate carboxylase/oxygenase small subunit [Physcomitrella patens]	RBCS1A	AT1G67090.1	PF00101			4.1.1.39	K01602	ribulose bisphosphate carboxylase small chain 1A
Pp1s46_42V6.1|PACid:18059711	7.849	10.0922	7.47184	4.65306	230.56	1091.57	177.52	25.16	GO:0043231//intracellular membrane-bounded organelle	GO:0016831//carboxy-lyase actchloronemaity;GO:0016491//oxidoreductase actchloronemaity	GO:0043094//cellular metabolic compound salvage;GO:0071704	gi|168016916|ref|XP_001760994.1|/2.29686e-74/predicted protein [Physcomitrella patens subsp. patens]	RBCS1A	AT1G67090.1	PF00101			4.1.1.39	K01602	ribulose bisphosphate carboxylase small chain 1A
Pp1s188_39V6.1|PACid:18072318	5.50938	7.35156	5.47281	2.17632	45.55	163.32	44.41	4.52	GO:0043231//intracellular membrane-bounded organelle	GO:0016831//carboxy-lyase actchloronemaity;GO:0016491//oxidoreductase actchloronemaity	GO:0043094//cellular metabolic compound salvage;GO:0071704	gi|168045558|ref|XP_001775244.1|/1.33614e-85/predicted protein [Physcomitrella patens subsp. patens]	RBCS1A	AT1G67090.1	PF00101			4.1.1.39	K01602	ribulose bisphosphate carboxylase small chain 1A
Pp1s66_48V6.1|PACid:18038377	4.5552	7.58052	5.7939	4.55275	23.51	191.41	55.48	23.47	GO:0043231//intracellular membrane-bounded organelle	GO:0016831//carboxy-lyase actchloronemaity;GO:0016491//oxidoreductase actchloronemaity	GO:0043094//cellular metabolic compound salvage;GO:0071704	gi|168023160|ref|XP_001764106.1|/6.50761e-83/predicted protein [Physcomitrella patens subsp. patens]	RBCS1A	AT1G67090.1	PF00101			4.1.1.39	K01602	ribulose bisphosphate carboxylase small chain 1A
Pp1s459_2V6.2|PACid:18039828	1.90304	7.15997	5.23151	4.86394	3.74	143.01	37.57	29.12	GO:0043231//intracellular membrane-bounded organelle	GO:0016831//carboxy-lyase actchloronemaity;GO:0016491//oxidoreductase actchloronemaity	GO:0043094//cellular metabolic compound salvage;GO:0071704	gi|168066786|ref|XP_001785313.1|/1.57026e-78/predicted protein [Physcomitrella patens subsp. patens]	RBCS1A	AT1G67090.1	PF00101					ribulose bisphosphate carboxylase small chain 1A
Pp1s56_173V6.1|PACid:18044389	-0.321928	6.71521	3.80012	-3.32193	0.8	105.07	13.93	-	GO:0043231//intracellular membrane-bounded organelle	GO:0016831//carboxy-lyase actchloronemaity;GO:0016491//oxidoreductase actchloronemaity	GO:0043094//cellular metabolic compound salvage;GO:0071704	gi|168020434|ref|XP_001762748.1|/2.71371e-79/predicted protein [Physcomitrella patens subsp. patens]	RBCS1A	AT1G67090.1	PF00101			4.1.1.39	K01602	ribulose bisphosphate carboxylase small chain 1A
Pp1s66_45V6.1|PACid:18038452	3.41819	5.48768	2.94673	2.93168	10.69	44.87	7.71	7.63	GO:0031224//intrinsic to membrane;GO:0009536//plastid	GO:0002094	GO:0042371//vitamin K biosynthetic process;GO:0009767//photosynthetic electron transport chain	gi|168023302|ref|XP_001764177.1|/5.80864e-143/predicted protein [Physcomitrella patens subsp. patens]	ABC4	AT1G60600.2	PF01040	PTHR13929	KOG4581	2.5.1.74	K02548	UbiA prenyltransferase family protein
Pp1s67_56V6.1|PACid:18050867	2.38128	4.61883	2.57773	1.9855	5.21	24.57	5.97	3.96	GO:0043231//intracellular membrane-bounded organelle;GO:0016020//membrane	GO:0043169//cation binding;GO:0016279//protein-lysine N-methyltransferase actchloronemaity;GO:0035091//phosphoinositide binding	GO:0034968//histone lysine methylation;GO:0009908//flower development;GO:0006812//cation transport	gi|168023629|ref|XP_001764340.1|/3.01601e-71/predicted protein [Physcomitrella patens subsp. patens]	ATX1	AT1G66240.1	PF00403	PTHR22814	KOG1603			homolog of anti-oxidant 1
Pp1s35_164V6.1|PACid:18055129	-0.321928	5.93192	1.89918	-0.810966	0.8	61.05	3.73	0.57	GO:0000785//chromatin;GO:0009536//plastid	GO:0003676//nucleic acid binding	GO:0034728	gi|116060503|emb|CAL55839.1|/7.55096e-70/Histones H3 and H4 (ISS) [Ostreococcus tauri]	-	AT4G40030.2	PF00125	PTHR11426	KOG1745		K11253	Histone superfamily protein
Pp1s96_114V6.1|PACid:18068641	-0.577767	5.55275	1.1635	-3.32193	0.67	46.94	2.24	-	GO:0000785//chromatin;GO:0009536//plastid	GO:0003676//nucleic acid binding	GO:0034728	gi|168001493|ref|XP_001753449.1|/2.76466e-70/histone H3 [Physcomitrella patens subsp. patens]	-	AT4G40030.2	PF00125	PTHR11426	KOG1745		K11253	Histone superfamily protein
Pp1s21_418V6.1|PACid:18039425	4.59574	6.19397	3.3505	1.5008	24.18	73.21	10.2	2.83	GO:0009532//plastid stroma	GO:0051540	GO:0031163	gi|168007157|ref|XP_001756275.1|/8.37806e-60/predicted protein [Physcomitrella patens subsp. patens]	CPISCA	AT1G10500.1	PF01521	PTHR10072	KOG1120		K13628	chloroplast-localized ISCA-like protein
Pp1s491_11V6.1|PACid:18041606	5.24565	7.02647	4.42761	3.34767	37.94	130.37	21.52	10.18	GO:0043231//intracellular membrane-bounded organelle	GO:0015078//hydrogen ion transmembrane transporter actchloronemaity	GO:0022904//respiratory electron transport chain	gi|168067425|ref|XP_001785618.1|/2.5751e-28/predicted protein [Physcomitrella patens subsp. patens]	-	AT1G15120.1	PF02320		KOG4763	1.10.2.2	K00416	Ubiquinol-cytochrome C reductase hinge protein
Pp1s40_127V6.1|PACid:18070060	4.03826	5.66761	3.29719	1.17632	16.43	50.83	9.83	2.26	-	GO:0046872//metal ion binding;GO:0016628//oxidoreductase actchloronemaity, acting on the CH-CH group of donors, NAD or NADP as acceptor;GO:0008168//methyltransferase actchloronemaity	GO:0019932//second-messenger-mediated signaling;GO:0008152//metabolic process;GO:0009640//photomorphogenesis;GO:0009593//detection of chemical stimulus	gi|168015042|ref|XP_001760060.1|/1.57505e-79/predicted protein [Physcomitrella patens subsp. patens]	CAM5	AT2G27030.3	PF00036,PF08726	PTHR23050	KOG0027		K02183	calmodulin 5
Pp1s40_10V6.1|PACid:18070008	2.82375	5.08449	3.48543	2.76341	7.08	33.93	11.2	6.79	GO:0009536//plastid	GO:0003824//catalytic actchloronemaity	GO:0019725//cellular homeostasis	gi|168014818|ref|XP_001759948.1|/1.65917e-86/predicted protein [Physcomitrella patens subsp. patens]	-	AT1G21350.3	PF08534,PF00578					Thioredoxin superfamily protein
Pp1s129_203V6.1|PACid:18059147	3.39917	5.56773	3.01614	3.85	10.55	47.43	8.09	14.42	GO:0009526//plastid envelope;GO:0009368//endopeptidase Clp complex;GO:0031976;GO:0009532//plastid stroma	GO:0004175//endopeptidase actchloronemaity	GO:0019538//protein metabolic process;GO:0044237//cellular metabolic process;GO:0009657//plastid organization	gi|168036513|ref|XP_001770751.1|/3.52172e-92/predicted protein [Physcomitrella patens subsp. patens]	CLPP6	AT1G11750.2	PF00574	PTHR10381	KOG0840	3.4.21.92	K01358	CLP protease proteolytic subunit 6
Pp1s8_140V6.1|PACid:18074046	-1.32193	4.53792	2.82579	-0.234465	0.4	23.23	7.09	0.85	GO:0009536//plastid;GO:0031981//nuclear lumen	GO:0004175//endopeptidase actchloronemaity;GO:0005488//binding;GO:0016628//oxidoreductase actchloronemaity, acting on the CH-CH group of donors, NAD or NADP as acceptor	GO:0019538//protein metabolic process	gi|168001216|ref|XP_001753311.1|/0/predicted protein [Physcomitrella patens subsp. patens]	DegP9	AT5G40200.1	PF00089	PTHR22939	KOG1320			DegP protease 9
Pp1s11_397V6.3|PACid:18048617	7.77083	10.1079	8.3374	8.24217	218.4	1103.49	323.45	302.79	GO:0009526//plastid envelope;GO:0009532//plastid stroma;GO:0005576//extracellular region	GO:0008943//glyceraldehyde-3-phosphate dehydrogenase actchloronemaity;GO:0000166//nucleotide binding	GO:0015977//carbon fixation;GO:0006007//glucose catabolic process	gi|168002465|ref|XP_001753934.1|/4.77581e-76/predicted protein [Physcomitrella patens subsp. patens]	GAPA-2	AT1G12900.2	PF00044,PF02800	PTHR10836				glyceraldehyde 3-phosphate dehydrogenase A subunit 2
Pp1s264_71V6.1|PACid:18067042	4.73227	7.23764	5.39815	2.34767	26.58	150.92	42.17	5.09	GO:0009526//plastid envelope;GO:0009532//plastid stroma;GO:0005576//extracellular region	GO:0008943//glyceraldehyde-3-phosphate dehydrogenase actchloronemaity;GO:0000166//nucleotide binding	GO:0015977//carbon fixation;GO:0006007//glucose catabolic process	gi|168054670|ref|XP_001779753.1|/0/predicted protein [Physcomitrella patens subsp. patens]	GAPA-2	AT1G12900.1	PF00044,PF02800	PTHR10836	KOG0657	1.2.1.13	K05298	glyceraldehyde 3-phosphate dehydrogenase A subunit 2
Pp1s86_156V6.1|PACid:18072069	3.87676	8.60058	6.38111	6.96855	14.69	388.18	83.35	125.24	GO:0009526//plastid envelope;GO:0009532//plastid stroma;GO:0005576//extracellular region	GO:0008943//glyceraldehyde-3-phosphate dehydrogenase actchloronemaity;GO:0000166//nucleotide binding	GO:0015977//carbon fixation;GO:0006007//glucose catabolic process	gi|168028374|ref|XP_001766703.1|/0/predicted protein [Physcomitrella patens subsp. patens]	GAPA-2	AT1G12900.1	PF00044,PF02800	PTHR10836	KOG0657	1.2.1.13	K05298	glyceraldehyde 3-phosphate dehydrogenase A subunit 2
Pp1s660_1V6.2|PACid:18066867	0.0976108	5.20828	3.27798	1.87971	1.07	36.97	9.7	3.68	-	GO:0005506//iron ion binding	GO:0015669//gas transport	gi|168068479|ref|XP_001786089.1|/1.48729e-93/predicted protein [Physcomitrella patens subsp. patens]	HB2	AT3G10520.1	PF00042	PTHR22924				haemoglobin 2
Pp1s184_69V6.1|PACid:18065216	6.92232	10.4073	8.09835	7.19426	121.29	1358.02	274.06	146.45	GO:0009526//plastid envelope;GO:0031224//intrinsic to membrane;GO:0009534//chloroplast thylakoid	GO:0022892	GO:0015031//protein transport	gi|168044936|ref|XP_001774935.1|/5.60367e-83/predicted protein [Physcomitrella patens subsp. patens]	-	AT5G28750.1	PF02416				K03116	Bacterial sec-independent translocation protein mttA/Hcf106
Pp1s79_92V6.1|PACid:18043838	5.97545	8.50044	6.35279	6.12577	62.92	362.15	81.73	69.83	GO:0009534//chloroplast thylakoid	-	GO:0010468//regulation of gene expression;GO:0006091//generation of precursor metabolites and energy	gi|168061339|ref|XP_001782647.1|/1.80451e-96/predicted protein [Physcomitrella patens subsp. patens]	LIL3:1	AT4G17600.1						Chlorophyll A-B binding family protein
Pp1s336_22V6.1|PACid:18071434	4.16189	7.21422	4.6153	-3.32193	17.9	148.49	24.51	-	GO:0009534//chloroplast thylakoid	-	GO:0010468//regulation of gene expression	gi|168061339|ref|XP_001782647.1|/4.45079e-166/predicted protein [Physcomitrella patens subsp. patens]	LIL3:1	AT4G17600.1						Chlorophyll A-B binding family protein
Pp1s27_326V6.1|PACid:18070662	5.13463	7.623	4.24108	6.0354	35.13	197.13	18.91	65.59	GO:0030529//ribonucleoprotein complex;GO:0009536//plastid	GO:0003723//RNA binding;GO:0005198//structural molecule actchloronemaity	GO:0010467//gene expression;GO:0022613//ribonucleoprotein complex biogenesis	gi|168009489|ref|XP_001757438.1|/1.13016e-40/predicted protein [Physcomitrella patens subsp. patens]	-	AT1G29070.1	PF00468					Ribosomal protein L34
Pp1s44_176V6.1|PACid:18044111	4.76129	7.40744	5.2075	5.33735	27.12	169.77	36.95	40.43	GO:0009526//plastid envelope;GO:0009532//plastid stroma;GO:0030529//ribonucleoprotein complex	GO:0003723//RNA binding;GO:0005198//structural molecule actchloronemaity	GO:0010467//gene expression;GO:0022613//ribonucleoprotein complex biogenesis	gi|168016306|ref|XP_001760690.1|/2.03214e-89/predicted protein [Physcomitrella patens subsp. patens]	-	AT4G11630.1	PF01245	PTHR15680	KOG1698			Ribosomal protein L19 family protein
Pp1s141_43V6.1|PACid:18041588	5.23036	7.62125	5.5245	0.9855	37.54	196.89	46.03	1.98	GO:0009526//plastid envelope;GO:0009532//plastid stroma;GO:0015934//large ribosomal subunit	GO:0003723//RNA binding;GO:0005198//structural molecule actchloronemaity	GO:0010467//gene expression;GO:0022613//ribonucleoprotein complex biogenesis	gi|168038443|ref|XP_001771710.1|/5.67098e-78/predicted protein [Physcomitrella patens subsp. patens]	PRPL11	AT1G32990.1	PF03946,PF00298	PTHR11661	KOG3257		K02867	plastid ribosomal protein l11
Pp1s76_199V6.1|PACid:18067302	3.04963	5.41988	3.22188	3.30597	8.28	42.81	9.33	9.89	GO:0005840//ribosome;GO:0009532//plastid stroma	GO:0003723//RNA binding;GO:0005198//structural molecule actchloronemaity	GO:0010467//gene expression;GO:0022613//ribonucleoprotein complex biogenesis	gi|168025872|ref|XP_001765457.1|/3.7506e-118/predicted protein [Physcomitrella patens subsp. patens]	-	AT5G13510.1	PF00466					Ribosomal protein L10 family protein
Pp1s536_9V6.2|PACid:18066877	4.18349	6.16972	4.3147	1.87971	18.17	71.99	19.9	3.68	GO:0000315//organellar large ribosomal subunit;GO:0009532//plastid stroma	GO:0003723//RNA binding;GO:0005198//structural molecule actchloronemaity	GO:0010467//gene expression;GO:0022613//ribonucleoprotein complex biogenesis	gi|168067959|ref|XP_001785867.1|/2.16611e-41/predicted protein [Physcomitrella patens subsp. patens]	RPL9	AT3G44890.1	PF01281	PTHR21368				ribosomal protein L9
Pp1s45_190V6.1|PACid:18066480	3.87676	6.50716	1.79909	2.17632	14.69	90.96	3.48	4.52	GO:0000315//organellar large ribosomal subunit;GO:0009532//plastid stroma	GO:0003723//RNA binding;GO:0005198//structural molecule actchloronemaity	GO:0010467//gene expression;GO:0022613//ribonucleoprotein complex biogenesis	gi|168016843|ref|XP_001760958.1|/5.08235e-83/predicted protein [Physcomitrella patens subsp. patens]	RPL9	AT3G44890.1	PF01281,PF03948	PTHR21368	KOG4607		K02939	ribosomal protein L9
Pp1s33_7V6.1|PACid:18057062	4.93499	7.19997	3.72137	5.60377	30.59	147.03	13.19	48.63	GO:0030529//ribonucleoprotein complex;GO:0009536//plastid	GO:0005488//binding	GO:0010467//gene expression	gi|168045979|ref|XP_001775453.1|/2.14327e-151/predicted protein [Physcomitrella patens subsp. patens]	-	AT5G24490.1	PF02482					30S ribosomal protein, putatchloronemae
Pp1s11_225V6.1|PACid:18048575	5.854	8.13463	5.81019	4.58676	57.84	281.04	56.11	24.03	GO:0043231//intracellular membrane-bounded organelle;GO:0030529//ribonucleoprotein complex	GO:0005198//structural molecule actchloronemaity	GO:0010467//gene expression	gi|168002589|ref|XP_001753996.1|/1.8023e-33/predicted protein [Physcomitrella patens subsp. patens]	-	AT5G56940.1	PF00886	PTHR12919	KOG3419			Ribosomal protein S16 family protein
Pp1s74_265V6.1|PACid:18056159	2.0036	5.75809	2.72028	3.42492	4.01	54.12	6.59	10.74	GO:0030529//ribonucleoprotein complex;GO:0009536//plastid	GO:0005198//structural molecule actchloronemaity	GO:0010467//gene expression	gi|168025580|ref|XP_001765312.1|/5.43003e-69/predicted protein [Physcomitrella patens subsp. patens]	-	AT3G54210.1	PF01196	PTHR14413	KOG3280		K02879	Ribosomal protein L17 family protein
Pp1s37_63V6.1|PACid:18040100	4.73985	6.90869	3.56316	5.19967	26.72	120.15	11.82	36.75	GO:0030529//ribonucleoprotein complex;GO:0009536//plastid	GO:0003723//RNA binding;GO:0005198//structural molecule actchloronemaity	GO:0010467//gene expression	gi|168013823|ref|XP_001759466.1|/1.7778e-69/predicted protein [Physcomitrella patens subsp. patens]	-	AT3G54210.1	PF01196	PTHR14413	KOG3280		K02879	Ribosomal protein L17 family protein
Pp1s242_42V6.1|PACid:18062072	1.95233	6.89105	4.37712	5.22188	3.87	118.69	20.78	37.32	GO:0009534//chloroplast thylakoid;GO:0030529//ribonucleoprotein complex	GO:0003723//RNA binding;GO:0005198//structural molecule actchloronemaity	GO:0010467//gene expression	gi|168052440|ref|XP_001778658.1|/9.25583e-67/predicted protein [Physcomitrella patens subsp. patens]	-	AT1G68590.1	PF04839					Ribosomal protein PSRP-3/Ycf65
Pp1s117_86V6.1|PACid:18074810	5.07296	7.58879	5.54782	-3.32193	33.66	192.51	46.78	-	GO:0009532//plastid stroma;GO:0030529//ribonucleoprotein complex	GO:0003723//RNA binding;GO:0005198//structural molecule actchloronemaity	GO:0010467//gene expression	gi|168034315|ref|XP_001769658.1|/1.02325e-122/predicted protein [Physcomitrella patens subsp. patens]	-	AT2G43030.1	PF00297	PTHR11229	KOG3141		K02906	Ribosomal protein L3 family protein
Pp1s196_76V6.1|PACid:18062418	4.61176	7.83143	3.91169	6.24355	24.45	227.77	15.05	75.77	GO:0009532//plastid stroma;GO:0009534//chloroplast thylakoid;GO:0033279	GO:0003723//RNA binding;GO:0005198//structural molecule actchloronemaity	GO:0010467//gene expression	gi|168037869|ref|XP_001771425.1|/6.47816e-122/predicted protein [Physcomitrella patens subsp. patens]	-	AT3G63490.1	PF00687	PTHR23105	KOG1569			Ribosomal protein L1p/L10e family
Pp1s358_49V6.1|PACid:18045651	3.86394	6.24336	4.59276	4.46271	14.56	75.76	24.13	22.05	GO:0009526//plastid envelope;GO:0009532//plastid stroma;GO:0015934//large ribosomal subunit	GO:0003723//RNA binding;GO:0005198//structural molecule actchloronemaity	GO:0010467//gene expression	gi|168062637|ref|XP_001783285.1|/4.27258e-121/predicted protein [Physcomitrella patens subsp. patens]	-	AT4G01310.1	PF00281,PF00673	PTHR11994	KOG0398		K02931	Ribosomal L5P family protein
Pp1s199_88V6.1|PACid:18051258	5.27053	7.34083	5.67948	4.53481	38.6	162.11	51.25	23.18	GO:0009526//plastid envelope;GO:0000314//organellar small ribosomal subunit;GO:0009532//plastid stroma	GO:0003723//RNA binding;GO:0005198//structural molecule actchloronemaity	GO:0010467//gene expression	gi|168036408|ref|XP_001770699.1|/6.44222e-82/predicted protein [Physcomitrella patens subsp. patens]	RPS9	AT1G74970.1	PF00380	PTHR21569	KOG1753			ribosomal protein S9
Pp1s11_275V6.1|PACid:18048625	4.70321	8.10245	4.24108	5.38681	26.05	274.84	18.91	41.84	GO:0009526//plastid envelope;GO:0000314//organellar small ribosomal subunit;GO:0009532//plastid stroma	GO:0003723//RNA binding;GO:0005198//structural molecule actchloronemaity	GO:0010467//gene expression	gi|168028282|ref|XP_001766657.1|/6.36406e-43/predicted protein [Physcomitrella patens subsp. patens]	RPS17	AT1G79850.1	PF00366	PTHR10744			K02961	ribosomal protein S17
Pp1s32_313V6.1|PACid:18042854	5.47962	7.07927	4.74792	5.29646	44.62	135.23	26.87	39.3	GO:0009532//plastid stroma;GO:0030529//ribonucleoprotein complex	GO:0003676//nucleic acid binding;GO:0005198//structural molecule actchloronemaity	GO:0010467//gene expression	gi|168011566|ref|XP_001758474.1|/0/predicted protein [Physcomitrella patens subsp. patens]	RPS1	AT5G30510.1	PF00575	PTHR10724			K02945	ribosomal protein S1
Pp1s230_42V6.1|PACid:18073033	3.24489	5.852	3.60763	3.79181	9.48	57.76	12.19	13.85	GO:0043234//protein complex;GO:0009534//chloroplast thylakoid;GO:0016020//membrane	GO:0016651//oxidoreductase actchloronemaity, acting on NADH or NADPH;GO:0048037//cofactor binding	GO:0010257;GO:0008152//metabolic process	gi|168051068|ref|XP_001777978.1|/1.97579e-114/predicted protein [Physcomitrella patens subsp. patens]	NDH-M	AT4G37925.1	PF10664					subunit NDH-M of NAD(P)H:plastoquinone dehydrogenase complex
Pp1s28_307V6.1|PACid:18048992	7.51049	9.23383	5.15785	7.41819	182.34	602.09	35.7	171.04	GO:0015934//large ribosomal subunit	-	GO:0009987//cellular process	gi|168009886|ref|XP_001757636.1|/1.23104e-19/predicted protein [Physcomitrella patens subsp. patens]	-	AT3G06680.1	PF01779	PTHR12884				Ribosomal L29e protein family
Pp1s78_205V6.1|PACid:18063339	3.60407	6.13525	3.86394	3.63691	12.16	70.29	14.56	12.44	GO:0009522//photosystem I;GO:0009526//plastid envelope;GO:0009534//chloroplast thylakoid	-	GO:0009767//photosynthetic electron transport chain;GO:0031647//regulation of protein stability;GO:0042548//regulation of photosynthesis, light reaction;GO:0006740//NADPH regeneration	gi|168026400|ref|XP_001765720.1|/1.15629e-88/predicted protein [Physcomitrella patens subsp. patens]	PSAG	AT1G55670.1	PF01241				K08905	photosystem I subunit G
Pp1s248_60V6.1|PACid:18054998	10.1494	12.3988	9.0351	9.60001	1135.7	5400.2	524.61	776.05	GO:0009521;GO:0009536//plastid	-	GO:0009765//photosynthesis, light harvesting	gi|168053068|ref|XP_001778960.1|/4.53966e-79/PsaO subunit of photosystem I [Physcomitrella patens subsp. patens]	PSAO	AT1G08380.1					K14332	photosystem I subunit O
Pp1s494_4V6.1|PACid:18068441	0.263034	4.05832	1	0.765535	1.2	16.66	1	1.7	GO:0044424//intracellular part	GO:0016841//ammonia-lyase actchloronemaity	GO:0009698//phenylpropanoid metabolic process;GO:0006950//response to stress;GO:0006558//L-phenylalanine metabolic process	gi|168067462|ref|XP_001785635.1|/1.11798e-108/predicted protein [Physcomitrella patens subsp. patens]	-	-
Pp1s4_450V6.1|PACid:18046743	0.0976108	4.4363	1.51602	2.08406	1.07	21.65	2.86	4.24	-	GO:0043169//cation binding;GO:0047429//nucleoside-triphosphate diphosphatase actchloronemaity	GO:0009211	gi|167999518|ref|XP_001752464.1|/8.16658e-88/predicted protein [Physcomitrella patens subsp. patens]	DUT1	AT3G46940.1	PF00692	PTHR11241	KOG3370	3.6.1.23	K01520	DUTP-PYROPHOSPHATASE-LIKE 1
Pp1s5_222V6.2|PACid:18056507	5.2555	7.55182	4.89385	4.10852	38.2	187.64	29.73	17.25	GO:0009536//plastid	GO:0043169//cation binding;GO:0016776//phosphotransferase actchloronemaity, phosphate group as acceptor;GO:0032559//adenyl ribonucleotide binding	GO:0009209//pyrimidine ribonucleoside triphosphate biosynthetic process;GO:0009206	gi|167999815|ref|XP_001752612.1|/8.56428e-83/NDPK2b nucleotide diphosphate kinase 2 protein [Physcomitrella patens subsp. patens]	NDPK2	AT5G63310.1	PF00334	PTHR11349	KOG0888	2.7.4.6	K00940	nucleoside diphosphate kinase 2
Pp1s95_45V6.1|PACid:18040884	5.40395	7.58511	5.45253	4.89142	42.34	192.02	43.79	29.68	GO:0031976	GO:0016209//antioxidant actchloronemaity;GO:0005488//binding;GO:0016705//oxidoreductase actchloronemaity, acting on paired donors, with incorporation or reduction of molecular oxygen	GO:0008152//metabolic process;GO:0019725//cellular homeostasis	gi|168030229|ref|XP_001767626.1|/1.1422e-81/predicted protein [Physcomitrella patens subsp. patens]	ATPRX Q	AT3G26060.1	PF08534,PF00578	PTHR10681	KOG0855	1.11.1.15	K03564	Thioredoxin superfamily protein
Pp1s57_155V6.1|PACid:18063904	2.30451	7.16982	5.05398	2.63691	4.94	143.99	33.22	6.22	-	GO:0046914//transition metal ion binding	GO:0008152//metabolic process	gi|168020575|ref|XP_001762818.1|/7.92915e-59/predicted protein [Physcomitrella patens subsp. patens]	-	AT2G31050.1	PF02298					Cupredoxin superfamily protein
Pp1s96_200V6.1|PACid:18068682	3.04963	4.849	2.63691	-0.234465	8.28	28.82	6.22	0.85	GO:0044464//cell part	GO:0016899//oxidoreductase actchloronemaity, acting on the CH-OH group of donors, oxygen as acceptor;GO:0030554//adenyl nucleotide binding	GO:0008152//metabolic process	gi|168030394|ref|XP_001767708.1|/0/predicted protein [Physcomitrella patens subsp. patens]	-	AT2G46740.1	PF01565	PTHR13878	KOG4730			D-arabinono-1,4-lactone oxidase family protein
Pp1s51_261V6.1|PACid:18051474	5.15664	6.93038	4.28762	4.3067	35.67	121.97	19.53	19.79	GO:0009526//plastid envelope;GO:0009534//chloroplast thylakoid	GO:0005488//binding	GO:0008152//metabolic process	gi|168018649|ref|XP_001761858.1|/2.68004e-140/predicted protein [Physcomitrella patens subsp. patens]	-	AT3G18890.1		PTHR10366				NAD(P)-binding Rossmann-fold superfamily protein
Pp1s131_58V6.1|PACid:18045358	2.0036	5.0635	2.31615	1.63691	4.01	33.44	4.98	3.11	-	GO:0003824//catalytic actchloronemaity;GO:0046914//transition metal ion binding	GO:0008152//metabolic process	gi|168036889|ref|XP_001770938.1|/0/predicted protein [Physcomitrella patens subsp. patens]	-	AT1G78550.1	PF03171	PTHR10209	KOG0143			2-oxoglutarate (2OG) and Fe(II)-dependent oxygenase superfamily protein
Pp1s263_33V6.1|PACid:18049842	5.16189	7.60962	4.7939	3.42492	35.8	195.31	27.74	10.74	GO:0043234//protein complex;GO:0009534//chloroplast thylakoid	-	GO:0008152//metabolic process	gi|168054581|ref|XP_001779709.1|/3.67084e-36/predicted protein [Physcomitrella patens subsp. patens]	-	AT2G26500.2	PF08041					cytochrome b6f complex subunit (petM), putatchloronemae
Pp1s14_288V6.1|PACid:18066577	3.89045	6.615	4.15299	3.60407	14.83	98.02	17.79	12.16	GO:0043234//protein complex;GO:0009534//chloroplast thylakoid	-	GO:0008152//metabolic process	gi|168003976|ref|XP_001754688.1|/4.0136e-25/predicted protein [Physcomitrella patens subsp. patens]	-	AT2G26500.1	PF08041					cytochrome b6f complex subunit (petM), putatchloronemae
Pp1s75_138V6.1|PACid:18068305	1.34483	4.12019	0.903038	-3.32193	2.54	17.39	1.87	-	GO:0044464//cell part	-	GO:0007047//cellular cell wall organization	gi|168025639|ref|XP_001765341.1|/5.52249e-124/predicted protein [Physcomitrella patens subsp. patens]	EXPA14	AT5G56320.1	PF03330,PF01357					expansin A14
Pp1s466_14V6.1|PACid:18047575	-0.915936	5.15502	2.60881	-3.32193	0.53	35.63	6.1	-	GO:0044464//cell part	-	GO:0007047//cellular cell wall organization	gi|168066959|ref|XP_001785396.1|/1.67816e-142/predicted protein [Physcomitrella patens subsp. patens]	EXPA1	AT1G69530.1	PF03330,PF01357					expansin A1
Pp1s25_294V6.1|PACid:18074550	-3.32193	4.64674	2.3505	1.34483	-	25.05	5.1	2.54	GO:0044464//cell part	-	GO:0007047//cellular cell wall organization	gi|168008719|ref|XP_001757054.1|/3.59846e-148/predicted protein [Physcomitrella patens subsp. patens]	EXPA14	AT5G56320.1	PF03330,PF01357					expansin A14
Pp1s246_53V6.1|PACid:18037815	4.07296	7.92754	5.31506	2.08406	16.83	243.46	39.81	4.24	-	-	GO:0007047//cellular cell wall organization	gi|168052842|ref|XP_001778848.1|/5.37087e-142/predicted protein [Physcomitrella patens subsp. patens]	EXPA9	AT5G02260.1	PF03330,PF01357					expansin A9
Pp1s363_2V6.1|PACid:18046150	4.03826	7.09476	4.48478	-3.32193	16.43	136.69	22.39	-	-	-	GO:0007047//cellular cell wall organization	gi|168062871|ref|XP_001783400.1|/5.08021e-127/predicted protein [Physcomitrella patens subsp. patens]	EXPA14	AT5G56320.1	PF03330,PF01357					expansin A14
Pp1s257_45V6.1|PACid:18045956	3.41819	5.25965	2.74846	-0.810966	10.69	38.31	6.72	0.57	GO:0009526//plastid envelope;GO:0009532//plastid stroma;GO:0005576//extracellular region	GO:0016209//antioxidant actchloronemaity;GO:0005488//binding;GO:0016705//oxidoreductase actchloronemaity, acting on paired donors, with incorporation or reduction of molecular oxygen	GO:0006952//defense response;GO:0008152//metabolic process;GO:0019725//cellular homeostasis	gi|168010546|ref|XP_001757965.1|/1.12251e-60/predicted protein [Physcomitrella patens subsp. patens]	2-Cys Prx B	AT5G06290.1	PF10417	PTHR10681				2-cysteine peroxiredoxin B
Pp1s116_53V6.1|PACid:18053040	4.87725	7.07275	4.81352	3.73227	29.39	134.62	28.12	13.29	GO:0009526//plastid envelope;GO:0009532//plastid stroma;GO:0005576//extracellular region	GO:0016765//transferase actchloronemaity, transferring alkyl or aryl (other than methyl) groups	GO:0006952//defense response;GO:0006779//porphyrin biosynthetic process;GO:0018065//protein-cofactor linkage	gi|168034136|ref|XP_001769569.1|/0/predicted protein [Physcomitrella patens subsp. patens]	HEMC	AT5G08280.1	PF01379,PF03900	PTHR11557	KOG2892	2.5.1.61	K01749	hydroxymethylbilane synthase
Pp1s307_65V6.1|PACid:18050655	1.90304	5.65735	3.06005	1.87971	3.74	50.47	8.34	3.68	GO:0009526//plastid envelope;GO:0009532//plastid stroma;GO:0005576//extracellular region	GO:0016765//transferase actchloronemaity, transferring alkyl or aryl (other than methyl) groups	GO:0006952//defense response;GO:0006779//porphyrin biosynthetic process;GO:0018065//protein-cofactor linkage	gi|168059289|ref|XP_001781636.1|/0/predicted protein [Physcomitrella patens subsp. patens]	HEMC	AT5G08280.1	PF01379,PF03900	PTHR11557	KOG2892	2.5.1.61	K01749	hydroxymethylbilane synthase
Pp1s102_49V6.1|PACid:18060354	1.09761	3.85499	1.89918	1.5008	2.14	14.47	3.73	2.83	-	GO:0016831//carboxy-lyase actchloronemaity;GO:0048037//cofactor binding	GO:0006950//response to stress;GO:0043436	gi|168031714|ref|XP_001768365.1|/0/predicted protein [Physcomitrella patens subsp. patens]	-	AT2G20340.1	PF00282	PTHR11999	KOG0628	4.1.1.25	K01592	Pyridoxal phosphate (PLP)-dependent transferases superfamily protein
Pp1s45_164V6.2|PACid:18066375	6.06437	8.623	6.86962	6.07831	66.92	394.26	116.94	67.57	GO:0009532//plastid stroma;GO:0009534//chloroplast thylakoid;GO:0030529//ribonucleoprotein complex	-	GO:0006950//response to stress;GO:0010038//response to metal ion	gi|116787540|gb|ABK24549.1|/1.82452e-44/unknown [Picea sitchensis]	-	AT2G33800.1	PF00333,PF03719	PTHR13718	KOG0877			Ribosomal protein S5 family protein
Pp1s20_77V6.1|PACid:18057406	-1.32193	6.70016	1.79909	1.76129	0.4	103.98	3.48	3.39	GO:0043231//intracellular membrane-bounded organelle;GO:0031410//cytoplasmic vesicle	GO:0016209//antioxidant actchloronemaity;GO:0005506//iron ion binding;GO:0003824//catalytic actchloronemaity	GO:0006950//response to stress;GO:0008152//metabolic process	gi|168006352|ref|XP_001755873.1|/1.28361e-162/predicted protein [Physcomitrella patens subsp. patens]	-	AT5G14130.1	PF00141			1.11.1.7	K00430	Peroxidase superfamily protein
Pp1s4_293V6.1|PACid:18046854	2.0036	4.83086	3.06005	1.76129	4.01	28.46	8.34	3.39	GO:0043231//intracellular membrane-bounded organelle	GO:0046872//metal ion binding	GO:0006950//response to stress	gi|167999650|ref|XP_001752530.1|/1.13452e-98/predicted protein [Physcomitrella patens subsp. patens]	-	AT1G24620.1	PF00036	PTHR10891	KOG0027		K13448	EF hand calcium-binding protein family
Pp1s269_70V6.1|PACid:18036890	4.34341	6.35262	4.46074	3.26454	20.3	81.72	22.02	9.61	GO:0009532//plastid stroma	GO:0003676//nucleic acid binding	GO:0006950//response to stress	gi|168056001|ref|XP_001780011.1|/2.72248e-150/predicted protein [Physcomitrella patens subsp. patens]	-	AT3G23700.1	PF00575	PTHR10724				Nucleic acid-binding proteins superfamily
Pp1s300_9V6.1|PACid:18041978	-3.32193	5.64328	3.53232	3.08406	-	49.98	11.57	8.48	-	GO:0043169//cation binding	GO:0006812//cation transport	gi|168058690|ref|XP_001781340.1|/2.81614e-133/predicted protein [Physcomitrella patens subsp. patens]	-	AT2G18196.1	PF00403	PTHR22814	KOG1603			Heavy metal transport/detoxification superfamily protein
Pp1s61_255V6.2|PACid:18073930	2.9542	5.71534	3.91169	1.17632	7.75	52.54	15.05	2.26	GO:0009526//plastid envelope;GO:0009532//plastid stroma	GO:0016859//cis-trans isomerase actchloronemaity	GO:0006810//transport;GO:0044267//cellular protein metabolic process	gi|168022075|ref|XP_001763566.1|/0/predicted protein [Physcomitrella patens subsp. patens]	-	AT5G55220.1	PF05697,PF05698					trigger factor type chaperone family protein
Pp1s34_178V6.1|PACid:18072686	4.33414	6.70016	4.34199	2.42492	20.17	103.98	20.28	5.37	GO:0009532//plastid stroma	-	GO:0006810//transport;GO:0044267//cellular protein metabolic process	gi|168012144|ref|XP_001758762.1|/1.5143e-63/predicted protein [Physcomitrella patens subsp. patens]	-	AT2G30695.1
Pp1s181_107V6.1|PACid:18040012	6.37417	9.80092	7.62242	7.33976	82.95	892.01	197.05	161.99	GO:0019866//organelle inner membrane;GO:0031224//intrinsic to membrane	GO:0022892	GO:0006810//transport	gi|168044635|ref|XP_001774786.1|/2.45951e-63/predicted protein [Physcomitrella patens subsp. patens]	OEP16-1	AT2G28900.1	PF02466					outer plastid envelope protein 16-1
Pp1s218_28V6.2|PACid:18058498	7.79533	9.52781	7.08852	5.5438	222.14	738.17	136.1	46.65	GO:0009526//plastid envelope;GO:0009532//plastid stroma	GO:0046872//metal ion binding;GO:0016462//pyrophosphatase actchloronemaity	GO:0006793//phosphorus metabolic process;GO:0006952//defense response;GO:0006970//response to osmotic stress;GO:0010038//response to metal ion	gi|168049644|ref|XP_001777272.1|/3.18679e-159/predicted protein [Physcomitrella patens subsp. patens]	PPa6	AT5G09650.1	PF00719	PTHR10286	KOG1626	3.6.1.1	K01507	pyrophosphorylase 6
Pp1s9_169V6.1|PACid:18048011	1.90304	4.60407	2.60881	2.9855	3.74	24.32	6.1	7.92	GO:0043231//intracellular membrane-bounded organelle	-	GO:0006787;GO:0044257//cellular protein catabolic process	gi|168001641|ref|XP_001753523.1|/1.20455e-116/predicted protein [Physcomitrella patens subsp. patens]	NYE1	AT4G22920.1						non-yellowing 1
Pp1s114_123V6.2|PACid:18037240	4.5552	7.09085	4.4363	5.27538	23.51	136.32	21.65	38.73	GO:0009526//plastid envelope;GO:0009532//plastid stroma	GO:0016831//carboxy-lyase actchloronemaity	GO:0006779//porphyrin biosynthetic process	gi|168033872|ref|XP_001769438.1|/0/predicted protein [Physcomitrella patens subsp. patens]	HEME2	AT2G40490.1	PF01208	PTHR21091	KOG2872			Uroporphyrinogen decarboxylase
Pp1s3_96V6.2|PACid:18062550	0.555816	4.41954	2.1635	-3.32193	1.47	21.4	4.48	-	GO:0009532//plastid stroma	GO:0016831//carboxy-lyase actchloronemaity	GO:0006778//porphyrin metabolic process;GO:0010038//response to metal ion	gi|167998813|ref|XP_001752112.1|/0/predicted protein [Physcomitrella patens subsp. patens]	HEME1	AT3G14930.1	PF01208	PTHR21091	KOG2872			Uroporphyrinogen decarboxylase
Pp1s94_94V6.1|PACid:18058906	5.81686	8.11327	3.93546	-3.32193	56.37	276.91	15.3	-	GO:0009941//chloroplast envelope	-	GO:0006772//thiamin metabolic process	gi|168030072|ref|XP_001767548.1|/1.11194e-175/predicted protein [Physcomitrella patens subsp. patens]	THI1	AT5G54770.1	PF01946	PTHR23023	KOG2960		K03146	thiazole biosynthetic enzyme, chloroplast (ARA6) (THI1) (THI4)
Pp1s94_94V6.2|PACid:18058905	4.76818	6.92896	4.56316	-3.32193	27.25	121.85	23.64	-	GO:0009941//chloroplast envelope	-	GO:0006772//thiamin metabolic process	gi|168030072|ref|XP_001767548.1|/9.72994e-176/predicted protein [Physcomitrella patens subsp. patens]	THI1	AT5G54770.1	PF01946	PTHR23023	KOG2960		K03146	thiazole biosynthetic enzyme, chloroplast (ARA6) (THI1) (THI4)
Pp1s86_234V6.1|PACid:18071974	1.73985	4.36107	2.24184	2.26604	3.34	20.55	4.73	4.81	-	GO:0016830//carbon-carbon lyase actchloronemaity	GO:0006771	gi|168028296|ref|XP_001766664.1|/6.55126e-114/predicted protein [Physcomitrella patens subsp. patens]	GCH	AT5G64300.1	PF00926	PTHR21327:SF2				GTP cyclohydrolase II
Pp1s68_264V6.1|PACid:18072813	1.68257	5.03166	2.31615	1.34483	3.21	32.71	4.98	2.54	GO:0031224//intrinsic to membrane;GO:0044424//intracellular part	GO:0016215	GO:0006633//fatty acid biosynthetic process;GO:0009767//photosynthetic electron transport chain	gi|168023862|ref|XP_001764456.1|/0/predicted protein [Physcomitrella patens subsp. patens]	FAD5	AT3G15850.1	PF00487	PTHR11351	KOG1600	1.14.19.1	K00507	fatty acid desaturase 5
Pp1s272_32V6.1|PACid:18051127	6.87381	10.3755	7.99379	8.78565	117.28	1328.46	254.9	441.31	GO:0043234//protein complex;GO:0043231//intracellular membrane-bounded organelle	GO:0016740//transferase actchloronemaity	GO:0006546//glycine catabolic process	gi|168056222|ref|XP_001780120.1|/1.58087e-79/predicted protein [Physcomitrella patens subsp. patens]	-	AT1G32470.1	PF01597	PTHR11715				Single hybrid motif superfamily protein
Pp1s186_25V6.2|PACid:18057221	9.28033	12.2754	10.1597	8.07526	621.81	4957.54	1143.89	269.71	GO:0009521;GO:0031224//intrinsic to membrane;GO:0009534//chloroplast thylakoid	GO:0046906//tetrapyrrole binding;GO:0043169//cation binding	GO:0006464//protein modification process;GO:0006091//generation of precursor metabolites and energy	gi|168045248|ref|XP_001775090.1|/1.2762e-144/predicted protein [Physcomitrella patens subsp. patens]	LHCB2.1	AT2G05100.1	PF00504	PTHR21649			K08912	photosystem II light harvesting complex gene 2.1
Pp1s12_390V6.1|PACid:18048351	5.47962	8.14954	6.15036	2.17632	44.62	283.96	71.03	4.52	GO:0009521;GO:0031224//intrinsic to membrane;GO:0009534//chloroplast thylakoid	GO:0046906//tetrapyrrole binding;GO:0043169//cation binding	GO:0006464//protein modification process;GO:0006091//generation of precursor metabolites and energy	gi|168003066|ref|XP_001754234.1|/3.58572e-145/predicted protein [Physcomitrella patens subsp. patens]	LHCB2.1	AT2G05100.1	PF00504	PTHR21649			K08912	photosystem II light harvesting complex gene 2.1
Pp1s463_11V6.1|PACid:18073592	2.61824	6.77413	4.37712	-0.810966	6.14	109.45	20.78	0.57	GO:0009521;GO:0031224//intrinsic to membrane;GO:0009534//chloroplast thylakoid	GO:0046906//tetrapyrrole binding;GO:0043169//cation binding	GO:0006464//protein modification process;GO:0006091//generation of precursor metabolites and energy	gi|167997439|ref|XP_001751426.1|/2.67142e-154/predicted protein [Physcomitrella patens subsp. patens]	LHCB2.1	AT2G05100.1	PF00504	PTHR21649			K08913	photosystem II light harvesting complex gene 2.1
Pp1s271_56V6.1|PACid:18060878	3.488	5.07425	2.63691	0.495695	11.22	33.69	6.22	1.41	GO:0043234//protein complex;GO:0016020//membrane	GO:0008135//translation factor actchloronemaity, nucleic acid binding;GO:0046914//transition metal ion binding	GO:0006412//translation	gi|168056189|ref|XP_001780104.1|/4.91458e-160/predicted protein [Physcomitrella patens subsp. patens]	EIF3G1	AT3G11400.1	PF12353,PF00076	PTHR10352	KOG0122		K03248	eukaryotic translation initiation factor 3G1
Pp1s70_35V6.1|PACid:18060625	0.0976108	5.21762	2.41954	1.63691	1.07	37.21	5.35	3.11	GO:0043231//intracellular membrane-bounded organelle;GO:0031224//intrinsic to membrane	GO:0001071	GO:0006351//transcription, DNA-dependent	gi|168024456|ref|XP_001764752.1|/6.47234e-150/predicted protein [Physcomitrella patens subsp. patens]	-	AT3G25950.1	PF03798					TRAM, LAG1 and CLN8 (TLC) lipid-sensing domain containing protein
Pp1s134_66V6.1|PACid:18054765	4.95373	6.92754	3.48543	4.63691	30.99	121.73	11.2	24.88	GO:0009536//plastid;GO:0030529//ribonucleoprotein complex	GO:0003723//RNA binding;GO:0005198//structural molecule actchloronemaity	GO:0006350//transcription	gi|168037394|ref|XP_001771189.1|/8.60228e-112/predicted protein [Physcomitrella patens subsp. patens]	RPL4	AT1G07320.1	PF00573	PTHR10746	KOG1624			ribosomal protein L4
Pp1s319_51V6.1|PACid:18046614	3.22497	6.54334	4.60051	1.63691	9.35	93.27	24.26	3.11	GO:0043231//intracellular membrane-bounded organelle;GO:0031410//cytoplasmic vesicle	GO:0005488//binding	GO:0006325//chromatin organization;GO:0034641//cellular nitrogen compound metabolic process;GO:0009292//genetic transfer	gi|168060255|ref|XP_001782113.1|/2.89895e-117/histone chaperone [Physcomitrella patens subsp. patens]	SGA2	AT1G66740.1	PF04729	PTHR12040	KOG3265		K10753	ASF1 like histone chaperone
Pp1s215_91V6.1|PACid:18054955	4.95373	6.82146	4.28762	1.87971	30.99	113.1	19.53	3.68	GO:0044424//intracellular part	GO:0046872//metal ion binding;GO:0016728	GO:0006259//DNA metabolic process;GO:0032501//multicellular organismal process;GO:0007049//cell cycle;GO:0008219//cell death;GO:0009132//nucleoside diphosphate metabolic process	gi|168049349|ref|XP_001777126.1|/0/predicted protein [Physcomitrella patens subsp. patens]	TSO2	AT3G27060.1	PF00268	PTHR23409	KOG1567			Ferritin/ribonucleotide reductase-like family protein
Pp1s341_24V6.1|PACid:18042437	4.10685	6.41363	3.53232	2.9855	17.23	85.25	11.57	7.92	GO:0009536//plastid	GO:0051536//iron-sulfur cluster binding;GO:0043169//cation binding	GO:0006091//generation of precursor metabolites and energy	gi|168061632|ref|XP_001782791.1|/2.11351e-57/predicted protein [Physcomitrella patens subsp. patens]	FdC2	AT4G14890.1	PF00111				K02639	2Fe-2S ferredoxin-like superfamily protein
Pp1s131_175V6.1|PACid:18045376	5.95675	8.30465	5.61147	6.02281	62.11	316.19	48.89	65.02	GO:0034357;GO:0043231//intracellular membrane-bounded organelle	GO:0030554//adenyl nucleotide binding;GO:0046914//transition metal ion binding;GO:0008937//ferredoxin reductase actchloronemaity	GO:0006091//generation of precursor metabolites and energy	gi|168036847|ref|XP_001770917.1|/0/predicted protein [Physcomitrella patens subsp. patens]	RFNR1	AT4G05390.1	PF00175	PTHR19384		1.18.1.2	K02641	root FNR 1
Pp1s155_34V6.1|PACid:18050074	9.11676	11.745	10.0236	7.31696	555.16	3432.31	1040.88	159.45	GO:0009536//plastid	-	GO:0006091//generation of precursor metabolites and energy	gi|168040609|ref|XP_001772786.1|/1.6858e-137/predicted protein [Physcomitrella patens subsp. patens]	LHCB4.2	AT3G08940.2	PF00504	PTHR21649			K08915	light harvesting complex photosystem II
Pp1s41_267V6.1|PACid:18058179	6.21471	9.79855	7.62337	8.19702	74.27	890.55	197.18	293.46	GO:0009526//plastid envelope;GO:0009570//chloroplast stroma;GO:0009534//chloroplast thylakoid;GO:0009522//photosystem I	-	GO:0006091//generation of precursor metabolites and energy	gi|168015515|ref|XP_001760296.1|/3.40061e-112/predicted protein [Physcomitrella patens subsp. patens]	PSAL	AT4G12800.1	PF02605				K02699	photosystem I subunit l
Pp1s178_23V6.1|PACid:18047361	-1.88897	3.83086	-0.68966	-0.234465	0.27	14.23	0.62	0.85	-	GO:0004553//hydrolase actchloronemaity, hydrolyzing O-glycosyl compounds	GO:0006026	gi|168037360|ref|XP_001771172.1|/1.25578e-128/predicted protein [Physcomitrella patens subsp. patens]	-	AT4G01700.1	PF00187,PF00182	PTHR22595	KOG4742			Chitinase family protein
Pp1s201_82V6.2|PACid:18047178	4.62702	8.6946	5.71425	6.34731	24.71	414.32	52.5	81.42	GO:0009536//plastid	GO:0016301//kinase actchloronemaity;GO:0000166//nucleotide binding	GO:0006007//glucose catabolic process	gi|168047403|ref|XP_001776160.1|/0/predicted protein [Physcomitrella patens subsp. patens]	PGK1	AT3G12780.1	PF00162	PTHR11406	KOG1367	2.7.2.3	K00927	phosphoglycerate kinase 1
Pp1s378_8V6.1|PACid:18057560	3.87676	6.90725	4.14323	5.09635	14.69	120.03	17.67	34.21	GO:0009526//plastid envelope;GO:0009532//plastid stroma;GO:0030529//ribonucleoprotein complex	GO:0005198//structural molecule actchloronemaity	GO:0003006//reproductchloronemae developmental process;GO:0010467//gene expression;GO:0022613//ribonucleoprotein complex biogenesis	gi|168063712|ref|XP_001783813.1|/5.44846e-37/predicted protein [Physcomitrella patens subsp. patens]	emb2184	AT1G75350.1	PF01197					Ribosomal protein L31
Pp1s1_221V6.1|PACid:18069783	2.58737	5.75462	3.22188	2.17632	6.01	53.99	9.33	4.52	GO:0009526//plastid envelope;GO:0009532//plastid stroma;GO:0030529//ribonucleoprotein complex	GO:0005198//structural molecule actchloronemaity	GO:0003006//reproductchloronemae developmental process;GO:0010467//gene expression;GO:0022613//ribonucleoprotein complex biogenesis	gi|116789633|gb|ABK25322.1|/7.9672e-38/unknown [Picea sitchensis]	emb2184	AT1G75350.1	PF01197					Ribosomal protein L31
Pp1s365_36V6.1|PACid:18051216	3.09592	5.33092	3.22188	0.9855	8.55	40.25	9.33	1.98	GO:0009532//plastid stroma;GO:0030529//ribonucleoprotein complex	GO:0005198//structural molecule actchloronemaity	GO:0003006//reproductchloronemae developmental process;GO:0010467//gene expression	gi|168062965|ref|XP_001783446.1|/2.68991e-100/predicted protein [Physcomitrella patens subsp. patens]	emb1473	AT1G78630.1	PF00572	PTHR11545	KOG3203		K02871	Ribosomal protein L13 family protein
Pp1s138_83V6.1|PACid:18060491	5.36737	7.53395	5.7412	5.79207	41.28	185.33	53.49	55.41	GO:0009526//plastid envelope;GO:0009532//plastid stroma;GO:0033279	GO:0003723//RNA binding;GO:0005198//structural molecule actchloronemaity	GO:0003006//reproductchloronemae developmental process;GO:0010467//gene expression	gi|168038064|ref|XP_001771522.1|/1.14139e-108/predicted protein [Physcomitrella patens subsp. patens]	emb2394	AT1G05190.1	PF00347	PTHR11655	KOG3254			Ribosomal protein L6 family
Pp1s147_37V6.1|PACid:18053980	-3.32193	4.60407	1	-0.234465	-	24.32	1	0.85	-	-	GO:0000003//reproduction	gi|168039419|ref|XP_001772195.1|/6.54751e-165/predicted protein [Physcomitrella patens subsp. patens]	EXPB3	AT4G28250.1	PF03330,PF01357					expansin B3
Pp1s143_11V6.2|PACid:18045743	2.04963	3.84298	1.07724	-3.32193	4.14	14.35	2.11	-	GO:0043231//intracellular membrane-bounded organelle	GO:0046914//transition metal ion binding;GO:0032559//adenyl ribonucleotide binding	-	gi|168038795|ref|XP_001771885.1|/1.68952e-45/predicted protein [Physcomitrella patens subsp. patens]	GR-RBP3	AT5G61030.1	PF00076	PTHR10432				glycine-rich RNA-binding protein 3
Pp1s206_126V6.1|PACid:18063967	7.20692	9.8691	7.93044	1.76129	147.74	935.18	243.95	3.39	GO:0005576//extracellular region	GO:0046914//transition metal ion binding	-	gi|168048022|ref|XP_001776467.1|/1.58278e-92/predicted protein [Physcomitrella patens subsp. patens]	GL22	AT1G02335.1	PF00190,PF07883					germin-like protein subfamily 2 member 2 precursor
Pp1s149_229V6.1|PACid:18061429	2.90304	6.2867	4.19298	4.34767	7.48	78.07	18.29	20.36	GO:0005576//extracellular region	GO:0046914//transition metal ion binding	-	gi|168039729|ref|XP_001772349.1|/4.94124e-119/predicted protein [Physcomitrella patens subsp. patens]	-	AT5G26700.1	PF00190,PF07883					RmlC-like cupins superfamily protein
Pp1s97_59V6.2|PACid:18062302	2.82375	9.30296	6.57803	3.17792	7.08	631.64	95.54	9.05	GO:0005576//extracellular region	GO:0046914//transition metal ion binding	-	gi|168030571|ref|XP_001767796.1|/4.74382e-113/predicted protein [Physcomitrella patens subsp. patens]	GL22	AT1G02335.1	PF00190,PF07883					germin-like protein subfamily 2 member 2 precursor
Pp1s12_191V6.1|PACid:18048363	2.18269	3.79286	1.1635	-3.32193	4.54	13.86	2.24	-	GO:0043231//intracellular membrane-bounded organelle	GO:0043169//cation binding;GO:0042623//ATPase actchloronemaity, coupled;GO:0032559//adenyl ribonucleotide binding	-	gi|168002750|ref|XP_001754076.1|/0/predicted protein [Physcomitrella patens subsp. patens]	RH39	AT4G09730.1	PF00270,PF00271	PTHR10967	KOG0331			RH39
Pp1s121_25V6.1|PACid:18055442	0.263034	5.01569	2.80116	-0.810966	1.2	32.35	6.97	0.57	-	GO:0043169//cation binding;GO:0003824//catalytic actchloronemaity	-	gi|168035221|ref|XP_001770109.1|/0/predicted protein [Physcomitrella patens subsp. patens]	-	-	PF00264,PF12142,PF12143	PTHR11474
Pp1s269_40V6.2|PACid:18036867	3.60407	5.37817	3.01614	3.60407	12.16	41.59	8.09	12.16	-	GO:0016741//transferase actchloronemaity, transferring one-carbon groups	-	gi|168055931|ref|XP_001779976.1|/1.80772e-145/predicted protein [Physcomitrella patens subsp. patens]	-	AT1G69523.1	PF08241,PF08242	PTHR10108	KOG4300			S-adenosyl-L-methionine-dependent methyltransferases superfamily protein
Pp1s223_15V6.1|PACid:18036564	5.27053	7.49953	5.2075	4.06005	38.6	180.96	36.95	16.68	GO:0043231//intracellular membrane-bounded organelle	GO:0003676//nucleic acid binding	-	gi|157382896|gb|ABV48883.1|/1.75058e-90/high mobility group protein B1 [Physcomitrella patens]	HMGB1	AT3G51880.2	PF00505	PTHR13711	KOG0381		K10802	high mobility group B1
Pp1s421_5V6.1|PACid:18061181	0.799087	3.91456	-0.68966	0.176323	1.74	15.08	0.62	1.13	GO:0044464//cell part	-	-	gi|168059146|ref|XP_001781565.1|/5.73841e-97/predicted protein [Physcomitrella patens subsp. patens]	-	AT3G61750.1		PTHR23130	KOG4293			Cytochrome b561/ferric reductase transmembrane with DOMON related domain
Pp1s55_116V6.1|PACid:18063279	0.678072	4.21801	-0.68966	0.765535	1.6	18.61	0.62	1.7	GO:0044464//cell part	-	-	gi|168066608|ref|XP_001785227.1|/9.08271e-66/predicted protein [Physcomitrella patens subsp. patens]	YLMG2	AT5G21920.1	PF02325					YGGT family protein
Pp1s46_234V6.1|PACid:18059824	3.22497	5.54535	2.48543	1.9855	9.35	46.7	5.6	3.96	GO:0043231//intracellular membrane-bounded organelle	-	-	gi|255555887|ref|XP_002518979.1|/5.88799e-80/ATP binding protein, putatchloronemae [Ricinus communis]	SKL2	AT2G35500.1	PF04969	PTHR21087				shikimate kinase like 2
Pp1s101_79V6.1|PACid:18037185	1.90304	3.74201	0.799087	-0.810966	3.74	13.38	1.74	0.57	GO:0043231//intracellular membrane-bounded organelle	-	-	gi|168031589|ref|XP_001768303.1|/3.49497e-129/predicted protein [Physcomitrella patens subsp. patens]	-	-
Pp1s9_380V6.1|PACid:18047807	4.16189	6.37608	4.41954	4.00988	17.9	83.06	21.4	16.11	GO:0009536//plastid	-	-	gi|168001491|ref|XP_001753448.1|/4.20315e-42/predicted protein [Physcomitrella patens subsp. patens]	-	AT5G38060.1
Pp1s59_217V6.1|PACid:18059965	2.55582	4.49953	2.3505	0.9855	5.88	22.62	5.1	1.98	GO:0009536//plastid	-	-	gi|168021171|ref|XP_001763115.1|/1.09786e-127/predicted protein [Physcomitrella patens subsp. patens]	-	AT5G27560.1	PF09353					Domain of unknown function (DUF1995)
Pp1s134_68V6.1|PACid:18054777	2.38128	5.15987	2.66448	0.495695	5.21	35.75	6.34	1.41	GO:0009536//plastid	-	-	gi|168037320|ref|XP_001771152.1|/7.18056e-100/predicted protein [Physcomitrella patens subsp. patens]	-	AT1G18060.1
Pp1s245_58V6.2|PACid:18061003	1.90304	4.58256	2.82579	1.34483	3.74	23.96	7.09	2.54	GO:0009536//plastid	-	-	gi|168052771|ref|XP_001778813.1|/1.05816e-143/predicted protein [Physcomitrella patens subsp. patens]	-	AT3G08920.1	PF00581		KOG1530			Rhodanese/Cell cycle control phosphatase superfamily protein
Pp1s39_274V6.1|PACid:18044829	2.65076	4.63981	1.1635	1.17632	6.28	24.93	2.24	2.26	GO:0009526//plastid envelope;GO:0009534//chloroplast thylakoid;GO:0009532//plastid stroma	-	-	gi|168014741|ref|XP_001759910.1|/9.57444e-57/predicted protein [Physcomitrella patens subsp. patens]	-	AT2G24020.1	PF02575					Uncharacterised BCR, YbaB family COG0718
Pp1s79_61V6.1|PACid:18043869	4.56316	6.62571	3.43563	3.82171	23.64	98.75	10.82	14.14	GO:0009526//plastid envelope	-	-	gi|168026443|ref|XP_001765741.1|/2.43619e-116/predicted protein [Physcomitrella patens subsp. patens]	-	AT1G67700.2		PTHR11804:SF2
Pp1s23_51V6.1|PACid:18065676	6.83895	8.7737	6.93852	2.42492	114.48	437.67	122.66	5.37	-	-	-	gi|168053486|ref|XP_001779167.1|/2.4793e-82/predicted protein [Physcomitrella patens subsp. patens]	-	AT1G22900.1	PF03018	PTHR21495				Disease resistance-responschloronemae (dirigent-like protein) family protein
Pp1s41_167V6.1|PACid:18058276	6.07017	8.7285	6.78097	6.69711	67.19	424.17	109.97	103.76	-	-	-	gi|168015453|ref|XP_001760265.1|/1.34113e-23/predicted protein [Physcomitrella patens subsp. patens]	-	-
Pp1s56_136V6.1|PACid:18044396	6.06156	9.7797	7.80122	6.93899	66.79	878.99	223.05	122.7	-	-	-	gi|168020414|ref|XP_001762738.1|/1.15014e-72/predicted protein [Physcomitrella patens subsp. patens]	-	AT3G14280.1
Pp1s131_184V6.1|PACid:18045333	5.73606	8.33101	6.70556	5.02281	53.3	322.02	104.37	32.51	-	-	-	gi|168036851|ref|XP_001770919.1|/8.10449e-53/predicted protein [Physcomitrella patens subsp. patens]	PSB27	AT1G03600.1					K08902	photosystem II family protein
Pp1s53_243V6.1|PACid:18046302	5.06738	7.96243	5.18309	5.9782	33.53	249.42	36.33	63.04	-	-	-	gi|168019469|ref|XP_001762267.1|/5.8802e-20/predicted protein [Physcomitrella patens subsp. patens]	-	-
Pp1s545_4V6.1|PACid:18070112	4.79597	9.19034	4.4522	4.85	27.78	584.21	21.89	28.84	-	-	-	gi|168068057|ref|XP_001785912.1|/8.48439e-89/predicted protein [Physcomitrella patens subsp. patens]	-	AT5G38410.1	PF00101			4.1.1.39	K01602	Ribulose bisphosphate carboxylase (small chain) family protein
Pp1s188_69V6.1|PACid:18072300	4.70321	8.24398	4.0268	3.30597	26.05	303.17	16.3	9.89	-	-	-	gi|168045562|ref|XP_001775246.1|/1.01196e-66/predicted protein [Physcomitrella patens subsp. patens]	-	AT5G35525.1	PF04749					PLAC8 family protein
Pp1s148_48V6.1|PACid:18043699	4.50526	9.43885	7.06048	7.15178	22.71	694.03	133.48	142.2	-	-	-	-	-	-
Pp1s150_57V6.1|PACid:18057516	4.04963	6.32229	4.17313	4.03562	16.56	80.02	18.04	16.4	-	-	-	gi|168039968|ref|XP_001772468.1|/0/predicted protein [Physcomitrella patens subsp. patens]	-	-
Pp1s76_48V6.1|PACid:18067315	3.96625	10.0794	7.47184	6.32211	15.63	1081.96	177.52	80.01	-	-	-	gi|168025908|ref|XP_001765475.1|/5.52731e-169/predicted protein [Physcomitrella patens subsp. patens]	-	AT3G53380.1	PF00139					Concanavalin A-like lectin protein kinase family protein
Pp1s409_2V6.1|PACid:18053429	3.69599	5.58616	2.80116	0.176323	12.96	48.04	6.97	1.13	-	-	-	gi|168065153|ref|XP_001784519.1|/0/predicted protein [Physcomitrella patens subsp. patens]	-	AT4G13710.1	PF00544					Pectin lyase-like superfamily protein
Pp1s2_766V6.2|PACid:18052917	3.57168	5.4522	3.24031	3.66903	11.89	43.78	9.45	12.72	-	-	-	gi|167998308|ref|XP_001751860.1|/1.62444e-119/predicted protein [Physcomitrella patens subsp. patens]	-	-
Pp1s107_188V6.1|PACid:18070218	3.41819	7.97436	3.60763	5.74739	10.69	251.49	12.19	53.72	-	-	-	gi|168032913|ref|XP_001768962.1|/1.26439e-92/predicted protein [Physcomitrella patens subsp. patens]	PSAD-2	AT1G03130.1	PF02531				K02692	photosystem I subunit D-2
Pp1s252_83V6.1|PACid:18037774	3.34341	5.69516	3.56316	1.9855	10.15	51.81	11.82	3.96	-	-	-	gi|168053526|ref|XP_001779187.1|/5.79614e-66/predicted protein [Physcomitrella patens subsp. patens]	-	-	PF05678
Pp1s38_187V6.1|PACid:18057878	3.18269	4.97728	1.89918	2.76341	9.08	31.5	3.73	6.79	-	-	-	gi|168014091|ref|XP_001759589.1|/3.82014e-97/predicted protein [Physcomitrella patens subsp. patens]	-	AT3G13227.1						serine-rich protein-related
Pp1s251_40V6.1|PACid:18074725	3.09592	4.98823	1.31615	1.5008	8.55	31.74	2.49	2.83	-	-	-	gi|168053415|ref|XP_001779132.1|/2.06123e-160/predicted protein [Physcomitrella patens subsp. patens]	-	-
Pp1s266_65V6.1|PACid:18053448	3.0268	5.20828	1.852	0.765535	8.15	36.97	3.61	1.7	-	-	-	gi|168055652|ref|XP_001779838.1|/4.62024e-60/predicted protein [Physcomitrella patens subsp. patens]	PTAC7	AT5G24314.1						plastid transcriptionally actchloronemae7
Pp1s1_295V6.1|PACid:18069612	2.9542	6.12516	2.94673	3.66903	7.75	69.8	7.71	12.72	-	-	-	gi|116784596|gb|ABK23403.1|/5.15035e-68/unknown [Picea sitchensis]	-	AT2G34460.1		PTHR15020	KOG4039			NAD(P)-binding Rossmann-fold superfamily protein
Pp1s58_168V6.2|PACid:18052332	2.82375	5.74819	2.41954	1.76129	7.08	53.75	5.35	3.39	-	-	-	gi|168021006|ref|XP_001763033.1|/5.12208e-167/predicted protein [Physcomitrella patens subsp. patens]	EXO	AT4G08950.1	PF04674					Phosphate-responschloronemae 1 family protein
Pp1s240_56V6.1|PACid:18065762	2.61824	5.26866	3.5008	2.63691	6.14	38.55	11.32	6.22	-	-	-	gi|168052168|ref|XP_001778523.1|/4.99548e-54/predicted protein [Physcomitrella patens subsp. patens]	-	-
Pp1s17_340V6.1|PACid:18058836	2.58737	4.27352	1	-3.32193	6.01	19.34	1	-	-	-	-	gi|168005257|ref|XP_001755327.1|/1.37869e-37/predicted protein [Physcomitrella patens subsp. patens]	-	AT5G17610.1
Pp1s29_38V6.1|PACid:18065927	2.55582	5.23189	2.72028	2.08406	5.88	37.58	6.59	4.24	-	-	-	gi|168010167|ref|XP_001757776.1|/8.9525e-100/predicted protein [Physcomitrella patens subsp. patens]	-	-	PF03795
Pp1s15_107V6.1|PACid:18050636	2.41684	5.50716	2.45154	-3.32193	5.34	45.48	5.47	-	-	-	-	gi|168004107|ref|XP_001754753.1|/0/predicted protein [Physcomitrella patens subsp. patens]	-	AT3G45090.1						P-loop containing nucleoside triphosphate hydrolases superfamily protein
Pp1s232_88V6.1|PACid:18070864	2.26604	4.44427	0.992768	0.495695	4.81	21.77	1.99	1.41	-	-	-	gi|168051346|ref|XP_001778116.1|/1.0803e-162/predicted protein [Physcomitrella patens subsp. patens]	-	-
Pp1s14_293V6.1|PACid:18066770	2.22651	4.74147	-2	1.5008	4.68	26.75	0.25	2.83	-	-	-	gi|168003738|ref|XP_001754569.1|/6.72431e-150/predicted protein [Physcomitrella patens subsp. patens]	-	-
Pp1s278_33V6.2|PACid:18060438	2.18269	4.774	1.99277	2.26604	4.54	27.36	3.98	4.81	-	-	-	gi|168056790|ref|XP_001780401.1|/1.73176e-132/predicted protein [Physcomitrella patens subsp. patens]	-	-
Pp1s407_31V6.1|PACid:18060753	1.95233	4.26379	2.41954	1.87971	3.87	19.21	5.35	3.68	-	-	-	gi|168065081|ref|XP_001784484.1|/6.36866e-149/predicted protein [Physcomitrella patens subsp. patens]	-	-
Pp1s12_238V6.1|PACid:18048524	1.79494	3.90304	-0.200913	0.495695	3.47	14.96	0.87	1.41	-	-	-	gi|168002774|ref|XP_001754088.1|/8.14569e-63/predicted protein [Physcomitrella patens subsp. patens]	-	-
Pp1s13_239V6.1|PACid:18064548	1.55582	5.73525	2.31615	1.87971	2.94	53.27	4.98	3.68	-	-	-	gi|168003487|ref|XP_001754444.1|/6.88762e-88/predicted protein [Physcomitrella patens subsp. patens]	FLA8	AT2G45470.1						FASCICLIN-like arabinogalactan protein 8
Pp1s186_60V6.1|PACid:18057222	1.41684	7.76122	5.10182	-3.32193	2.67	216.95	34.34	-	-	-	-	gi|168045262|ref|XP_001775097.1|/1.37322e-160/predicted protein [Physcomitrella patens subsp. patens]	-	AT4G26880.1						Stigma-specific Stig1 family protein
Pp1s43_41V6.1|PACid:18070402	1.34483	5.05311	1.79909	-3.32193	2.54	33.2	3.48	-	-	-	-	gi|168037869|ref|XP_001771425.1|/2.72601e-22/predicted protein [Physcomitrella patens subsp. patens]	-	AT3G63490.1		PTHR23105				Ribosomal protein L1p/L10e family
Pp1s92_84V6.1|PACid:18073387	0.678072	5.32661	3.3147	1.5008	1.6	40.13	9.95	2.83	-	-	-	gi|168029728|ref|XP_001767377.1|/0/predicted protein [Physcomitrella patens subsp. patens]	-	AT3G01270.1	PF00544			4.2.2.2	K01728	Pectate lyase family protein
Pp1s171_48V6.1|PACid:18056276	0.678072	4.70874	1	0.176323	1.6	26.15	1	1.13	-	-	-	gi|168043211|ref|XP_001774079.1|/2.05027e-38/predicted protein [Physcomitrella patens subsp. patens]	-	-
Pp1s303_13V6.1|PACid:18071896	0.678072	4.74846	3.03738	-3.32193	1.6	26.88	8.21	-	-	-	-	-	-	-
Pp1s171_65V6.1|PACid:18056334	0.263034	7.05181	5.33307	1.5008	1.2	132.68	40.31	2.83	-	-	-	gi|168043221|ref|XP_001774084.1|/6.39518e-100/predicted protein [Physcomitrella patens subsp. patens]	-	-
Pp1s10_396V6.1|PACid:18071146	-0.321928	3.75489	1.852	-3.32193	0.8	13.5	3.61	-	-	-	-	gi|168002246|ref|XP_001753825.1|/0/predicted protein [Physcomitrella patens subsp. patens]	-	-
Pp1s107_171V6.1|PACid:18070187	-1.32193	3.83086	-0.68966	-3.32193	0.4	14.23	0.62	-	-	-	-	gi|167997895|ref|XP_001751654.1|/8.52884e-52/predicted protein [Physcomitrella patens subsp. patens]	-	AT1G24620.1	PF00036	PTHR10891	KOG0027			EF hand calcium-binding protein family
Pp1s373_34V6.1|PACid:18059448	-3.32193	3.61824	1.99277	-0.810966	-	12.28	3.98	0.57	-	-	-	gi|168063457|ref|XP_001783688.1|/7.75504e-22/predicted protein [Physcomitrella patens subsp. patens]	-	-
Pp1s13_158V6.1|PACid:18064522	-3.32193	4.03738	1.63691	-3.32193	-	16.42	3.11	-	-	-	-	-	-	-
Pp1s150_120V6.1|PACid:18057541	-3.32193	4.56742	2.60881	-3.32193	-	23.71	6.1	-	-	-	-	gi|168039918|ref|XP_001772443.1|/1.44509e-165/predicted protein [Physcomitrella patens subsp. patens]	EXO	AT4G08950.1	PF04674					Phosphate-responschloronemae 1 family protein
Pp1s237_75V6.1|PACid:18038009	-3.32193	5.41143	0.903038	-3.32193	-	42.56	1.87	-	-	-	-	gi|168051893|ref|XP_001778387.1|/1.05667e-48/predicted protein [Physcomitrella patens subsp. patens]	-	-

## Sheet: k-mean cluster-3
GeneID	log2TPM(3d)	log2TPM(14d)	log2TPM(24d)	log2TPM(30d)	TPM(3d)	TPM(14d)	TPM(24d)	TPM(30d)	GO Component	GO Function	GO Process	Blast nr	gene symbol	ATH homolog	PFAM	Panther	KOG	KEGG ec	KEGG Orthology	description
Pp1s268_17V6.1|PACid:18059308	5.17273	4.78031	7.24574	5.37712	36.07	27.48	151.77	41.56	-	GO:0016881//acid-amino acid ligase actchloronemaity	GO:0060255;GO:0006464//protein modification process	gi|168048558|ref|XP_001776733.1|/5.9101e-86/predicted protein [Physcomitrella patens subsp. patens]	FUS9	AT3G13550.1	PF00179	PTHR11621	KOG0417	6.3.2.19	K06689	Ubiquitin-conjugating enzyme family protein
Pp1s370_24V6.1|PACid:18042008	1.34483	1.28096	4.67976	-3.32193	2.54	2.43	25.63	-	GO:0043231//intracellular membrane-bounded organelle	GO:0016763//transferase actchloronemaity, transferring pentosyl groups;GO:0032559//adenyl ribonucleotide binding;GO:0019206//nucleoside kinase actchloronemaity	GO:0055086//nucleobase, nucleoside and nucleotide metabolic process	gi|168063220|ref|XP_001783571.1|/0/predicted protein [Physcomitrella patens subsp. patens]	UK/UPRT1	AT5G40870.1	PF00485	PTHR10285	KOG4203	2.7.1.48	K00876	uridine kinase/uracil phosphoribosyltransferase 1
Pp1s15_387V6.1|PACid:18050535	2.52105	2.0036	4.37712	1.5008	5.74	4.01	20.78	2.83	GO:0031224//intrinsic to membrane	-	GO:0051707//response to other organism	gi|168004535|ref|XP_001754967.1|/0/predicted protein [Physcomitrella patens subsp. patens]	-	AT5G42420.1	PF03151	PTHR11132	KOG1441			Nucleotide-sugar transporter family protein
Pp1s15_488V6.1|PACid:18050597	5.49665	5.82451	7.48196	1.76129	45.15	56.67	178.77	3.39	GO:0015630//microtubule cytoskeleton	GO:0003774//motor actchloronemaity;GO:0000166//nucleotide binding	GO:0051301//cell dchloronemaision	gi|225428689|ref|XP_002281738.1|/0/PREDICTED: hypothetical protein [Vitis vinifera]	POK2	AT3G19050.1	PF00225	PTHR16012	KOG4280			phragmoplast orienting kinesin 2
Pp1s10_378V6.1|PACid:18070972	2.0036	0.545968	4.66562	1.9855	4.01	1.46	25.38	3.96	GO:0043231//intracellular membrane-bounded organelle	GO:0005488//binding;GO:0004871//signal transducer actchloronemaity	GO:0050789//regulation of biological process;GO:0023060;GO:0048511//rhythmic process;GO:0009755//hormone-mediated signaling pathway;GO:0006351//transcription, DNA-dependent;GO:0003006//reproductchloronemae developmental process;GO:0010017//red or far-red light signaling pathway	gi|168002238|ref|XP_001753821.1|/3.4015e-61/predicted protein [Physcomitrella patens subsp. patens]	ARR3	AT1G59940.1	PF00072	PTHR23283			K14492	response regulator 3
Pp1s116_98V6.1|PACid:18053080	6.75582	6.06372	8.60596	4.03562	108.07	66.89	389.63	16.4	GO:0043231//intracellular membrane-bounded organelle;GO:0044444//cytoplasmic part	GO:0004674//protein serine/threonine kinase actchloronemaity;GO:0032559//adenyl ribonucleotide binding	GO:0048827//phyllome development;GO:0006952//defense response;GO:0005984//disaccharide metabolic process;GO:0010118//stomatal movement;GO:0006633//fatty acid biosynthetic process;GO:0006800//oxygen and reactchloronemae oxygen species metabolic process;GO:0006641//triglyceride metabolic process;GO:0006970//response to osmotic stress;GO:0009755//hormone-mediated signaling pathway;GO:0006464//protei…	gi|168034156|ref|XP_001769579.1|/0/predicted protein [Physcomitrella patens subsp. patens]	OST1	AT4G33950.1	PF00069	PTHR22982	KOG0583			Protein kinase superfamily protein
Pp1s22_165V6.1|PACid:18042605	1.68257	2.13093	4.11187	-3.32193	3.21	4.38	17.29	-	GO:0016020//membrane	GO:0005488//binding;GO:0005249//voltage-gated potassium channel actchloronemaity	GO:0048588//developmental cell growth;GO:0006970//response to osmotic stress;GO:0030001//metal ion transport	gi|148595752|emb|CAM88966.1|/0/AKT1 inward rectifier channel [Physcomitrella patens]	KT1	AT2G26650.1	PF00520,PF07885,PF00027,PF00023,PF11834	PTHR10217	KOG0498			K+ transporter 1
Pp1s138_71V6.1|PACid:18060530	2.14078	0.422233	4.27873	0.176323	4.41	1.34	19.41	1.13	-	GO:0016788//hydrolase actchloronemaity, acting on ester bonds	GO:0044238//primary metabolic process;GO:0050832//defense response to fungus;GO:0009814//defense response, incompatible interaction;GO:0010033//response to organic substance	gi|168037938|ref|XP_001771459.1|/0/predicted protein [Physcomitrella patens subsp. patens]	GLIP4	AT3G14225.1	PF00657	PTHR22835:SF27				GDSL-motif lipase 4
Pp1s171_62V6.1|PACid:18056251	4.04963	3.75489	5.77452	3.93263	16.56	13.5	54.74	15.27	GO:0009536//plastid	-	GO:0044238//primary metabolic process;GO:0044260;GO:0010467//gene expression	gi|298712522|emb|CBJ26790.1|/5.53421e-13/PsbB mRNA maturation factor Mbb1, chloroplast precursor [Ectocarpus siliculosus]	HCF107	AT3G17040.2	PF07719	PTHR11246				high chlorophyll fluorescent 107
Pp1s193_16V6.1|PACid:18039883	5.19889	5.30012	8.42303	5.04789	36.73	39.4	343.23	33.08	GO:0005576//extracellular region;GO:0031410//cytoplasmic vesicle;GO:0030312//external encapsulating structure	GO:0016798//hydrolase actchloronemaity, acting on glycosyl bonds;GO:0016758//transferase actchloronemaity, transferring hexosyl groups	GO:0044042//glucan metabolic process	gi|168046193|ref|XP_001775559.1|/0/predicted protein [Physcomitrella patens subsp. patens]	XTH5	AT5G13870.1	PF00722,PF06955					xyloglucan endotransglucosylase/hydrolase 5
Pp1s410_28V6.1|PACid:18054661	-3.32193	1.65992	3.95884	0.765535	-	3.16	15.55	1.7	GO:0005576//extracellular region;GO:0030312//external encapsulating structure	GO:0016798//hydrolase actchloronemaity, acting on glycosyl bonds;GO:0016758//transferase actchloronemaity, transferring hexosyl groups	GO:0044042//glucan metabolic process	gi|168065230|ref|XP_001784557.1|/1.58579e-179/predicted protein [Physcomitrella patens subsp. patens]	XTH5	AT5G13870.1	PF00722,PF06955					xyloglucan endotransglucosylase/hydrolase 5
Pp1s136_112V6.1|PACid:18036754	4.2149	4.20789	6.41735	0.9855	18.57	18.48	85.47	1.98	-	GO:0004672//protein kinase actchloronemaity;GO:0032559//adenyl ribonucleotide binding	GO:0043401//steroid hormone mediated signaling pathway;GO:0010051//xylem and phloem pattern formation;GO:0006464//protein modification process	gi|168037612|ref|XP_001771297.1|/0/predicted protein [Physcomitrella patens subsp. patens]	VIK	AT1G14000.1	PF00023,PF00069,PF07714	PTHR23257	KOG0192			VH1-interacting kinase
Pp1s118_85V6.1|PACid:18069140	1.68257	0.422233	3.93546	2.34767	3.21	1.34	15.3	5.09	GO:0031224//intrinsic to membrane	-	GO:0034613//cellular protein localization	gi|168034540|ref|XP_001769770.1|/0/predicted protein [Physcomitrella patens subsp. patens]	-	AT3G27325.2	PF07819	PTHR15495	KOG3724			hydrolases, acting on ester bonds
Pp1s32_349V6.1|PACid:18043030	6.81686	6.45418	8.52254	3.56925	112.74	87.68	367.74	11.87	-	GO:0016491//oxidoreductase actchloronemaity;GO:0016209//antioxidant actchloronemaity	GO:0019725//cellular homeostasis	gi|168011598|ref|XP_001758490.1|/5.95422e-127/predicted protein [Physcomitrella patens subsp. patens]	PER1	AT1G48130.1	PF08534,PF00578,PF10417	PTHR10681	KOG0854	1.11.1.15,1.11.1.7,3.1.1.-	K11188	1-cysteine peroxiredoxin 1
Pp1s106_48V6.2|PACid:18048214	3.0268	3.84298	5.45648	-0.234465	8.15	14.35	43.91	0.85	GO:0005618//cell wall;GO:0043231//intracellular membrane-bounded organelle;GO:0005576//extracellular region	GO:0004553//hydrolase actchloronemaity, hydrolyzing O-glycosyl compounds	GO:0019566//arabinose metabolic process;GO:0000272//polysaccharide catabolic process	gi|168032552|ref|XP_001768782.1|/0/predicted protein [Physcomitrella patens subsp. patens]	ASD1	AT3G10740.1	PF06964					alpha-L-arabinofuranosidase 1
Pp1s55_214V6.1|PACid:18063116	5.30998	4.49185	6.90893	4.62059	39.67	22.5	120.17	24.6	GO:0044464//cell part	GO:0005515//protein binding	GO:0016192//vesicle-mediated transport	gi|168020117|ref|XP_001762590.1|/4.66909e-122/Qc-SNARE, SYP6/Tlg1p/Syntaxin 6 family [Physcomitrella patens subsp. patens]	SYP61	AT1G28490.1	PF09177,PF05739	PTHR12380	KOG3202			syntaxin of plants 61
Pp1s171_160V6.1|PACid:18056254	1	1.76977	3.91169	0.9855	2	3.41	15.05	1.98	GO:0030119//AP-type membrane coat adaptor complex	GO:0005488//binding;GO:0022892	GO:0015031//protein transport	gi|168043259|ref|XP_001774103.1|/0/predicted protein [Physcomitrella patens subsp. patens]	alpha-ADR	AT5G22770.2	PF01602,PF02883,PF02296	PTHR22780	KOG1077			alpha-adaptin
Pp1s188_107V6.3|PACid:18072325	2.7115	2.91456	4.9472	2.93168	6.55	7.54	30.85	7.63	GO:0043231//intracellular membrane-bounded organelle	GO:0046914//transition metal ion binding;GO:0003676//nucleic acid binding	GO:0010468//regulation of gene expression;GO:0009725//response to hormone stimulus	gi|168045582|ref|XP_001775256.1|/2.30498e-133/predicted protein [Physcomitrella patens subsp. patens]	-	AT5G47390.1	PF00249	PTHR12374				myb-like transcription factor family protein
Pp1s188_95V6.1|PACid:18072307	1.09761	3.06867	5.38128	-3.32193	2.14	8.39	41.68	-	GO:0043231//intracellular membrane-bounded organelle	GO:0003677//DNA binding;GO:0001071	GO:0010468//regulation of gene expression;GO:0006351//transcription, DNA-dependent	gi|110349528|gb|ABG73239.1|/0/class III HD-Zip protein HB14 [Physcomitrella patens]	HB-8	AT4G32880.1	PF00046,PF00170,PF01852,PF08670	PTHR19418	KOG0484		K09338	homeobox gene 8
Pp1s267_56V6.1|PACid:18072078	3.26604	3.26454	5.19259	2.08406	9.62	9.61	36.57	4.24	GO:0043231//intracellular membrane-bounded organelle	GO:0003677//DNA binding;GO:0001071	GO:0010468//regulation of gene expression;GO:0006351//transcription, DNA-dependent	gi|22090618|dbj|BAC06829.1|/3.43779e-133/MADS-box protein PpMADS1 [Physcomitrella patens subsp. patens]	SHP1	AT3G58780.1	PF00319,PF01486	PTHR11945	KOG0014		K09264	K-box region and MADS-box transcription factor family protein
Pp1s480_16V6.1|PACid:18049576	2.61824	1.3505	4.81967	1.76129	6.14	2.55	28.24	3.39	GO:0043231//intracellular membrane-bounded organelle	GO:0003676//nucleic acid binding;GO:0001071	GO:0010468//regulation of gene expression;GO:0006351//transcription, DNA-dependent	gi|168021742|ref|XP_001763400.1|/3.29092e-49/predicted protein [Physcomitrella patens subsp. patens]	-	AT4G32800.1	PF00847					Integrase-type DNA-binding superfamily protein
Pp1s166_69V6.2|PACid:18052536	-0.577767	1.81967	4.0045	0.9855	0.67	3.53	16.05	1.98	GO:0043231//intracellular membrane-bounded organelle	GO:0003676//nucleic acid binding	GO:0010468//regulation of gene expression	gi|168042458|ref|XP_001773705.1|/6.92342e-89/predicted protein [Physcomitrella patens subsp. patens]	-	-
Pp1s209_22V6.1|PACid:18074269	4.22497	4.47573	6.07788	3.46336	18.7	22.25	67.55	11.03	GO:0043231//intracellular membrane-bounded organelle	-	GO:0010468//regulation of gene expression	gi|168048453|ref|XP_001776681.1|/6.59944e-100/predicted protein [Physcomitrella patens subsp. patens]	LRL1	AT2G24260.1	PF00010	PTHR10014				LJRHL1-like 1
Pp1s42_136V6.2|PACid:18047554	4.96625	4.25474	6.66021	4.73227	31.26	19.09	101.14	26.58	GO:0043231//intracellular membrane-bounded organelle	-	GO:0010468//regulation of gene expression	gi|168015644|ref|XP_001760360.1|/0/predicted protein [Physcomitrella patens subsp. patens]	-	AT4G37850.1	PF00010	PTHR11514				basic helix-loop-helix (bHLH) DNA-binding superfamily protein
Pp1s123_85V6.1|PACid:18049611	2.45418	3.0054	4.91791	0.176323	5.48	8.03	30.23	1.13	-	GO:0003676//nucleic acid binding;GO:0008168//methyltransferase actchloronemaity	GO:0010467//gene expression	gi|168035469|ref|XP_001770232.1|/6.67759e-109/predicted protein [Physcomitrella patens subsp. patens]	-	-
Pp1s433_23V6.2|PACid:18039858	4.29572	5.42391	7.43912	5.23266	19.64	42.93	173.54	37.6	GO:0030529//ribonucleoprotein complex	-	GO:0010467//gene expression	gi|168066120|ref|XP_001784991.1|/0/predicted protein [Physcomitrella patens subsp. patens]	-	-		PTHR11614
Pp1s26_182V6.2|PACid:18053848	2.34483	2.76765	4.57046	1.63691	5.08	6.81	23.76	3.11	-	GO:0005488//binding	GO:0010260//organ senescence;GO:0006950//response to stress;GO:0044248//cellular catabolic process	gi|168009048|ref|XP_001757218.1|/0/predicted protein [Physcomitrella patens subsp. patens]	AtATG18a	AT3G62770.1	PF00400	PTHR11227	KOG2111			Transducin/WD40 repeat-like superfamily protein
Pp1s178_66V6.1|PACid:18047378	4.18349	2.8679	6.09908	4.00988	18.17	7.3	68.55	16.11	GO:0031224//intrinsic to membrane;GO:0009526//plastid envelope;GO:0009534//chloroplast thylakoid;GO:0044436	GO:0004175//endopeptidase actchloronemaity;GO:0046914//transition metal ion binding;GO:0042623//ATPase actchloronemaity, coupled;GO:0032559//adenyl ribonucleotide binding	GO:0009767//photosynthetic electron transport chain;GO:0009668;GO:0044257//cellular protein catabolic process	gi|168044124|ref|XP_001774532.1|/0/predicted protein [Physcomitrella patens subsp. patens]	VAR2	AT2G30950.1	PF06480,PF07728,PF00004,PF01434	PTHR23076	KOG0731	3.4.24.-	K03798	FtsH extracellular protease family
Pp1s96_157V6.1|PACid:18068650	1.61824	2.20789	6.18051	3.03562	3.07	4.62	72.53	8.2	GO:0009503	-	GO:0009687//abscisic acid metabolic process;GO:0009416//response to light stimulus;GO:0016116//carotenoid metabolic process;GO:0090322//regulation of superoxide metabolic process	gi|168030376|ref|XP_001767699.1|/1.20174e-74/predicted protein [Physcomitrella patens subsp. patens]	ABA4	AT1G67080.1						abscisic acid (aba)-deficient 4
Pp1s32_214V6.1|PACid:18043024	8.15036	8.15634	9.79258	6.62454	284.12	285.3	886.87	98.67	GO:0044464//cell part	-	GO:0009628//response to abiotic stimulus;GO:0006950//response to stress;GO:0042221//response to chemical stimulus	gi|168011508|ref|XP_001758445.1|/6.20688e-93/predicted protein [Physcomitrella patens subsp. patens]	COR413-PM2	AT3G50830.1	PF05562					cold-regulated 413-plasma membrane 2
Pp1s80_72V6.1|PACid:18053259	2.38128	2.48285	4.33271	-3.32193	5.21	5.59	20.15	-	GO:0043231//intracellular membrane-bounded organelle	GO:0001071;GO:0005515//protein binding;GO:0043566//structure-specific DNA binding	GO:0009411//response to UV;GO:0009640//photomorphogenesis;GO:0031325//positchloronemae regulation of cellular metabolic process;GO:0010476//gibberellin mediated signaling pathway;GO:0006351//transcription, DNA-dependent	gi|168028617|ref|XP_001766824.1|/2.0418e-61/predicted protein [Physcomitrella patens subsp. patens]	HY5	AT5G11260.1	PF00170,PF07716	PTHR13301				Basic-leucine zipper (bZIP) transcription factor family protein
Pp1s119_47V6.2|PACid:18062846	4.99684	4.37851	7.06318	1.17632	31.93	20.8	133.73	2.26	GO:0005840//ribosome;GO:0030312//external encapsulating structure;GO:0009532//plastid stroma;GO:0009526//plastid envelope;GO:0042579//microbody;GO:0005576//extracellular region;GO:0016020//membrane	GO:0046914//transition metal ion binding;GO:0015171//amino acid transmembrane transporter actchloronemaity	GO:0009314//response to radiation;GO:0006810//transport;GO:0010038//response to metal ion;GO:0009267//cellular response to starvation;GO:0042743//hydrogen peroxide metabolic process	gi|168051104|ref|XP_001777996.1|/0/predicted protein [Physcomitrella patens subsp. patens]	CAT3	AT5G36940.1	PF00324	PTHR11785	KOG1286			cationic amino acid transporter 3
Pp1s223_92V6.1|PACid:18036624	2.488	2.09085	4.36807	1.9855	5.61	4.26	20.65	3.96	GO:0043231//intracellular membrane-bounded organelle	GO:0046914//transition metal ion binding;GO:0016741//transferase actchloronemaity, transferring one-carbon groups	GO:0009292//genetic transfer	gi|168050289|ref|XP_001777592.1|/0/predicted protein [Physcomitrella patens subsp. patens]	SDG14	AT3G61740.2	PF00855,PF00628,PF00856	PTHR13793	KOG1080			SET domain protein 14
Pp1s237_84V6.1|PACid:18038000	3.58737	2.84197	6.42358	3.42492	12.02	7.17	85.84	10.74	GO:0031224//intrinsic to membrane	GO:0043169//cation binding;GO:0042625//ATPase actchloronemaity, coupled to transmembrane movement of ions;GO:0046873//metal ion transmembrane transporter actchloronemaity;GO:0032559//adenyl ribonucleotide binding	GO:0009206;GO:0006812//cation transport	gi|168051899|ref|XP_001778390.1|/0/predicted protein [Physcomitrella patens subsp. patens]	HMA2	AT4G30110.1	PF00403,PF00122,PF00702	PTHR11939	KOG0207	3.6.3.3,3.6.3.5	K01534	heavy metal atpase 2
Pp1s188_11V6.3|PACid:18072297	4.45352	4.96023	6.93121	4.3067	21.91	31.13	122.04	19.79	-	GO:0048037//cofactor binding	GO:0008152//metabolic process	gi|168045464|ref|XP_001775197.1|/5.30647e-147/predicted protein [Physcomitrella patens subsp. patens]	-	-		PTHR10366	KOG2774
Pp1s1_513V6.1|PACid:18069658	3.73985	3.86691	6.29223	3.70044	13.36	14.59	78.37	13	-	GO:0016491//oxidoreductase actchloronemaity;GO:0005506//iron ion binding	GO:0008152//metabolic process	gi|167997719|ref|XP_001751566.1|/0/predicted protein [Physcomitrella patens subsp. patens]	TT7	AT5G07990.1	PF00067	PTHR19383	KOG0156			Cytochrome P450 superfamily protein
Pp1s24_249V6.2|PACid:18052407	4.39025	3.84298	7.04024	3.76235	20.97	14.35	131.62	13.57	GO:0043231//intracellular membrane-bounded organelle	-	GO:0008152//metabolic process	gi|168008346|ref|XP_001756868.1|/1.29894e-104/predicted protein [Physcomitrella patens subsp. patens]	-	AT1G75420.1		PTHR12526:SF41				UDP-Glycosyltransferase superfamily protein
Pp1s61_190V6.1|PACid:18073796	1.55582	0.765535	4.0268	-0.810966	2.94	1.7	16.3	0.57	-	-	GO:0008152//metabolic process	gi|168022029|ref|XP_001763543.1|/1.68718e-57/predicted protein [Physcomitrella patens subsp. patens]	-	AT3G27340.1	PF06155
Pp1s42_273V6.1|PACid:18047524	1.68257	2.13093	4.2502	0.495695	3.21	4.38	19.03	1.41	GO:0000152//nuclear ubiquitin ligase complex	GO:0005488//binding	GO:0007088//regulation of mitosis	gi|168015724|ref|XP_001760400.1|/4.41811e-70/predicted protein [Physcomitrella patens subsp. patens]	APC10	AT2G18290.1	PF03256	PTHR12936	KOG3437		K03357	anaphase promoting complex 10
Pp1s9_63V6.2|PACid:18047883	1.79494	1.76977	3.91169	1.5008	3.47	3.41	15.05	2.83	GO:0031231//intrinsic to peroxisomal membrane	-	GO:0006996//organelle organization	gi|168001339|ref|XP_001753372.1|/0/predicted protein [Physcomitrella patens subsp. patens]	PEX3	AT1G48635.1	PF04882	PTHR22950	KOG4444		K13336	peroxin 3
Pp1s7_298V6.1|PACid:18051997	1.95233	-2.05889	3.90014	1.63691	3.87	0.24	14.93	3.11	GO:0044425//membrane part	GO:0004872//receptor actchloronemaity;GO:0032559//adenyl ribonucleotide binding	GO:0006952//defense response;GO:0023060;GO:0012501//programmed cell death	gi|168000883|ref|XP_001753145.1|/0/predicted protein [Physcomitrella patens subsp. patens]	-	AT4G14370.1	PF01582,PF00560		KOG4658			Disease resistance protein (TIR-NBS-LRR class) family
Pp1s219_8V6.1|PACid:18039184	5.50526	8.7809	10.462	4.58676	45.42	439.86	1410.48	24.03	GO:0043231//intracellular membrane-bounded organelle;GO:0044444//cytoplasmic part	GO:0016209//antioxidant actchloronemaity;GO:0005506//iron ion binding;GO:0003824//catalytic actchloronemaity	GO:0006950//response to stress;GO:0008152//metabolic process	gi|168049699|ref|XP_001777299.1|/0/predicted protein [Physcomitrella patens subsp. patens]	-	AT3G01190.1	PF00141					Peroxidase superfamily protein
Pp1s77_88V6.1|PACid:18050174	5.37643	4.25474	7.17053	3.60407	41.54	19.09	144.06	12.16	GO:0043231//intracellular membrane-bounded organelle	GO:0046872//metal ion binding	GO:0006950//response to stress	gi|168026027|ref|XP_001765534.1|/8.13716e-87/predicted protein [Physcomitrella patens subsp. patens]	-	AT1G24620.1	PF00036	PTHR10891	KOG0027		K13448	EF hand calcium-binding protein family
Pp1s168_83V6.1|PACid:18038468	7.44336	5.30889	9.73266	4.65306	174.05	39.64	850.79	25.16	GO:0043231//intracellular membrane-bounded organelle	GO:0046872//metal ion binding	GO:0006950//response to stress	gi|168042784|ref|XP_001773867.1|/5.74164e-94/predicted protein [Physcomitrella patens subsp. patens]	-	AT1G24620.1	PF00036	PTHR10891	KOG0027			EF hand calcium-binding protein family
Pp1s29_44V6.1|PACid:18065949	5.45319	4.74846	7.74712	5.78477	43.81	26.88	214.84	55.13	GO:0016020//membrane	-	GO:0006950//response to stress	gi|168009975|ref|XP_001757680.1|/2.74823e-109/predicted protein [Physcomitrella patens subsp. patens]	-	AT4G21450.1	PF00635	PTHR10809	KOG0439			PapD-like superfamily protein
Pp1s245_10V6.1|PACid:18060996	3.47119	2.6893	5.33735	0.9855	11.09	6.45	40.43	1.98	GO:0031224//intrinsic to membrane	GO:0015075//ion transmembrane transporter actchloronemaity	GO:0006811//ion transport	gi|168061305|ref|XP_001782630.1|/0/predicted protein [Physcomitrella patens subsp. patens]	CAX5	AT1G55730.2	PF01699		KOG1397			cation exchanger 5
Pp1s178_131V6.1|PACid:18047385	3.22497	3.16993	5.29682	2.42492	9.35	9	39.31	5.37	GO:0000325//plant-type vacuole;GO:0016020//membrane	GO:0005488//binding;GO:0005261//cation channel actchloronemaity	GO:0006811//ion transport	gi|168044256|ref|XP_001774598.1|/2.51122e-126/predicted protein [Physcomitrella patens subsp. patens]	KCO5	AT4G01840.1	PF07885	PTHR11003				Ca2+ actchloronemaated outward rectifying K+ channel 5
Pp1s347_37V6.1|PACid:18040911	7.45549	7.25842	9.32317	3.03562	175.52	153.11	640.55	8.2	GO:0019866//organelle inner membrane;GO:0043231//intracellular membrane-bounded organelle;GO:0031224//intrinsic to membrane	-	GO:0006810//transport;GO:0009987//cellular process	gi|168061994|ref|XP_001782969.1|/6.09796e-160/predicted protein [Physcomitrella patens subsp. patens]	DIC2	AT4G24570.1	PF00153	PTHR11896	KOG0759		K13577	dicarboxylate carrier 2
Pp1s5_255V6.2|PACid:18056456	6.05875	5.62936	7.69265	5.51728	66.66	49.5	206.88	45.8	GO:0044464//cell part	-	GO:0006810//transport	gi|168025258|ref|XP_001765151.1|/0/predicted protein [Physcomitrella patens subsp. patens]	SKOR	AT3G02850.1	PF00023	PTHR18958	KOG4214			STELAR K+ outward rectifier
Pp1s122_120V6.1|PACid:18066185	1.18269	3.06867	5.14771	2.08406	2.27	8.39	35.45	4.24	GO:0016020//membrane	-	GO:0006810//transport	gi|168035352|ref|XP_001770174.1|/1.15504e-138/predicted protein [Physcomitrella patens subsp. patens]	SAMC2	AT1G34065.1	PF00153	PTHR11896	KOG0766			S-adenosylmethionine carrier 2
Pp1s364_8V6.1|PACid:18072401	2.14078	0.286881	3.78764	1.17632	4.41	1.22	13.81	2.26	GO:0009536//plastid	GO:0016829//lyase actchloronemaity	GO:0006779//porphyrin biosynthetic process	gi|168062928|ref|XP_001783428.1|/0/predicted protein [Physcomitrella patens subsp. patens]	FC2	AT2G30390.1	PF00762	PTHR11108	KOG1321			ferrochelatase 2
Pp1s135_103V6.1|PACid:18058324	4.53045	3.48414	6.90749	4.10852	23.11	11.19	120.05	17.25	-	-	GO:0006629//lipid metabolic process	gi|168037477|ref|XP_001771230.1|/0/predicted protein [Physcomitrella patens subsp. patens]	ORP1C	AT4G08180.1	PF00169,PF01237	PTHR10972	KOG2209			OSBP(oxysterol binding protein)-related protein 1C
Pp1s41_50V6.2|PACid:18058199	1.55582	1.28096	4.0045	0.495695	2.94	2.43	16.05	1.41	GO:0031224//intrinsic to membrane	GO:0022892;GO:0016765//transferase actchloronemaity, transferring alkyl or aryl (other than methyl) groups	GO:0006596//polyamine biosynthetic process;GO:0006810//transport	gi|168015365|ref|XP_001760221.1|/0/predicted protein [Physcomitrella patens subsp. patens]	ACL5	AT5G19530.1	PF01564,PF08242	PTHR11558		2.5.1.16	K00797	S-adenosyl-L-methionine-dependent methyltransferases superfamily protein
Pp1s54_259V6.1|PACid:18067783	1.852	3.46858	5.12763	1.9855	3.61	11.07	34.96	3.96	GO:0031224//intrinsic to membrane	GO:0022892;GO:0016765//transferase actchloronemaity, transferring alkyl or aryl (other than methyl) groups	GO:0006596//polyamine biosynthetic process;GO:0006810//transport	gi|168019612|ref|XP_001762338.1|/0/predicted protein [Physcomitrella patens subsp. patens]	ACL5	AT5G19530.1	PF01564	PTHR11558		2.5.1.16	K00797	S-adenosyl-L-methionine-dependent methyltransferases superfamily protein
Pp1s152_124V6.1|PACid:18071315	4.61176	4.98823	7.01134	4.99774	24.45	31.74	129.01	31.95	-	GO:0016211//ammonia ligase actchloronemaity;GO:0032559//adenyl ribonucleotide binding	GO:0006541//glutamine metabolic process	gi|168040136|ref|XP_001772551.1|/0/predicted protein [Physcomitrella patens subsp. patens]	-	AT3G53180.1	PF00120	PTHR20852				glutamate-ammonia ligases;catalytics;glutamate-ammonia ligases
Pp1s81_64V6.2|PACid:18068757	6.19377	5.39917	8.04023	5.03518	73.2	42.2	263.24	32.79	-	GO:0008483//transaminase actchloronemaity	GO:0006520//cellular amino acid metabolic process	gi|168026991|ref|XP_001766014.1|/0/predicted protein [Physcomitrella patens subsp. patens]	-	AT5G27410.2	PF01063	PTHR11825	KOG0975			D-aminoacid aminotransferase-like PLP-dependent enzymes superfamily protein
Pp1s112_210V6.2|PACid:18064877	2.488	1.7137	4.3147	2.57046	5.61	3.28	19.9	5.94	GO:0031224//intrinsic to membrane;GO:0043231//intracellular membrane-bounded organelle;GO:0031410//cytoplasmic vesicle	GO:0003880//protein C-terminal carboxyl O-methyltransferase actchloronemaity	GO:0006479//protein amino acid methylation;GO:0048513//organ development;GO:0009791//post-embryonic development;GO:0009738//abscisic acid mediated signaling pathway	gi|168033444|ref|XP_001769225.1|/9.22598e-111/predicted protein [Physcomitrella patens subsp. patens]	ATSTE14B	AT5G08335.1	PF04140	PTHR12714	KOG2628	2.1.1.100	K00587	Isoprenylcysteine carboxyl methyltransferase (ICMT) family
Pp1s226_63V6.1|PACid:18047012	2.68032	4.53792	6.86654	4.36737	6.41	23.23	116.69	20.64	-	GO:0004672//protein kinase actchloronemaity;GO:0032559//adenyl ribonucleotide binding	GO:0006464//protein modification process;GO:0006950//response to stress;GO:0012501//programmed cell death	gi|168050612|ref|XP_001777752.1|/0/predicted protein [Physcomitrella patens subsp. patens]	-	AT1G69550.1	PF00069,PF00931,PF00560,PF08249	PTHR23257	KOG4658			disease resistance protein (TIR-NBS-LRR class)
Pp1s94_169V6.1|PACid:18058940	1	0.422233	3.95884	-3.32193	2	1.34	15.55	-	-	GO:0016301//kinase actchloronemaity;GO:0032559//adenyl ribonucleotide binding	GO:0006464//protein modification process	gi|168030124|ref|XP_001767574.1|/8.37067e-166/predicted protein [Physcomitrella patens subsp. patens]	-	-		PTHR11295
Pp1s59_314V6.1|PACid:18060049	2.04963	1.81967	3.81352	2.17632	4.14	3.53	14.06	4.52	-	GO:0016301//kinase actchloronemaity;GO:0032559//adenyl ribonucleotide binding	GO:0006464//protein modification process	gi|168021401|ref|XP_001763230.1|/0/predicted protein [Physcomitrella patens subsp. patens]	BAM2	AT3G49670.1	PF08263,PF00560,PF00069,PF07714	PTHR23258	KOG1187			Leucine-rich receptor-like protein kinase family protein
Pp1s66_220V6.1|PACid:18038444	3.57168	2.24489	5.44857	2.87774	11.89	4.74	43.67	7.35	-	GO:0004713//protein tyrosine kinase actchloronemaity;GO:0032559//adenyl ribonucleotide binding	GO:0006464//protein modification process	gi|168036823|ref|XP_001770905.1|/3.56787e-162/predicted protein [Physcomitrella patens subsp. patens]	-	AT5G57610.1	PF00564,PF07714,PF00069	PTHR23257	KOG0192			Protein kinase superfamily protein with octicosapeptide/Phox/Bem1p domain
Pp1s69_82V6.1|PACid:18049455	2.41684	2.16993	5.7412	-0.810966	5.34	4.5	53.49	0.57	-	GO:0004672//protein kinase actchloronemaity;GO:0032559//adenyl ribonucleotide binding	GO:0006464//protein modification process	gi|168024069|ref|XP_001764559.1|/1.85188e-154/predicted protein [Physcomitrella patens subsp. patens]	-	AT2G20050.1	PF00027,PF00069	PTHR22985	KOG0616	2.7.11.12	K07376	protein serine/threonine phosphatases;protein kinases;catalytics;cAMP-dependent protein kinase regulators;ATP binding;protein serine/threonine phosphatases
Pp1s52_55V6.1|PACid:18074399	3.39917	2.91456	5.0321	3.34767	10.55	7.54	32.72	10.18	-	GO:0004672//protein kinase actchloronemaity;GO:0032559//adenyl ribonucleotide binding	GO:0006464//protein modification process	gi|168019038|ref|XP_001762052.1|/0/predicted protein [Physcomitrella patens subsp. patens]	SK13	AT5G14640.1	PF00069	PTHR11295	KOG0658	2.7.11.26	K03083	shaggy-like kinase 13
Pp1s226_108V6.1|PACid:18047008	5.66562	4.56742	7.26576	3.63691	50.76	23.71	153.89	12.44	-	GO:0004672//protein kinase actchloronemaity;GO:0032559//adenyl ribonucleotide binding	GO:0006464//protein modification process	gi|168050636|ref|XP_001777764.1|/0/predicted protein [Physcomitrella patens subsp. patens]	-	AT1G64300.1	PF00069,PF07714	PTHR23257	KOG0192			Protein kinase family protein
Pp1s31_26V6.1|PACid:18071578	2.04963	1.76977	4.20242	-3.32193	4.14	3.41	18.41	-	-	GO:0004672//protein kinase actchloronemaity;GO:0004871//signal transducer actchloronemaity;GO:0000166//nucleotide binding	GO:0006464//protein modification process	gi|168010777|ref|XP_001758080.1|/1.2847e-134/predicted protein [Physcomitrella patens subsp. patens]	-	AT1G64300.2	PF00069,PF07714	PTHR23257	KOG0192			Protein kinase family protein
Pp1s2_239V6.1|PACid:18052893	2.79701	3.0054	5.29682	3.42492	6.95	8.03	39.31	10.74	GO:0043231//intracellular membrane-bounded organelle;GO:0044444//cytoplasmic part	GO:0030554//adenyl nucleotide binding;GO:0016627//oxidoreductase actchloronemaity, acting on the CH-CH group of donors	GO:0006399//tRNA metabolic process;GO:0019740//nitrogen utilization	gi|167998448|ref|XP_001751930.1|/0/predicted protein [Physcomitrella patens subsp. patens]	-	AT3G63510.1	PF01207	PTHR11082	KOG2335	1.-.-.-	K05539	FMN-linked oxidoreductases superfamily protein
Pp1s81_194V6.1|PACid:18068796	3.63459	2.98185	5.29241	0.765535	12.42	7.9	39.19	1.7	-	-	GO:0006396//RNA processing	gi|225424679|ref|XP_002264457.1|/2.64724e-54/PREDICTED: hypothetical protein [Vitis vinifera]	-	AT1G60200.1	PF00076,PF01480	PTHR18806	KOG2253		K12822	splicing factor PWI domain-containing protein / RNA recognition motif (RRM)-containing protein
Pp1s30_297V6.1|PACid:18038651	2.58737	2.54597	4.63691	1.17632	6.01	5.84	24.88	2.26	GO:0016604//nuclear body	GO:0016891//endoribonuclease actchloronemaity, producing 5'-phosphomonoesters;GO:0032559//adenyl ribonucleotide binding;GO:0003723//RNA binding;GO:0042623//ATPase actchloronemaity, coupled	GO:0006379//mRNA cleavage;GO:0003006//reproductchloronemae developmental process;GO:0009791//post-embryonic development;GO:0051301//cell dchloronemaision;GO:0030422//production of siRNA involved in RNA interference;GO:0048856//anatomical structure development;GO:0009790//embryo development;GO:0035196//production of miRNAs involved in gene silencing by miRNA;GO:0045087//innate immune response	gi|168010516|ref|XP_001757950.1|/0/dsRNA-specific nuclease dicer and related ribonuclease [Physcomitrella patens subsp. patens]	DCL1	AT1G01040.1	PF04851,PF00270,PF00271,PF03368,PF02170,PF00636,PF00035	PTHR14950	KOG0701	3.1.26.-	K11592	dicer-like 1
Pp1s121_36V6.1|PACid:18055435	3.90304	3.30012	5.50875	3.17792	14.96	9.85	45.53	9.05	-	GO:0046914//transition metal ion binding;GO:0003677//DNA binding;GO:0001071	GO:0006351//transcription, DNA-dependent	gi|168035227|ref|XP_001770112.1|/3.49865e-161/predicted protein [Physcomitrella patens subsp. patens]	GATA19	AT4G36620.1	PF00320	PTHR10071				GATA transcription factor 19
Pp1s86_33V6.1|PACid:18072040	1	2.41954	4.32409	0.495695	2	5.35	20.03	1.41	GO:0043231//intracellular membrane-bounded organelle	GO:0003676//nucleic acid binding;GO:0001071	GO:0006351//transcription, DNA-dependent	gi|168028210|ref|XP_001766621.1|/7.30707e-112/predicted protein [Physcomitrella patens subsp. patens]	SHN1	AT1G15360.1	PF00847					Integrase-type DNA-binding superfamily protein
Pp1s5_400V6.1|PACid:18056412	1.49057	1.60407	3.70708	1.34483	2.81	3.04	13.06	2.54	-	GO:0032559//adenyl ribonucleotide binding;GO:0003690//double-stranded DNA binding	GO:0006281//DNA repair	gi|168000047|ref|XP_001752728.1|/0/predicted protein [Physcomitrella patens subsp. patens]	MLH3	AT4G35520.1	PF02518,PF08676	PTHR10073	KOG1978		K08739	MUTL protein homolog 3
Pp1s12_367V6.1|PACid:18048413	2.9782	1.95977	4.60051	1.5008	7.88	3.89	24.26	2.83	GO:0043234//protein complex;GO:0043231//intracellular membrane-bounded organelle	GO:0016740//transferase actchloronemaity	GO:0006259//DNA metabolic process;GO:0009411//response to UV	gi|168002850|ref|XP_001754126.1|/0/predicted protein [Physcomitrella patens subsp. patens]	ATCSA-1	AT1G27840.1	PF00400	PTHR22850	KOG4283		K10570	Transducin/WD40 repeat-like superfamily protein
Pp1s327_30V6.2|PACid:18049229	4.488	4.09001	6.47687	3.95884	22.44	17.03	89.07	15.55	GO:0043234//protein complex;GO:0044444//cytoplasmic part	GO:0008443//phosphofructokinase actchloronemaity;GO:0032559//adenyl ribonucleotide binding	GO:0006007//glucose catabolic process	gi|168060690|ref|XP_001782327.1|/0/predicted protein [Physcomitrella patens subsp. patens]	PFK3	AT4G26270.1	PF00365	PTHR13697	KOG2440			phosphofructokinase 3
Pp1s32_182V6.1|PACid:18042851	3.43563	5.62556	7.23506	4.3067	10.82	49.37	150.65	19.79	-	GO:0019203//carbohydrate phosphatase actchloronemaity	GO:0005991//trehalose metabolic process;GO:0010038//response to metal ion	gi|168011492|ref|XP_001758437.1|/0/predicted protein [Physcomitrella patens subsp. patens]	-	AT5G10100.1	PF02358	PTHR10788				Haloacid dehalogenase-like hydrolase (HAD) superfamily protein
Pp1s31_5V6.1|PACid:18071682	2.04963	3.28244	5.06437	1.17632	4.14	9.73	33.46	2.26	GO:0009536//plastid	GO:0043169//cation binding;GO:0019203//carbohydrate phosphatase actchloronemaity;GO:0016628//oxidoreductase actchloronemaity, acting on the CH-CH group of donors, NAD or NADP as acceptor	GO:0005975//carbohydrate metabolic process;GO:0015977//carbon fixation	gi|168040391|ref|XP_001772678.1|/4.24783e-147/predicted protein [Physcomitrella patens subsp. patens]	HCEF1	AT3G54050.2	PF00316	PTHR11556	KOG1458			high cyclic electron flow 1
Pp1s50_184V6.1|PACid:18059259	1.26303	-0.234465	3.774	2.17632	2.4	0.85	13.68	4.52	GO:0043231//intracellular membrane-bounded organelle	GO:0034593	GO:0000902//cell morphogenesis;GO:0042546//cell wall biogenesis;GO:0006996//organelle organization	gi|168018338|ref|XP_001761703.1|/0/predicted protein [Physcomitrella patens subsp. patens]	ATSAC1	AT1G22620.1	PF02383	PTHR11200				Phosphoinositide phosphatase family protein
Pp1s35_242V6.1|PACid:18055307	4.23496	3.56072	6.35067	4.28614	18.83	11.8	81.61	19.51	GO:0005618//cell wall	GO:0005488//binding	GO:0000902//cell morphogenesis;GO:0010053//root epidermal cell differentiation	gi|168012665|ref|XP_001759022.1|/1.19688e-170/predicted protein [Physcomitrella patens subsp. patens]	LRX1	AT1G12040.1	PF08263,PF00560,PF00059	PTHR23258				leucine-rich repeat/extensin 1
Pp1s76_183V6.1|PACid:18067308	2.79701	2.24489	4.47703	-3.32193	6.95	4.74	22.27	-	GO:0043231//intracellular membrane-bounded organelle	GO:0046914//transition metal ion binding;GO:0008168//methyltransferase actchloronemaity	-	gi|168025972|ref|XP_001765507.1|/0/predicted protein [Physcomitrella patens subsp. patens]	SDG4	AT4G30860.1	PF07649					SET domain group 4
Pp1s113_204V6.2|PACid:18037588	2.73985	2.38681	5.39403	1.17632	6.68	5.23	42.05	2.26	-	GO:0046872//metal ion binding;GO:0016747//transferase actchloronemaity, transferring acyl groups other than amino-acyl groups	-	gi|168029775|ref|XP_001767400.1|/0/predicted protein [Physcomitrella patens subsp. patens]	-	AT2G45670.1	PF01553	PTHR23063				calcineurin B subunit-related
Pp1s60_103V6.1|PACid:18049121	4.61941	-0.0439433	6.37034	4.58676	24.58	0.97	82.73	24.03	-	GO:0046872//metal ion binding;GO:0003824//catalytic actchloronemaity	-	gi|168059176|ref|XP_001781580.1|/2.3248e-102/predicted protein [Physcomitrella patens subsp. patens]	PA2	AT5G06720.1	PF00141					peroxidase 2
Pp1s55_268V6.1|PACid:18063256	2.22651	2.28096	3.95884	-3.32193	4.68	4.86	15.55	-	-	GO:0046872//metal ion binding	-	gi|168019961|ref|XP_001762512.1|/0/predicted protein [Physcomitrella patens subsp. patens]	-	-	PF00036,PF07647,PF00536,PF00041	PTHR15136
Pp1s156_73V6.1|PACid:18041780	2.41684	3.37016	5.06437	2.08406	5.34	10.34	33.46	4.24	-	GO:0046872//metal ion binding	-	gi|168040766|ref|XP_001772864.1|/0/predicted protein [Physcomitrella patens subsp. patens]	-	AT5G01450.1	PF00097	PTHR12183	KOG4172			RING/U-box superfamily protein
Pp1s78_76V6.1|PACid:18063384	5.47508	5.75462	8.29517	1.76129	44.48	53.99	314.12	3.39	-	GO:0046872//metal ion binding	-	gi|168026238|ref|XP_001765639.1|/0/predicted protein [Physcomitrella patens subsp. patens]	-	AT4G28890.1	PF11793,PF00097	PTHR22764				RING/U-box superfamily protein
Pp1s386_30V6.1|PACid:18057196	1.61824	2.04614	4.77452	2.93168	3.07	4.13	27.37	7.63	-	GO:0034062//RNA polymerase actchloronemaity	-	gi|168064128|ref|XP_001784017.1|/0/RNA-directed RNA polymerase [Physcomitrella patens subsp. patens]	-	AT2G19910.1	PF05183	PTHR23079				RNA-dependent RNA polymerase family protein
Pp1s356_43V6.3|PACid:18042167	1.79494	0.124328	3.78764	-0.810966	3.47	1.09	13.81	0.57	-	GO:0019787//small conjugating protein ligase actchloronemaity;GO:0046914//transition metal ion binding	-	gi|168062485|ref|XP_001783210.1|/0/predicted protein [Physcomitrella patens subsp. patens]	PRT6	AT5G02310.1	PF02207	PTHR21497	KOG1140			proteolysis 6
Pp1s526_5V6.1|PACid:18070811	5.33414	5.33985	7.01681	1.63691	40.34	40.5	129.5	3.11	GO:0044424//intracellular part;GO:0043234//protein complex	GO:0017111//nucleoside-triphosphatase actchloronemaity;GO:0032559//adenyl ribonucleotide binding;GO:0008233//peptidase actchloronemaity	-	gi|168067862|ref|XP_001785823.1|/0/predicted protein [Physcomitrella patens subsp. patens]	-	AT5G49840.1	PF07724,PF10431	PTHR11262				ATP-dependent Clp protease
Pp1s113_14V6.1|PACid:18037565	3.38128	4.04789	7.34846	4.13175	10.42	16.54	162.97	17.53	-	GO:0016788//hydrolase actchloronemaity, acting on ester bonds	-	gi|168033629|ref|XP_001769317.1|/3.20889e-143/predicted protein [Physcomitrella patens subsp. patens]	-	AT4G37470.1	PF00561	PTHR10992	KOG1454			alpha/beta-Hydrolases superfamily protein
Pp1s37_48V6.1|PACid:18040188	-1.88897	0.286881	3.96993	1.17632	0.27	1.22	15.67	2.26	-	GO:0016740//transferase actchloronemaity	-	gi|168013813|ref|XP_001759461.1|/0/predicted protein [Physcomitrella patens subsp. patens]	-	-	PF00535	PTHR22916
Pp1s115_99V6.1|PACid:18060210	2.09424	-0.234465	3.6792	1.87971	4.27	0.85	12.81	3.68	-	GO:0016740//transferase actchloronemaity	-	gi|168034075|ref|XP_001769539.1|/0/predicted protein [Physcomitrella patens subsp. patens]	-	AT5G41460.1	PF04646	PTHR10811	KOG2246			Protein of unknown function (DUF604)
Pp1s69_10V6.1|PACid:18049554	2.87774	3.08916	5.05398	2.9855	7.35	8.51	33.22	7.92	-	GO:0016740//transferase actchloronemaity	-	gi|168024031|ref|XP_001764540.1|/0/predicted protein [Physcomitrella patens subsp. patens]	LRS1	AT3G05090.1	PF00400,PF11816	PTHR19862	KOG0308			Transducin/WD40 repeat-like superfamily protein
Pp1s20_64V6.1|PACid:18057319	2.9279	3.16993	5.39815	0.495695	7.61	9	42.17	1.41	-	GO:0016407//acetyltransferase actchloronemaity	-	gi|168006344|ref|XP_001755869.1|/2.24654e-105/predicted protein [Physcomitrella patens subsp. patens]	-	AT5G16800.2	PF00583	PTHR14744	KOG3138			Acyl-CoA N-acyltransferases (NAT) superfamily protein
Pp1s114_22V6.1|PACid:18037364	1.68257	3.04789	4.71425	1.5008	3.21	8.27	26.25	2.83	-	GO:0005488//binding	-	gi|168033826|ref|XP_001769415.1|/0/predicted protein [Physcomitrella patens subsp. patens]	-	AT2G30105.1	PF11976,PF00240,PF00560	PTHR23155
Pp1s6_364V6.1|PACid:18038970	2.34483	2.0036	4.65134	2.26604	5.08	4.01	25.13	4.81	-	GO:0005488//binding	-	gi|168000242|ref|XP_001752825.1|/0/predicted protein [Physcomitrella patens subsp. patens]	RLP4	AT1G28340.1	PF11721,PF00560	PTHR23258				receptor like protein 4
Pp1s253_34V6.2|PACid:18061318	3.69599	3.51475	5.58195	3.79181	12.96	11.43	47.9	13.85	-	GO:0005488//binding	-	gi|168053571|ref|XP_001779209.1|/0/predicted protein [Physcomitrella patens subsp. patens]	EDR2	AT4G19040.2	PF00169,PF01852,PF07059	PTHR12136				ENHANCED DISEASE RESISTANCE 2
Pp1s209_128V6.1|PACid:18074287	2.488	4.4522	6.14547	3.26454	5.61	21.89	70.79	9.61	-	GO:0004518//nuclease actchloronemaity;GO:0005488//binding	-	gi|168048449|ref|XP_001776679.1|/1.68851e-74/predicted protein [Physcomitrella patens subsp. patens]	-	AT3G47490.1	PF01844					HNH endonuclease
Pp1s80_179V6.3|PACid:18053193	4.53854	4.58256	6.69877	2.9855	23.24	23.96	103.88	7.92	GO:0043231//intracellular membrane-bounded organelle	GO:0003824//catalytic actchloronemaity	-	gi|168026828|ref|XP_001765933.1|/2.86283e-144/predicted protein [Physcomitrella patens subsp. patens]	-	AT4G11570.2	PF00702	PTHR18901	KOG2914			Haloacid dehalogenase-like hydrolase (HAD) superfamily protein
Pp1s127_110V6.2|PACid:18041065	1.68257	-2.05889	3.65076	-3.32193	3.21	0.24	12.56	-	-	GO:0003824//catalytic actchloronemaity	-	gi|195976657|dbj|BAG68567.1|/1.1047e-120/GA2 oxidase-like protein [Physcomitrella patens subsp. patens]	GA2OX8	AT4G21200.1	PF03171	PTHR10209	KOG0143			gibberellin 2-oxidase 8
Pp1s38_399V6.1|PACid:18057879	3.11769	2.60407	5.57046	1.87971	8.68	6.08	47.52	3.68	-	GO:0003824//catalytic actchloronemaity	-	gi|168047204|ref|XP_001776061.1|/0/SWIRM domain protein [Physcomitrella patens subsp. patens]	LDL3	AT4G16310.1	PF04433,PF01593,PF08711	PTHR10742	KOG0029			LSD1-like 3
Pp1s70_167V6.1|PACid:18060616	3.32481	3.22651	5.08066	1.5008	10.02	9.36	33.84	2.83	GO:0044464//cell part	-	-	gi|168041486|ref|XP_001773222.1|/0/predicted protein [Physcomitrella patens subsp. patens]	-	AT5G67610.1	PF10225					Uncharacterized conserved protein (DUF2215)
Pp1s87_48V6.4|PACid:18054332	2.30451	1.54597	3.91169	-3.32193	4.94	2.92	15.05	-	GO:0043231//intracellular membrane-bounded organelle	-	-	gi|168028557|ref|XP_001766794.1|/0/predicted protein [Physcomitrella patens subsp. patens]	-	AT3G52950.1	PF00571,PF00564	PTHR11911				CBS / octicosapeptide/Phox/Bemp1 (PB1) domains-containing protein
Pp1s162_111V6.1|PACid:18043508	2.87774	2.81762	4.71425	0.176323	7.35	7.05	26.25	1.13	GO:0043231//intracellular membrane-bounded organelle	-	-	gi|147805939|emb|CAN76698.1|/1.01069e-26/hypothetical protein [Vitis vinifera]	-	-
Pp1s62_94V6.1|PACid:18047608	4.52231	4.61883	6.61338	3.17792	22.98	24.57	97.91	9.05	GO:0043231//intracellular membrane-bounded organelle	-	-	gi|168001916|ref|XP_001753660.1|/3.5354e-50/predicted protein [Physcomitrella patens subsp. patens]	-	AT1G44770.1
Pp1s89_266V6.1|PACid:18046028	2.38128	2.16993	4.18269	1.63691	5.21	4.5	18.16	3.11	GO:0031410//cytoplasmic vesicle	-	-	gi|168028969|ref|XP_001766999.1|/3.84498e-138/predicted protein [Physcomitrella patens subsp. patens]	-	AT5G45360.1	PF00646					F-box family protein
Pp1s391_7V6.2|PACid:18056740	4.20398	4.68818	6.99447	3.93263	18.43	25.78	127.51	15.27	GO:0031224//intrinsic to membrane	-	-	gi|168064329|ref|XP_001784115.1|/8.31641e-72/predicted protein [Physcomitrella patens subsp. patens]	-	AT4G14305.1	PF04117	PTHR11266				Peroxisomal membrane 22 kDa (Mpv17/PMP22) family protein
Pp1s31_143V6.1|PACid:18071503	1.18269	0.659925	3.72137	-3.32193	2.27	1.58	13.19	-	GO:0009536//plastid	-	-	gi|300171291|gb|EFJ37891.1|/8.71609e-19/hypothetical protein SELMODRAFT_437454 [Selaginella moellendorffii]	-	AT5G27860.2
Pp1s143_131V6.3|PACid:18045736	7.51049	7.80819	9.57052	6.69307	182.34	224.13	760.35	103.47	GO:0009536//plastid	-	-	gi|168038767|ref|XP_001771871.1|/0/predicted protein [Physcomitrella patens subsp. patens]	-	AT1G32080.1	PF04172					membrane protein, putatchloronemae
Pp1s250_6V6.1|PACid:18052997	2.22651	2.16993	4.29719	2.42492	4.68	4.5	19.66	5.37	GO:0009526//plastid envelope;GO:0009532//plastid stroma	-	-	gi|168053298|ref|XP_001779074.1|/0/predicted protein [Physcomitrella patens subsp. patens]	-	AT1G05410.1						Protein of unknown function (DUF1423)
Pp1s76_57V6.1|PACid:18067339	4.49633	4.26379	6.63691	2.76341	22.57	19.21	99.52	6.79	GO:0009526//plastid envelope	-	-	gi|168025812|ref|XP_001765427.1|/6.07866e-152/predicted protein [Physcomitrella patens subsp. patens]	-	AT3G08640.1	PF11891					Protein of unknown function (DUF3411)
Pp1s1_433V6.1|PACid:18069527	-0.321928	-1.47393	3.66562	0.176323	0.8	0.36	12.69	1.13	-	-	-	gi|167997207|ref|XP_001751310.1|/0/predicted protein [Physcomitrella patens subsp. patens]	-	-
Pp1s322_19V6.1|PACid:18041136	-0.0892673	-0.0439433	3.80012	-0.810966	0.94	0.97	13.93	0.57	-	-	-	-	-	-
Pp1s252_2V6.2|PACid:18037750	0.422233	2.09085	3.70708	-3.32193	1.34	4.26	13.06	-	-	-	-	gi|168053486|ref|XP_001779167.1|/2.94966e-96/predicted protein [Physcomitrella patens subsp. patens]	-	AT1G22900.1	PF03018	PTHR21495				Disease resistance-responschloronemae (dirigent-like protein) family protein
Pp1s387_57V6.1|PACid:18043090	0.422233	1.65992	4.11187	2.49825	1.34	3.16	17.29	5.65	-	-	-	gi|168064209|ref|XP_001784057.1|/0/predicted protein [Physcomitrella patens subsp. patens]	-	-
Pp1s37_333V6.1|PACid:18040117	0.422233	0.963474	4.98732	0.765535	1.34	1.95	31.72	1.7	-	-	-	gi|168013781|ref|XP_001759446.1|/2.11894e-153/predicted protein [Physcomitrella patens subsp. patens]	-	AT2G42040.1	PF08879
Pp1s98_114V6.1|PACid:18070553	0.555816	-1.47393	5.13791	2.08406	1.47	0.36	35.21	4.24	-	-	-	gi|168030820|ref|XP_001767920.1|/7.91568e-55/predicted protein [Physcomitrella patens subsp. patens]	FSD1	AT4G25100.1	PF00081	PTHR11404				Fe superoxide dismutase 1
Pp1s74_136V6.1|PACid:18056085	0.678072	1.04963	3.90014	-3.32193	1.6	2.07	14.93	-	-	-	-	gi|168025524|ref|XP_001765284.1|/0/predicted protein [Physcomitrella patens subsp. patens]	GLR3.3	AT1G42540.1	PF01094	PTHR11336				glutamate receptor 3.3
Pp1s101_108V6.1|PACid:18037162	0.678072	1.95977	4.9472	1.63691	1.6	3.89	30.85	3.11	-	-	-	gi|168045427|ref|XP_001775179.1|/0/predicted protein [Physcomitrella patens subsp. patens]	-	AT1G47900.1	PF05911,PF04508					Plant protein of unknown function (DUF869)
Pp1s43_154V6.1|PACid:18070377	0.799087	4.82477	6.75636	-3.32193	1.74	28.34	108.11	-	-	-	-	gi|168016131|ref|XP_001760603.1|/1.37298e-146/predicted protein [Physcomitrella patens subsp. patens]	-	AT5G14130.1	PF00141					Peroxidase superfamily protein
Pp1s98_8V6.1|PACid:18070523	1	1.91456	3.9241	1.17632	2	3.77	15.18	2.26	-	-	-	-	-	-
Pp1s25_273V6.1|PACid:18074575	1	4.09001	6.79233	0.176323	2	17.03	110.84	1.13	-	-	-	gi|168008709|ref|XP_001757049.1|/0/predicted protein [Physcomitrella patens subsp. patens]	-	AT4G38070.1	PF02370		KOG4674			basic helix-loop-helix (bHLH) DNA-binding superfamily protein
Pp1s10_124V6.1|PACid:18071024	1.09761	0.659925	3.83895	1.5008	2.14	1.58	14.31	2.83	-	-	-	gi|168001878|ref|XP_001753641.1|/2.79266e-27/predicted protein [Physcomitrella patens subsp. patens]	-	-
Pp1s155_7V6.1|PACid:18050061	1.09761	1.54597	3.96993	1.17632	2.14	2.92	15.67	2.26	-	-	-	gi|168040589|ref|XP_001772776.1|/0/predicted protein [Physcomitrella patens subsp. patens]	-	AT5G26960.1	PF00646,PF01344,PF07646	PTHR23230				Galactose oxidase/kelch repeat superfamily protein
Pp1s28_297V6.2|PACid:18049001	1.34483	1.3505	4.36807	0.765535	2.54	2.55	20.65	1.7	-	-	-	gi|168049997|ref|XP_001777447.1|/4.46091e-09/predicted protein [Physcomitrella patens subsp. patens]	-	-
Pp1s300_12V6.1|PACid:18041957	1.41684	2.28096	4.39369	2.42492	2.67	4.86	21.02	5.37	-	-	-	gi|168058694|ref|XP_001781342.1|/0/predicted protein [Physcomitrella patens subsp. patens]	-	AT1G63220.1	PF00168	PTHR23213				Calcium-dependent lipid-binding (CaLB domain) family protein
Pp1s2_95V6.1|PACid:18052859	1.41684	3.57531	5.66903	2.17632	2.67	11.92	50.88	4.52	-	-	-	gi|167998374|ref|XP_001751893.1|/0/predicted protein [Physcomitrella patens subsp. patens]	-	-
Pp1s211_35V6.1|PACid:18065133	1.61824	1.7137	4.2502	2.42492	3.07	3.28	19.03	5.37	-	-	-	gi|168048741|ref|XP_001776824.1|/0/predicted protein [Physcomitrella patens subsp. patens]	-	AT2G42040.1	PF08879
Pp1s84_130V6.1|PACid:18054585	1.68257	1.42223	4.27873	1.9855	3.21	2.68	19.41	3.96	-	-	-	gi|168027752|ref|XP_001766393.1|/0/predicted protein [Physcomitrella patens subsp. patens]	-	-
Pp1s335_39V6.1|PACid:18050144	1.68257	1.8679	4.29719	0.765535	3.21	3.65	19.66	1.7	-	-	-	gi|168061268|ref|XP_001782612.1|/0/predicted protein [Physcomitrella patens subsp. patens]	NDL3	AT2G19620.1	PF03096,PF00561	PTHR11034	KOG2931			N-MYC downregulated-like 3
Pp1s29_47V6.2|PACid:18066101	1.73985	0.863938	4.95327	1.5008	3.34	1.82	30.98	2.83	-	-	-	gi|168009977|ref|XP_001757681.1|/1.51156e-54/predicted protein [Physcomitrella patens subsp. patens]	-	AT3G09085.1	PF06127					Protein of unknown function (DUF962)
Pp1s249_54V6.1|PACid:18064389	1.852	1.60407	3.851	0.9855	3.61	3.04	14.43	1.98	-	-	-	gi|168053153|ref|XP_001779002.1|/0/predicted protein [Physcomitrella patens subsp. patens]	-	-
Pp1s97_73V6.1|PACid:18062319	1.852	2.51601	4.33271	-3.32193	3.61	5.72	20.15	-	-	-	-	gi|168062946|ref|XP_001783437.1|/2.63943e-51/predicted protein [Physcomitrella patens subsp. patens]	-	AT1G71865.1
Pp1s59_369V6.1|PACid:18059973	1.852	1.8679	4.41954	0.495695	3.61	3.65	21.4	1.41	-	-	-	gi|168021249|ref|XP_001763154.1|/1.96452e-123/predicted protein [Physcomitrella patens subsp. patens]	-	AT2G02570.2		PTHR12664	KOG3026			nucleic acid binding;RNA binding
Pp1s129_5V6.1|PACid:18059095	1.852	2.41954	4.60051	2.49825	3.61	5.35	24.26	5.65	-	-	-	gi|168036453|ref|XP_001770721.1|/5.93543e-73/predicted protein [Physcomitrella patens subsp. patens]	-	-
Pp1s182_61V6.1|PACid:18052127	1.95233	1.20789	3.74846	1.76129	3.87	2.31	13.44	3.39	-	-	-	gi|168044734|ref|XP_001774835.1|/0/predicted protein [Physcomitrella patens subsp. patens]	-	AT1G65950.1	PF03109	PTHR10566	KOG1235		K08869	Protein kinase superfamily protein
Pp1s44_284V6.2|PACid:18044099	1.95233	1.60407	4.13258	0.765535	3.87	3.04	17.54	1.7	-	-	-	gi|270309066|dbj|BAI52973.1|/4.99664e-85/G1-like protein [Physcomitrella patens]	LSH6	AT1G07090.1	PF04852					Protein of unknown function (DUF640)
Pp1s172_15V6.1|PACid:18072253	1.95233	4.06867	5.7811	2.34767	3.87	16.78	54.99	5.09	-	-	-	gi|168043344|ref|XP_001774145.1|/0/predicted protein [Physcomitrella patens subsp. patens]	-	AT2G44970.1						alpha/beta-Hydrolases superfamily protein
Pp1s275_53V6.1|PACid:18064292	2.04963	-1.02915	3.72137	-3.32193	4.14	0.49	13.19	-	-	-	-	gi|168056483|ref|XP_001780249.1|/2.0018e-07/predicted protein [Physcomitrella patens subsp. patens]	-	-
Pp1s238_10V6.1|PACid:18065047	2.04963	2.09085	4.33271	1.5008	4.14	4.26	20.15	2.83	-	-	-	gi|168051908|ref|XP_001778394.1|/4.59604e-173/predicted protein [Physcomitrella patens subsp. patens]	-	-	PF10274	PTHR21207	KOG3961
Pp1s8_132V6.1|PACid:18074183	2.04963	3.58976	5.79077	3.85	4.14	12.04	55.36	14.42	-	-	-	gi|168001084|ref|XP_001753245.1|/1.30415e-17/predicted protein [Physcomitrella patens subsp. patens]	-	-
Pp1s274_2V6.1|PACid:18068483	2.09424	1.91456	4.10182	-0.234465	4.27	3.77	17.17	0.85	-	-	-	gi|168056404|ref|XP_001780210.1|/0/predicted protein [Physcomitrella patens subsp. patens]	ATG18H	AT1G54710.1	PF00400,PF12490	PTHR13268	KOG2109			homolog of yeast autophagy 18 (ATG18) H
Pp1s13_120V6.3|PACid:18064606	2.09424	2.20789	4.12267	1.34483	4.27	4.62	17.42	2.54	-	-	-	-	-	AT3G24100.1	PF04419	PTHR13596				Uncharacterised protein family SERF
Pp1s35_153V6.1|PACid:18055224	2.14078	2.16993	4.9472	-0.810966	4.41	4.5	30.85	0.57	-	-	-	gi|168033454|ref|XP_001769230.1|/0/predicted protein [Physcomitrella patens subsp. patens]	-	AT3G45190.1	PF04499	PTHR12634	KOG2073			SIT4 phosphatase-associated family protein
Pp1s123_46V6.1|PACid:18049661	2.18269	1.54597	4.6865	-3.32193	4.54	2.92	25.75	-	-	-	-	gi|168035547|ref|XP_001770271.1|/0/predicted protein [Physcomitrella patens subsp. patens]	SAT32	AT1G27760.3	PF05004,PF04836	PTHR12354	KOG2842			interferon-related developmental regulator family protein / IFRD protein family
Pp1s98_102V6.1|PACid:18070600	2.26604	1.04963	3.88753	1.5008	4.81	2.07	14.8	2.83	-	-	-	gi|168030956|ref|XP_001767988.1|/4.07303e-179/predicted protein [Physcomitrella patens subsp. patens]	-	AT3G09830.2	PF00069,PF07714	PTHR23258	KOG1187	2.7.1.-	K00924	Protein kinase superfamily protein
Pp1s111_52V6.1|PACid:18041437	2.26604	2.74201	4.47703	0.9855	4.81	6.69	22.27	1.98	-	-	-	gi|168033275|ref|XP_001769141.1|/0/predicted protein [Physcomitrella patens subsp. patens]	-	-
Pp1s316_10V6.1|PACid:18051039	2.34483	3.08916	5.26454	3.03562	5.08	8.51	38.44	8.2	-	-	-	gi|168059992|ref|XP_001781983.1|/4.09018e-169/predicted protein [Physcomitrella patens subsp. patens]	-	AT1G55840.1	PF03765,PF00650	PTHR23324	KOG1471			Sec14p-like phosphatidylinositol transfer family protein
Pp1s4_308V6.1|PACid:18046811	2.45418	1.04963	4.77452	-0.810966	5.48	2.07	27.37	0.57	-	-	-	gi|167999446|ref|XP_001752428.1|/5.59198e-113/predicted protein [Physcomitrella patens subsp. patens]	-	-
Pp1s34_269V6.1|PACid:18072707	2.45418	3.15056	6.0321	4.06005	5.48	8.88	65.44	16.68	-	-	-	gi|168012448|ref|XP_001758914.1|/0/predicted protein [Physcomitrella patens subsp. patens]	SS4	AT4G18240.1	PF08323	PTHR12526				starch synthase 4
Pp1s27_259V6.1|PACid:18070781	2.58737	0.422233	4.99322	2.34767	6.01	1.34	31.85	5.09	-	-	-	gi|168009229|ref|XP_001757308.1|/1.60763e-41/predicted protein [Physcomitrella patens subsp. patens]	-	-
Pp1s302_15V6.1|PACid:18045833	2.61824	2.45154	4.57834	2.70044	6.14	5.47	23.89	6.5	-	-	-	gi|168058834|ref|XP_001781411.1|/6.97732e-58/predicted protein [Physcomitrella patens subsp. patens]	-	-
Pp1s8_169V6.1|PACid:18074197	2.61824	2.95977	4.74792	0.176323	6.14	7.78	26.87	1.13	-	-	-	gi|168001230|ref|XP_001753318.1|/2.52985e-137/predicted protein [Physcomitrella patens subsp. patens]	-	AT4G23895.3						Pleckstrin homology (PH) domain-containing protein
Pp1s442_14V6.1|PACid:18058543	2.73985	2.6893	4.77452	1.76129	6.68	6.45	27.37	3.39	-	-	-	gi|168066339|ref|XP_001785097.1|/1.72545e-170/predicted protein [Physcomitrella patens subsp. patens]	JAZ3	AT3G17860.1	PF06200,PF09425					jasmonate-zim-domain protein 3
Pp1s241_42V6.1|PACid:18048242	2.73985	2.31904	5.36807	3.76235	6.68	4.99	41.3	13.57	-	-	-	gi|168052223|ref|XP_001778550.1|/2.24355e-69/predicted protein [Physcomitrella patens subsp. patens]	-	AT1G19530.1
Pp1s19_144V6.2|PACid:18063470	2.79701	3.35332	5.90304	3.76235	6.95	10.22	59.84	13.57	-	-	-	gi|168027997|ref|XP_001766515.1|/5.31212e-26/predicted protein [Physcomitrella patens subsp. patens]	-	-
Pp1s62_194V6.2|PACid:18047691	2.82375	0.545968	4.46858	2.34767	7.08	1.46	22.14	5.09	-	-	-	gi|168022196|ref|XP_001763626.1|/6.47331e-32/predicted protein [Physcomitrella patens subsp. patens]	-	-
Pp1s8_9V6.1|PACid:18074044	2.85	2.60407	4.67243	-0.234465	7.21	6.08	25.5	0.85	-	-	-	gi|168001006|ref|XP_001753206.1|/0/predicted protein [Physcomitrella patens subsp. patens]	ATG18H	AT1G54710.1	PF00400,PF12490	PTHR13268	KOG2109			homolog of yeast autophagy 18 (ATG18) H
Pp1s33_61V6.1|PACid:18057059	2.9542	2.71589	5.7412	1.34483	7.75	6.57	53.49	2.54	-	-	-	gi|168011871|ref|XP_001758626.1|/0/predicted protein [Physcomitrella patens subsp. patens]	WEB1	AT2G26570.1	PF04508					Plant protein of unknown function (DUF827)
Pp1s211_9V6.1|PACid:18065070	3.04963	2.60407	4.70044	1.17632	8.28	6.08	26	2.26	-	-	-	gi|116785367|gb|ABK23695.1|/1.30946e-17/unknown [Picea sitchensis]	-	AT2G34730.1						myosin heavy chain-related
Pp1s314_28V6.1|PACid:18054725	3.09592	2.31904	5.09635	2.26604	8.55	4.99	34.21	4.81	-	-	-	gi|168059864|ref|XP_001781920.1|/0/predicted protein [Physcomitrella patens subsp. patens]	-	AT1G11060.1	PF07814	PTHR22100	KOG2152			WAPL (Wings apart-like protein regulation of heterochromatin) protein
Pp1s10_399V6.1|PACid:18071161	3.38128	1.91456	5.33735	2.63691	10.42	3.77	40.43	6.22	-	-	-	gi|168002032|ref|XP_001753718.1|/4.90731e-157/predicted protein [Physcomitrella patens subsp. patens]	-	AT3G19970.1	PF05705	PTHR12265	KOG2521			alpha/beta-Hydrolases superfamily protein
Pp1s51_298V6.1|PACid:18051617	3.66562	3.24641	5.29241	3.60407	12.69	9.49	39.19	12.16	-	-	-	gi|168018665|ref|XP_001761866.1|/4.39604e-27/predicted protein [Physcomitrella patens subsp. patens]	-	-
Pp1s1_163V6.4|PACid:18069541	3.71039	4.60407	6.50096	3.46336	13.09	24.32	90.57	11.03	-	-	-	gi|167997067|ref|XP_001751240.1|/7.10214e-66/predicted protein [Physcomitrella patens subsp. patens]	SEN1	AT4G35770.1	PF00581	PTHR13253	KOG1530			Rhodanese/Cell cycle control phosphatase superfamily protein
Pp1s359_14V6.1|PACid:18050000	3.75382	3.31759	6.47281	1.9855	13.49	9.97	88.82	3.96	-	-	-	gi|168062692|ref|XP_001783312.1|/0/predicted protein [Physcomitrella patens subsp. patens]	-	AT5G15710.1	PF00646					Galactose oxidase/kelch repeat superfamily protein
Pp1s328_15V6.1|PACid:18066333	3.79597	6.72683	9.10326	4.20006	13.89	105.92	549.99	18.38	-	-	-	gi|168060779|ref|XP_001782371.1|/2.58348e-28/predicted protein [Physcomitrella patens subsp. patens]	-	-
Pp1s47_120V6.1|PACid:18045196	3.86394	3.70155	5.7211	1.76129	14.56	13.01	52.75	3.39	-	-	-	-	-	-
Pp1s269_39V6.1|PACid:18036839	3.92884	4.06867	5.95606	1.34483	15.23	16.78	62.08	2.54	-	-	-	gi|168055989|ref|XP_001780005.1|/2.16454e-131/predicted protein [Physcomitrella patens subsp. patens]	-	-
Pp1s375_35V6.3|PACid:18073275	3.99095	4.71534	6.78267	4.38681	15.9	26.27	110.1	20.92	-	-	-	gi|168063577|ref|XP_001783747.1|/6.93017e-153/predicted protein [Physcomitrella patens subsp. patens]	HIR1	AT5G62740.1	PF01145	PTHR10264	KOG2620			SPFH/Band 7/PHB domain-containing membrane-associated protein family
Pp1s103_119V6.1|PACid:18044457	4.57954	4.94345	7.3014	5.49025	23.91	30.77	157.74	44.95	-	-	-	gi|168032011|ref|XP_001768513.1|/9.09322e-74/predicted protein [Physcomitrella patens subsp. patens]	-	-	PF00903
Pp1s70_16V6.1|PACid:18060681	4.75382	4.83086	6.85112	4.9458	26.98	28.46	115.45	30.82	-	-	-	gi|300156093|gb|EFJ22723.1|/5.39979e-155/hypothetical protein SELMODRAFT_416466 [Selaginella moellendorffii]	-	AT2G36360.1	PF07646,PF01344	PTHR23244				Galactose oxidase/kelch repeat superfamily protein
Pp1s20_19V6.1|PACid:18057299	4.82375	5.06867	9.2159	4.51728	28.32	33.56	594.65	22.9	-	-	-	gi|225425517|ref|XP_002267667.1|/7.17397e-120/PREDICTED: hypothetical protein [Vitis vinifera]	PAO1	AT5G13700.1	PF01593	PTHR10742	KOG0029	1.5.3.14	K13366	polyamine oxidase 1
Pp1s30_87V6.3|PACid:18038812	5.23036	3.24641	7.48599	4.3067	37.54	9.49	179.27	19.79	-	-	-	gi|168010398|ref|XP_001757891.1|/1.48739e-18/predicted protein [Physcomitrella patens subsp. patens]	-	-
Pp1s126_73V6.2|PACid:18061150	5.75034	6.01011	7.87271	5.18864	53.83	64.45	234.38	36.47	-	-	-	gi|168035958|ref|XP_001770475.1|/8.36458e-139/predicted protein [Physcomitrella patens subsp. patens]	LCV1	AT2G20130.1	PF04367					like COV 1
Pp1s74_70V6.1|PACid:18056164	6.88044	7.56765	9.7225	4.73227	117.82	189.71	844.82	26.58	-	-	-	gi|168025480|ref|XP_001765262.1|/1.25229e-83/predicted protein [Physcomitrella patens subsp. patens]	-	AT2G39050.1						hydroxyproline-rich glycoprotein family protein
Pp1s20_103V6.1|PACid:18057292	6.91432	7.1807	9.17113	4.83542	120.62	145.08	576.48	28.55	-	-	-	gi|168006366|ref|XP_001755880.1|/4.01049e-86/predicted protein [Physcomitrella patens subsp. patens]	-	AT5G04830.1						Nuclear transport factor 2 (NTF2) family protein
Pp1s42_188V6.1|PACid:18047466	7.7761	4.75489	10.3888	8.29117	219.2	27	1340.69	313.25	-	-	-	gi|168015832|ref|XP_001760454.1|/6.03244e-84/predicted protein [Physcomitrella patens subsp. patens]	-	-

## Sheet: k-mean cluster-4
GeneID	log2TPM(3d)	log2TPM(14d)	log2TPM(24d)	log2TPM(30d)	TPM(3d)	TPM(14d)	TPM(24d)	TPM(30d)	GO Component	GO Function	GO Process	Blast nr	gene symbol	ATH homolog	PFAM	Panther	KOG	KEGG ec	KEGG Orthology	description
Pp1s23_141V6.2|PACid:18065667	-3.32193	0.124328	5.38128	7.91379	-	1.09	41.68	241.15	GO:0044424//intracellular part;GO:0030312//external encapsulating structure	GO:0004091//carboxylesterase actchloronemaity	GO:0071555	gi|168007723|ref|XP_001756557.1|/2.2146e-170/predicted protein [Physcomitrella patens subsp. patens]	-	AT5G19730.1	PF01095					Pectin lyase-like superfamily protein
Pp1s45_249V6.1|PACid:18066392	-3.32193	-2.05889	-3.32193	4.89142	-	0.24	-	29.68	GO:0044424//intracellular part;GO:0030312//external encapsulating structure	GO:0004091//carboxylesterase actchloronemaity	GO:0071555	gi|168016697|ref|XP_001760885.1|/4.55206e-143/predicted protein [Physcomitrella patens subsp. patens]	-	AT5G19730.1	PF01095					Pectin lyase-like superfamily protein
Pp1s55_167V6.3|PACid:18063249	-3.32193	-3.32193	4.95327	8.28332	-	-	30.98	311.55	GO:0030312//external encapsulating structure;GO:0031410//cytoplasmic vesicle	GO:0004091//carboxylesterase actchloronemaity	GO:0071555	gi|168020089|ref|XP_001762576.1|/3.73578e-180/predicted protein [Physcomitrella patens subsp. patens]	-	AT5G19730.1	PF01095					Pectin lyase-like superfamily protein
Pp1s112_177V6.1|PACid:18064847	-3.32193	-3.32193	2.99277	6.94556	-	-	7.96	123.26	GO:0030312//external encapsulating structure;GO:0031410//cytoplasmic vesicle	GO:0004091//carboxylesterase actchloronemaity	GO:0071555	gi|168033536|ref|XP_001769271.1|/0/predicted protein [Physcomitrella patens subsp. patens]	-	AT5G19730.1	PF01095					Pectin lyase-like superfamily protein
Pp1s61_130V6.1|PACid:18073828	5.19889	3.70155	5.44029	8.16752	36.73	13.01	43.42	287.52	-	GO:0004091//carboxylesterase actchloronemaity	GO:0071555	gi|168021841|ref|XP_001763449.1|/1.58544e-158/predicted protein [Physcomitrella patens subsp. patens]	UFO	AT1G30950.1	PF00646					F-box family protein
Pp1s304_40V6.2|PACid:18057154	3.76871	4.96023	4.99865	6.63677	13.63	31.13	31.97	99.51	-	GO:0004091//carboxylesterase actchloronemaity	GO:0071555	gi|168059002|ref|XP_001781494.1|/0/predicted protein [Physcomitrella patens subsp. patens]	-	AT5G15710.1						Galactose oxidase/kelch repeat superfamily protein
Pp1s12_347V6.2|PACid:18048540	3.96625	3.28244	3.91169	5.61206	15.63	9.73	15.05	48.91	GO:0000152//nuclear ubiquitin ligase complex;GO:0031461//cullin-RING ubiquitin ligase complex	GO:0004871//signal transducer actchloronemaity;GO:0042562//hormone binding	GO:0071495;GO:0023033;GO:0009639//response to red or far red light;GO:0040007//growth;GO:0051707//response to other organism;GO:0071310//cellular response to organic substance;GO:0031669//cellular response to nutrient levels;GO:0006511//ubiquitin-dependent protein catabolic process;GO:0050789//regulation of biological process;GO:0009555//pollen development;GO:0048437//floral organ development;GO:…	gi|168003046|ref|XP_001754224.1|/0/TLP1A TIR1-like auxin receptor protein [Physcomitrella patens subsp. patens]	COI1	AT2G39940.1	PF00646,PF00560	PTHR23125	KOG1947			RNI-like superfamily protein
Pp1s210_48V6.1|PACid:18037475	4.86394	4.28244	4.2502	6.46287	29.12	19.46	19.03	88.21	-	GO:0016881//acid-amino acid ligase actchloronemaity	GO:0060255;GO:0006464//protein modification process	gi|168048558|ref|XP_001776733.1|/7.64459e-87/predicted protein [Physcomitrella patens subsp. patens]	FUS9	AT3G13550.1	PF00179	PTHR11621	KOG0417	6.3.2.19	K06689	Ubiquitin-conjugating enzyme family protein
Pp1s65_161V6.1|PACid:18057755	6.06437	6.09212	6.13771	7.91379	66.92	68.22	70.41	241.15	-	GO:0016881//acid-amino acid ligase actchloronemaity	GO:0060255;GO:0006464//protein modification process	gi|168023057|ref|XP_001764055.1|/3.46683e-84/predicted protein [Physcomitrella patens subsp. patens]	UBC28	AT1G64230.2	PF00179	PTHR11621	KOG0417	6.3.2.19	K06689	ubiquitin-conjugating enzyme 28
Pp1s54_317V6.1|PACid:18067620	2.58737	3.13093	3.14241	5.16591	6.01	8.76	8.83	35.9	GO:0031224//intrinsic to membrane	-	GO:0051707//response to other organism	gi|168019830|ref|XP_001762447.1|/0/predicted protein [Physcomitrella patens subsp. patens]	-	AT1G76670.1	PF03151	PTHR11132	KOG1441			Nucleotide-sugar transporter family protein
Pp1s267_71V6.1|PACid:18072093	0.263034	-0.0439433	3.72137	7.34234	1.2	0.97	13.19	162.28	GO:0005789//endoplasmic reticulum membrane;GO:0031224//intrinsic to membrane	GO:0016787//hydrolase actchloronemaity	GO:0051605//protein maturation by peptide bond cleavage	gi|168055781|ref|XP_001779902.1|/2.23304e-80/predicted protein [Physcomitrella patens subsp. patens]	-	-
Pp1s177_78V6.1|PACid:18056620	3.82375	4.25474	3.14241	5.87774	14.16	19.09	8.83	58.8	GO:0031410//cytoplasmic vesicle;GO:0043231//intracellular membrane-bounded organelle	-	GO:0051234//establishment of localization	gi|168044067|ref|XP_001774504.1|/3.29059e-57/predicted protein [Physcomitrella patens subsp. patens]	-	AT3G11530.1	PF04133	PTHR12050	KOG2174			Vacuolar protein sorting 55 (VPS55) family protein
Pp1s38_53V6.1|PACid:18058065	5.488	5.1102	3.87578	7.10518	44.88	34.54	14.68	137.68	-	GO:0046914//transition metal ion binding	GO:0050896//response to stimulus	gi|168014013|ref|XP_001759553.1|/8.7383e-40/predicted protein [Physcomitrella patens subsp. patens]	ATL2	AT3G16720.1	PF00097	PTHR22763				TOXICOS EN LEVADURA 2
Pp1s117_94V6.1|PACid:18074842	4.73985	4.69488	3.851	6.74725	26.72	25.9	14.43	107.43	GO:0031224//intrinsic to membrane;GO:0044424//intracellular part	GO:0033765	GO:0048878//chemical homeostasis;GO:0016129	gi|168034433|ref|XP_001769717.1|/7.51978e-156/predicted protein [Physcomitrella patens subsp. patens]	DET2	AT2G38050.1	PF02544	PTHR10556	KOG1638	1.3.99.-	K09591	3-oxo-5-alpha-steroid 4-dehydrogenase family protein
Pp1s3_156V6.1|PACid:18062539	4.73227	5.09466	4.83845	7.18299	26.58	34.17	28.61	145.31	GO:0043231//intracellular membrane-bounded organelle;GO:0016020//membrane	GO:0005249//voltage-gated potassium channel actchloronemaity;GO:0000166//nucleotide binding	GO:0048588//developmental cell growth;GO:0006970//response to osmotic stress;GO:0030001//metal ion transport	gi|148595754|emb|CAM88967.1|/0/AKT2 inward rectifier channel [Physcomitrella patens]	KT1	AT2G26650.1	PF00520,PF07885,PF00027,PF00023,PF11834	PTHR10217	KOG0498			K+ transporter 1
Pp1s102_100V6.1|PACid:18060411	-3.32193	0.124328	3.53232	6.38198	-	1.09	11.57	83.4	-	GO:0016491//oxidoreductase actchloronemaity;GO:0005506//iron ion binding	GO:0048522//positchloronemae regulation of cellular process;GO:0048827//phyllome development;GO:0009791//post-embryonic development;GO:0008152//metabolic process	gi|168031738|ref|XP_001768377.1|/0/predicted protein [Physcomitrella patens subsp. patens]	CYP78A7	AT5G09970.1	PF00067	PTHR19383	KOG0156			cytochrome P450, family 78, subfamily A, polypeptide 7
Pp1s49_140V6.1|PACid:18041249	1.95233	3.54473	3.08066	5.87086	3.87	11.67	8.46	58.52	GO:0043231//intracellular membrane-bounded organelle	GO:0003676//nucleic acid binding;GO:0001071	GO:0048437//floral organ development;GO:0010468//regulation of gene expression;GO:0009943//adaxial/abaxial axis specification;GO:0001708//cell fate specification;GO:0009653//anatomical structure morphogenesis	gi|168018131|ref|XP_001761600.1|/0/KANADI 2 [Physcomitrella patens subsp. patens]	KAN2	AT1G32240.1	PF00249					Homeodomain-like superfamily protein
Pp1s409_48V6.1|PACid:18053423	3.04963	3.30012	2.12102	5.24336	8.28	9.85	4.35	37.88	GO:0031224//intrinsic to membrane	GO:0005515//protein binding	GO:0048193//Golgi vesicle transport	gi|168065209|ref|XP_001784547.1|/3.66182e-127/Qb-SNARE, GOS1/GS28-family [Physcomitrella patens subsp. patens]	GOS11	AT1G15880.1	PF12352	PTHR21094	KOG3208		K08495	golgi snare 11
Pp1s2_610V6.1|PACid:18052604	3.63459	4.09001	3.5472	5.99752	12.42	17.03	11.69	63.89	GO:0009526//plastid envelope;GO:0042598//vesicular fraction;GO:0031224//intrinsic to membrane	GO:0017169//CDP-alcohol phosphatidyltransferase actchloronemaity	GO:0046488//phosphatidylinositol metabolic process	gi|168021959|ref|XP_001763508.1|/2.02988e-81/predicted protein [Physcomitrella patens subsp. patens]	PGPS2	AT3G55030.1	PF01066	PTHR14269	KOG1617	2.7.8.5	K00995	phosphatidylglycerolphosphate synthase 2
Pp1s38_127V6.1|PACid:18057892	4.45352	4.4363	2.66448	6.99763	21.91	21.65	6.34	127.79	-	GO:0046914//transition metal ion binding	GO:0045926//negatchloronemae regulation of growth;GO:0003006//reproductchloronemae developmental process	gi|168014053|ref|XP_001759572.1|/0/predicted protein [Physcomitrella patens subsp. patens]	DA1	AT1G19270.1	PF00412,PF12315	PTHR18973	KOG1703			DA1
Pp1s21_161V6.1|PACid:18039454	4.57168	3.7148	2.94673	6.30159	23.78	13.13	7.71	78.88	GO:0009536//plastid	GO:0016702//oxidoreductase actchloronemaity, acting on single donors with incorporation of molecular oxygen, incorporation of two atoms of oxygen;GO:0005515//protein binding	GO:0045426//quinone cofactor biosynthetic process;GO:0042360//vitamin E metabolic process;GO:0009072//aromatic amino acid family metabolic process;GO:0016109	gi|168006779|ref|XP_001756086.1|/0/predicted protein [Physcomitrella patens subsp. patens]	PDS1	AT1G06570.1	PF00903	PTHR11959	KOG0638	1.13.11.27	K00457	phytoene desaturation 1
Pp1s194_80V6.1|PACid:18058643	6.28559	6.66945	7.21713	10.4218	78.01	101.79	148.79	1371.72	-	GO:0005488//binding	GO:0045333//cellular respiration	gi|168046344|ref|XP_001775634.1|/1.51187e-69/predicted protein [Physcomitrella patens subsp. patens]	-	AT1G19530.1
Pp1s112_75V6.2|PACid:18064814	-3.32193	-3.32193	-3.32193	5.79935	-	-	-	55.69	GO:0031224//intrinsic to membrane	GO:0016759//cellulose synthase actchloronemaity;GO:0046914//transition metal ion binding	GO:0045229//external encapsulating structure organization;GO:0009250//glucan biosynthetic process	gi|168033504|ref|XP_001769255.1|/0/cellulose synthase 8, glycosyltransferase family 2 [Physcomitrella patens subsp. patens]	CESA1	AT4G32410.1	PF00628,PF03552	PTHR13301:SF1				cellulose synthase 1
Pp1s212_67V6.1|PACid:18042187	3.60407	3.84298	0.903038	5.55244	12.16	14.35	1.87	46.93	GO:0043234//protein complex;GO:0043231//intracellular membrane-bounded organelle	GO:0005515//protein binding	GO:0044267//cellular protein metabolic process	gi|168048914|ref|XP_001776910.1|/4.67731e-97/predicted protein [Physcomitrella patens subsp. patens]	PFD3	AT5G49510.2	PF02996	PTHR12409	KOG3313			prefoldin 3
Pp1s199_35V6.1|PACid:18051282	2.73985	2.45154	3.4019	5.70099	6.68	5.47	10.57	52.02	-	GO:0005515//protein binding	GO:0044267//cellular protein metabolic process	gi|168047019|ref|XP_001775969.1|/2.72471e-172/predicted protein [Physcomitrella patens subsp. patens]	-	AT2G20560.1	PF00226,PF01556	PTHR11821	KOG0714			DNAJ heat shock family protein
Pp1s136_122V6.1|PACid:18036707	3.22497	3.7148	2.45154	5.64501	9.35	13.13	5.47	50.04	GO:0044424//intracellular part	GO:0003676//nucleic acid binding	GO:0044238//primary metabolic process;GO:0010468//regulation of gene expression;GO:0034641//cellular nitrogen compound metabolic process	gi|168037618|ref|XP_001771300.1|/6.2226e-164/predicted protein [Physcomitrella patens subsp. patens]	-	AT3G14180.1	PF10545					sequence-specific DNA binding transcription factors
Pp1s36_254V6.2|PACid:18053545	3.39917	3.16993	3.45286	5.06005	10.55	9	10.95	33.36	GO:0043231//intracellular membrane-bounded organelle	GO:0016798//hydrolase actchloronemaity, acting on glycosyl bonds;GO:0043167//ion binding	GO:0044238//primary metabolic process	gi|168013254|ref|XP_001759316.1|/0/predicted protein [Physcomitrella patens subsp. patens]	ISA1	AT2G39930.1	PF02922	PTHR10357	KOG0470	3.2.1.-	K02438	isoamylase 1
Pp1s22_312V6.2|PACid:18042750	3.32481	1.95977	0.695994	5.19967	10.02	3.89	1.62	36.75	GO:0031410//cytoplasmic vesicle	GO:0016798//hydrolase actchloronemaity, acting on glycosyl bonds;GO:0043167//ion binding	GO:0044238//primary metabolic process	gi|168007582|ref|XP_001756487.1|/0/predicted protein [Physcomitrella patens subsp. patens]	BGLU40	AT1G26560.1	PF00232	PTHR10353	KOG0626			beta glucosidase 40
Pp1s76_8V6.1|PACid:18067330	1.26303	3.45154	1.51602	5.23266	2.4	10.94	2.86	37.6	-	GO:0016798//hydrolase actchloronemaity, acting on glycosyl bonds;GO:0043167//ion binding	GO:0044238//primary metabolic process	gi|168025786|ref|XP_001765414.1|/0/predicted protein [Physcomitrella patens subsp. patens]	BGLU42	AT5G36890.2	PF00232	PTHR10353	KOG0626	3.2.1.21	K01188	beta glucosidase 42
Pp1s80_200V6.1|PACid:18053236	2.41684	-3.32193	1.23879	4.83542	5.34	-	2.36	28.55	-	GO:0016798//hydrolase actchloronemaity, acting on glycosyl bonds;GO:0005488//binding	GO:0044238//primary metabolic process	gi|168026952|ref|XP_001765995.1|/0/predicted protein [Physcomitrella patens subsp. patens]	XYL1	AT1G68560.1	PF01055	PTHR22762	KOG1065			alpha-xylosidase 1
Pp1s119_138V6.1|PACid:18062887	3.82375	3.64731	2.31615	7.77919	14.16	12.53	4.98	219.67	-	GO:0016798//hydrolase actchloronemaity, acting on glycosyl bonds;GO:0005488//binding	GO:0044238//primary metabolic process	gi|168034903|ref|XP_001769951.1|/0/predicted protein [Physcomitrella patens subsp. patens]	XYL1	AT1G68560.1	PF01055	PTHR22762	KOG1065			alpha-xylosidase 1
Pp1s155_50V6.1|PACid:18050044	-3.32193	-3.32193	0.575312	5.76235	-	-	1.49	54.28	-	GO:0016788//hydrolase actchloronemaity, acting on ester bonds	GO:0044238//primary metabolic process	gi|168040687|ref|XP_001772825.1|/0/predicted protein [Physcomitrella patens subsp. patens]	-	AT1G71691.2	PF00657	PTHR22835:SF27				GDSL-like Lipase/Acylhydrolase superfamily protein
Pp1s30_305V6.1|PACid:18038829	-1.88897	-1.47393	1.07724	5.24336	0.27	0.36	2.11	37.88	GO:0043229//intracellular organelle	GO:0016787//hydrolase actchloronemaity	GO:0044238//primary metabolic process	gi|168010522|ref|XP_001757953.1|/0/predicted protein [Physcomitrella patens subsp. patens]	-	AT4G01130.1	PF00657	PTHR22835:SF27				GDSL-like Lipase/Acylhydrolase superfamily protein
Pp1s102_88V6.1|PACid:18060341	2.87774	1.65992	1.58015	6.06609	7.35	3.16	2.99	67	-	GO:0004091//carboxylesterase actchloronemaity	GO:0044238//primary metabolic process	gi|168031830|ref|XP_001768423.1|/0/predicted protein [Physcomitrella patens subsp. patens]	-	AT2G42450.1	PF01764	PTHR21493				alpha/beta-Hydrolases superfamily protein
Pp1s141_142V6.1|PACid:18041548	0.0976108	-0.234465	0.992768	6.11395	1.07	0.85	1.99	69.26	-	GO:0003824//catalytic actchloronemaity	GO:0044238//primary metabolic process	gi|168038505|ref|XP_001771741.1|/0/predicted protein [Physcomitrella patens subsp. patens]	PLA2A	AT2G26560.1	PF01734		KOG0513			phospholipase A 2A
Pp1s26_253V6.1|PACid:18053876	3.36317	2.98185	2.31615	6.70099	10.29	7.9	4.98	104.04	-	GO:0016620//oxidoreductase actchloronemaity, acting on the aldehyde or oxo group of donors, NAD or NADP as acceptor	GO:0044237//cellular metabolic process	gi|168008938|ref|XP_001757163.1|/0/variable substrate [Physcomitrella patens subsp. patens]	ALDH3H1	AT1G44170.2	PF00171	PTHR11699	KOG2456	1.2.1.3	K00128	aldehyde dehydrogenase 3H1
Pp1s126_124V6.1|PACid:18061091	4.12928	4.32697	3.06005	6.77729	17.5	20.07	8.34	109.69	GO:0031224//intrinsic to membrane	GO:0005488//binding	GO:0044093;GO:0051604//protein maturation	gi|168036098|ref|XP_001770545.1|/2.73073e-114/predicted protein [Physcomitrella patens subsp. patens]	-	AT2G31440.1	PF06105	PTHR12889	KOG3972
Pp1s213_129V6.1|PACid:18049353	1.49057	-2.05889	4.36807	6.84624	2.81	0.24	20.65	115.06	GO:0005576//extracellular region;GO:0030312//external encapsulating structure	GO:0016798//hydrolase actchloronemaity, acting on glycosyl bonds;GO:0016758//transferase actchloronemaity, transferring hexosyl groups	GO:0044042//glucan metabolic process	gi|168049109|ref|XP_001777007.1|/1.69023e-180/predicted protein [Physcomitrella patens subsp. patens]	XTH9	AT4G03210.1	PF00722,PF06955					xyloglucan endotransglucosylase/hydrolase 9
Pp1s309_28V6.1|PACid:18052085	-3.32193	-1.47393	1.63691	8.82308	-	0.36	3.11	452.91	GO:0005576//extracellular region;GO:0030312//external encapsulating structure	GO:0016798//hydrolase actchloronemaity, acting on glycosyl bonds;GO:0016758//transferase actchloronemaity, transferring hexosyl groups	GO:0044042//glucan metabolic process	gi|168059423|ref|XP_001781702.1|/4.38972e-158/predicted protein [Physcomitrella patens subsp. patens]	XTH5	AT5G13870.1	PF00722,PF06955					xyloglucan endotransglucosylase/hydrolase 5
Pp1s309_41V6.1|PACid:18052115	-3.32193	0.286881	6.20006	3.76235	-	1.22	73.52	13.57	GO:0005576//extracellular region;GO:0030312//external encapsulating structure	GO:0016798//hydrolase actchloronemaity, acting on glycosyl bonds;GO:0016758//transferase actchloronemaity, transferring hexosyl groups	GO:0044042//glucan metabolic process	gi|168059429|ref|XP_001781705.1|/1.06236e-167/predicted protein [Physcomitrella patens subsp. patens]	XTH9	AT4G03210.1	PF00722,PF06955			2.4.1.207	K08235	xyloglucan endotransglucosylase/hydrolase 9
Pp1s168_54V6.1|PACid:18038475	-1.88897	2.91456	5.04308	3.03562	0.27	7.54	32.97	8.2	GO:0005576//extracellular region;GO:0030312//external encapsulating structure	GO:0016798//hydrolase actchloronemaity, acting on glycosyl bonds;GO:0016758//transferase actchloronemaity, transferring hexosyl groups	GO:0044042//glucan metabolic process	gi|167999344|ref|XP_001752377.1|/1.14039e-143/predicted protein [Physcomitrella patens subsp. patens]	XTH5	AT5G13870.1	PF00722,PF06955			2.4.1.207	K08235	xyloglucan endotransglucosylase/hydrolase 5
Pp1s252_90V6.1|PACid:18037764	3.2854	5.53388	2.97085	7.53714	9.75	46.33	7.84	185.74	GO:0032991//macromolecular complex;GO:0015630//microtubule cytoskeleton	GO:0032561//guanyl ribonucleotide binding;GO:0017111//nucleoside-triphosphatase actchloronemaity	GO:0043623//cellular protein complex assembly;GO:0007017//microtubule-based process	gi|168053538|ref|XP_001779193.1|/0/predicted protein [Physcomitrella patens subsp. patens]	TUB8	AT5G23860.2	PF00091,PF03953	PTHR11588	KOG1375		K07375	tubulin beta 8
Pp1s229_59V6.1|PACid:18062029	3.04963	2.71589	4.28762	6.01033	8.28	6.57	19.53	64.46	GO:0044464//cell part	GO:0016879//ligase actchloronemaity, forming carbon-nitrogen bonds	GO:0043412	gi|168050967|ref|XP_001777928.1|/0/predicted protein [Physcomitrella patens subsp. patens]	UPL1	AT1G55860.1	PF00415,PF00632	PTHR11254	KOG0941	6.3.2.19	K10615	ubiquitin-protein ligase 1
Pp1s67_251V6.1|PACid:18050763	4.10685	3.06867	3.46858	5.89845	17.23	8.39	11.07	59.65	GO:0044464//cell part	GO:0016879//ligase actchloronemaity, forming carbon-nitrogen bonds	GO:0043412	gi|238054073|gb|ACR38892.1|/0/ubiquitin ligase type E3 [Pellia endchloronemaiifolia (species B)]	UPL2	AT1G70320.1	PF00632	PTHR11254	KOG0940			ubiquitin-protein ligase 2
Pp1s371_26V6.2|PACid:18065323	3.86394	3.30012	3.73444	5.70099	14.56	9.85	13.31	52.02	GO:0043231//intracellular membrane-bounded organelle;GO:0031461//cullin-RING ubiquitin ligase complex	GO:0005488//binding;GO:0019787//small conjugating protein ligase actchloronemaity	GO:0043161//proteasomal ubiquitin-dependent protein catabolic process;GO:0032446//protein modification by small protein conjugation;GO:0048522//positchloronemae regulation of cellular process;GO:0009733//response to auxin stimulus;GO:0048527//lateral root development	gi|168063279|ref|XP_001783600.1|/4.01205e-168/predicted protein [Physcomitrella patens subsp. patens]	SKP2A	AT1G21410.1	PF00646,PF00560	PTHR23125	KOG4341		K03875	F-box/RNI-like superfamily protein
Pp1s204_96V6.1|PACid:18060787	6.93345	8.58879	9.0789	12.4329	122.23	385.02	540.78	5529.3	GO:0043231//intracellular membrane-bounded organelle	GO:0016831//carboxy-lyase actchloronemaity;GO:0016491//oxidoreductase actchloronemaity	GO:0043094//cellular metabolic compound salvage;GO:0071704	gi|168047750|ref|XP_001776332.1|/3.32623e-87/predicted protein [Physcomitrella patens subsp. patens]	RBCS1A	AT1G67090.1	PF00101					ribulose bisphosphate carboxylase small chain 1A
Pp1s101_226V6.1|PACid:18037133	7.73424	6.83226	8.08847	10.2807	212.93	113.95	272.19	1243.94	GO:0031224//intrinsic to membrane	GO:0005372//water transmembrane transporter actchloronemaity;GO:0042887	GO:0042886//amide transport;GO:0042044//fluid transport	gi|168031673|ref|XP_001768345.1|/5.73047e-114/predicted protein [Physcomitrella patens subsp. patens]	DELTA-TIP	AT3G16240.1	PF00230	PTHR19139	KOG0223			delta tonoplast integral protein
Pp1s79_76V6.1|PACid:18043775	1.79494	1.7137	0.31034	5.15462	3.47	3.28	1.24	35.62	-	GO:0016661;GO:0030554//adenyl nucleotide binding;GO:0005506//iron ion binding	GO:0042126//nitrate metabolic process	gi|168026617|ref|XP_001765828.1|/0/predicted protein [Physcomitrella patens subsp. patens]	NIA1	AT1G77760.1	PF00174,PF03404,PF00173,PF00970,PF00175	PTHR19370	KOG0535	1.7.1.1	K00360	nitrate reductase 1
Pp1s58_249V6.1|PACid:18052276	-3.32193	-3.32193	-3.32193	5.79935	-	-	-	55.69	-	GO:0016661;GO:0030554//adenyl nucleotide binding;GO:0005506//iron ion binding	GO:0042126//nitrate metabolic process	gi|168021050|ref|XP_001763055.1|/0/predicted protein [Physcomitrella patens subsp. patens]	NIA1	AT1G77760.1	PF00174,PF03404,PF00173,PF00970,PF00175	PTHR19370	KOG0535	1.7.1.1	K00360	nitrate reductase 1
Pp1s184_96V6.1|PACid:18065196	1.95233	1.60407	2.80116	5.96532	3.87	3.04	6.97	62.48	GO:0031224//intrinsic to membrane	GO:0042887;GO:0005372//water transmembrane transporter actchloronemaity	GO:0042044//fluid transport;GO:0042886//amide transport	gi|168044946|ref|XP_001774940.1|/5.91833e-118/predicted protein [Physcomitrella patens subsp. patens]	TIP1;3	AT4G01470.1	PF00230	PTHR19139	KOG0223			tonoplast intrinsic protein 1;3
Pp1s93_131V6.1|PACid:18054169	3.0268	1.3505	4.18269	5.80684	8.15	2.55	18.16	55.98	GO:0009536//plastid	GO:0045181//glutamate synthase actchloronemaity, NADH or NADPH as acceptor;GO:0030554//adenyl nucleotide binding;GO:0051536//iron-sulfur cluster binding;GO:0046914//transition metal ion binding	GO:0040007//growth;GO:0006536//glutamate metabolic process	gi|168029811|ref|XP_001767418.1|/0/predicted protein [Physcomitrella patens subsp. patens]	GLT1	AT5G53460.1	PF00310,PF04898,PF01645,PF01493,PF07992,PF00070	PTHR11938	KOG0399	1.4.1.13,1.4.1.14	K00264	NADH-dependent glutamate synthase 1
Pp1s201_39V6.1|PACid:18047196	5.33878	5.57864	5.01525	7.732	40.47	47.79	32.34	212.6	GO:0043231//intracellular membrane-bounded organelle	GO:0032561//guanyl ribonucleotide binding	GO:0035556//intracellular signal transduction;GO:0015031//protein transport	gi|168047307|ref|XP_001776112.1|/2.83821e-100/Arf1_5/ArfA-family small GTPase [Physcomitrella patens subsp. patens]	ARFA1E	AT3G62290.3	PF00025,PF08477,PF01926	PTHR11711	KOG0070		K07977	ADP-ribosylation factor A1E
Pp1s157_53V6.1|PACid:18056669	3.91552	4.07895	3.96993	5.91886	15.09	16.9	15.67	60.5	GO:0016020//membrane	GO:0032561//guanyl ribonucleotide binding	GO:0035556//intracellular signal transduction;GO:0006810//transport	gi|168041027|ref|XP_001772994.1|/5.7275e-119/Rab11/RabA-family small GTPase [Physcomitrella patens subsp. patens]	RABA2b	AT1G07410.1	PF00071,PF08477	PTHR11708	KOG0087		K07976	RAB GTPase homolog A2B
Pp1s15_311V6.1|PACid:18050469	4.9905	4.80581	1.63691	6.89845	31.79	27.97	3.11	119.3	GO:0043234//protein complex	GO:0043169//cation binding;GO:0004721//phosphoprotein phosphatase actchloronemaity;GO:0032561//guanyl ribonucleotide binding;GO:0004620//phospholipase actchloronemaity	GO:0035556//intracellular signal transduction;GO:0006464//protein modification process;GO:0006810//transport	gi|168004225|ref|XP_001754812.1|/1.86969e-103/Rab18/RabC-family small GTPase [Physcomitrella patens subsp. patens]	RAB18	AT1G43890.2	PF00071,PF08477	PTHR11708	KOG0080		K07910	RAB GTPASE HOMOLOG B18
Pp1s22_260V6.1|PACid:18042729	6.43112	6.5509	3.24031	8.51503	86.29	93.76	9.45	365.83	GO:0031461//cullin-RING ubiquitin ligase complex;GO:0019897//extrinsic to plasma membrane	GO:0005488//binding	GO:0034968//histone lysine methylation;GO:0009908//flower development	gi|168007298|ref|XP_001756345.1|/0/predicted protein [Physcomitrella patens subsp. patens]	VIP3	AT4G29830.1	PF00400	PTHR22841	KOG0313		K12602	Transducin/WD40 repeat-like superfamily protein
Pp1s318_65V6.1|PACid:18056873	4.9222	4.61883	4.98732	7.3869	30.32	24.57	31.72	167.37	GO:0044464//cell part	GO:0003676//nucleic acid binding;GO:0004527//exonuclease actchloronemaity	GO:0034641//cellular nitrogen compound metabolic process	gi|168060140|ref|XP_001782056.1|/0/predicted protein [Physcomitrella patens subsp. patens]	-	AT2G25910.1	PF01612,PF00013	PTHR12124				3\'-5\' exonuclease domain-containing protein / K homology domain-containing protein / KH domain-containing protein
Pp1s130_58V6.1|PACid:18042374	3.90304	4.73498	2.38405	6.70099	14.96	26.63	5.22	104.04	GO:0043231//intracellular membrane-bounded organelle	GO:0042802//identical protein binding;GO:0003677//DNA binding	GO:0032507//maintenance of protein location in cell;GO:0003002//regionalization;GO:0051301//cell dchloronemaision;GO:0009606//tropism	gi|168036600|ref|XP_001770794.1|/0/predicted protein [Physcomitrella patens subsp. patens]	RGL1	AT1G66350.1	PF03514					RGA-like 1
Pp1s55_144V6.2|PACid:18063157	1.49057	1.60407	3.18269	5.04789	2.81	3.04	9.08	33.08	GO:0043231//intracellular membrane-bounded organelle	GO:0046914//transition metal ion binding;GO:0016787//hydrolase actchloronemaity	GO:0032446//protein modification by small protein conjugation	gi|168020077|ref|XP_001762570.1|/0/predicted protein [Physcomitrella patens subsp. patens]	XBAT33	AT5G07270.1	PF00023,PF00097	PTHR18958	KOG4412			XB3 ortholog 3 in Arabidopsis thaliana
Pp1s8_313V6.1|PACid:18074089	2.68032	2.71589	2.3505	4.85	6.41	6.57	5.1	28.84	GO:0044464//cell part	GO:0005099//Ras GTPase actchloronemaator actchloronemaity	GO:0032318//regulation of Ras GTPase actchloronemaity	gi|168001162|ref|XP_001753284.1|/0/predicted protein [Physcomitrella patens subsp. patens]	-	AT4G13730.1	PF00566	PTHR22957	KOG4567			Ypt/Rab-GAP domain of gyp1p superfamily protein
Pp1s131_157V6.1|PACid:18045355	3.50462	2.74201	1.58015	5.29646	11.35	6.69	2.99	39.3	GO:0044464//cell part	GO:0005099//Ras GTPase actchloronemaator actchloronemaity	GO:0032318//regulation of Ras GTPase actchloronemaity	gi|168036939|ref|XP_001770963.1|/0/predicted protein [Physcomitrella patens subsp. patens]	-	AT2G30710.1	PF00566	PTHR22957	KOG1092			Ypt/Rab-GAP domain of gyp1p superfamily protein
Pp1s795_4V6.1|PACid:18050703	3.91552	3.63227	2.94673	6.70099	15.09	12.4	7.71	104.04	-	GO:0005083//small GTPase regulator actchloronemaity;GO:0046914//transition metal ion binding	GO:0032012//regulation of ARF protein signal transduction	gi|168068776|ref|XP_001786203.1|/0/predicted protein [Physcomitrella patens subsp. patens]	AGD8	AT4G17890.1	PF01412	PTHR23180	KOG0706		K12493	ARF-GAP domain 8
Pp1s165_66V6.1|PACid:18061901	4.35332	4.01525	3.65076	7.03848	20.44	16.17	12.56	131.46	GO:0043231//intracellular membrane-bounded organelle	GO:0046914//transition metal ion binding;GO:0048037//cofactor binding;GO:0016783//sulfurtransferase actchloronemaity;GO:0032559//adenyl ribonucleotide binding	GO:0031163;GO:0000096//sulfur amino acid metabolic process	gi|168042317|ref|XP_001773635.1|/0/predicted protein [Physcomitrella patens subsp. patens]	NFS1	AT5G65720.1	PF00266	PTHR11601	KOG1549	2.8.1.7	K04487	nitrogen fixation S (NIFS)-like 1
Pp1s222_40V6.1|PACid:18059493	5.20438	4.86096	4.93546	6.86394	36.87	29.06	30.6	116.48	GO:0043231//intracellular membrane-bounded organelle	GO:0046914//transition metal ion binding;GO:0016491//oxidoreductase actchloronemaity	GO:0030148//sphingolipid biosynthetic process;GO:0006631//fatty acid metabolic process;GO:0009639//response to red or far red light	gi|168050072|ref|XP_001777484.1|/4.90378e-139/predicted protein [Physcomitrella patens subsp. patens]	SBH2	AT1G14290.1	PF04116	PTHR11863	KOG0874			sphingoid base hydroxylase 2
Pp1s441_13V6.1|PACid:18053508	4.03826	4.4522	2.852	6.18309	16.43	21.89	7.22	72.66	GO:0009536//plastid	GO:0016209//antioxidant actchloronemaity;GO:0043169//cation binding	GO:0030005;GO:0006812//cation transport;GO:0006800//oxygen and reactchloronemae oxygen species metabolic process	gi|168066304|ref|XP_001785080.1|/1.8514e-127/predicted protein [Physcomitrella patens subsp. patens]	CCS	AT1G12520.1	PF00403,PF00080	PTHR10003	KOG4656			copper chaperone for SOD1
Pp1s387_25V6.1|PACid:18043081	2.09424	2.35332	1.9486	5.22188	4.27	5.11	3.86	37.32	GO:0044464//cell part	GO:0005249//voltage-gated potassium channel actchloronemaity	GO:0030001//metal ion transport	gi|168064153|ref|XP_001784029.1|/0/predicted protein [Physcomitrella patens subsp. patens]	-	-		PTHR11767:SF1
Pp1s257_108V6.1|PACid:18045915	-1.32193	-3.32193	2.9241	5.08449	0.4	-	7.59	33.93	GO:0031224//intrinsic to membrane	-	GO:0030001//metal ion transport	gi|168053949|ref|XP_001779396.1|/0/predicted protein [Physcomitrella patens subsp. patens]	DUR3	AT5G45380.1		PTHR11819	KOG2348			solute:sodium symporters;urea transmembrane transporters
Pp1s199_143V6.1|PACid:18051267	2.45418	2.76765	1.38405	5.50843	5.48	6.81	2.61	45.52	-	GO:0004673//protein histidine kinase actchloronemaity;GO:0005488//binding;GO:0060089//molecular transducer actchloronemaity	GO:0023060;GO:0006351//transcription, DNA-dependent	gi|168047069|ref|XP_001775994.1|/0/predicted protein [Physcomitrella patens subsp. patens]	PLPB	AT2G02710.2	PF00989,PF08447	PTHR23244:SF1				PAS/LOV protein B
Pp1s197_85V6.1|PACid:18043386	2.41684	3.66107	-1	5.53481	5.34	12.65	0.5	46.36	GO:0005840//ribosome;GO:0009532//plastid stroma;GO:0031224//intrinsic to membrane;GO:0000502//proteasome complex;GO:0009534//chloroplast thylakoid;GO:0009526//plastid envelope	GO:0032559//adenyl ribonucleotide binding;GO:0043169//cation binding;GO:0043682//copper-transporting ATPase actchloronemaity	GO:0022900//electron transport chain;GO:0010038//response to metal ion;GO:0000041//transition metal ion transport;GO:0019941//modification-dependent protein catabolic process;GO:0009206	gi|168046779|ref|XP_001775850.1|/0/predicted protein [Physcomitrella patens subsp. patens]	PAA2	AT5G21930.1	PF00403,PF00122,PF00702	PTHR11939	KOG0207			P-type ATPase of Arabidopsis 2
Pp1s114_202V6.1|PACid:18037356	3.41819	3.10936	4.32409	6.27538	10.69	8.63	20.03	77.46	-	GO:0008905	GO:0019852//L-ascorbic acid metabolic process;GO:0006952//defense response;GO:0010035//response to inorganic substance;GO:0009719;GO:0006970//response to osmotic stress;GO:0009250//glucan biosynthetic process	gi|168033804|ref|XP_001769404.1|/0/predicted protein [Physcomitrella patens subsp. patens]	CYT1	AT2G39770.2	PF00483,PF00132	PTHR22572	KOG1322	2.7.7.22	K00971	Glucose-1-phosphate adenylyltransferase family protein
Pp1s55_276V6.2|PACid:18063266	3.07382	3.89142	3.18269	5.48123	8.42	14.84	9.08	44.67	-	-	GO:0019725//cellular homeostasis	gi|168019969|ref|XP_001762516.1|/1.15751e-85/predicted protein [Physcomitrella patens subsp. patens]	APRL4	AT1G34780.1		PTHR18929	KOG0907			APR-like 4
Pp1s99_210V6.1|PACid:18054108	1.41684	1.48543	3.33342	5.03518	2.67	2.8	10.08	32.79	GO:0044464//cell part	GO:0046914//transition metal ion binding;GO:0004175//endopeptidase actchloronemaity	GO:0019538//protein metabolic process;GO:0009987//cellular process	gi|168031145|ref|XP_001768082.1|/0/predicted protein [Physcomitrella patens subsp. patens]	-	AT5G42620.2	PF01457,PF07974,PF00008	PTHR10942	KOG2556	3.4.24.36	K01404	metalloendopeptidases;zinc ion binding
Pp1s19_362V6.1|PACid:18063520	4.71809	5.57501	6.26697	7.90195	26.32	47.67	77.01	239.18	GO:0005576//extracellular region;GO:0009536//plastid	GO:0004175//endopeptidase actchloronemaity;GO:0005488//binding	GO:0019538//protein metabolic process;GO:0006950//response to stress	gi|168006315|ref|XP_001755855.1|/0/predicted protein [Physcomitrella patens subsp. patens]	RD21	AT1G47128.1	PF08246,PF00112,PF00396	PTHR12411	KOG1543			Granulin repeat cysteine protease family protein
Pp1s414_2V6.1|PACid:18064479	2.68032	2.6893	3.08066	5.27538	6.41	6.45	8.46	38.73	GO:0043231//intracellular membrane-bounded organelle;GO:0044444//cytoplasmic part	GO:0046914//transition metal ion binding;GO:0008238//exopeptidase actchloronemaity	GO:0019538//protein metabolic process	gi|168065357|ref|XP_001784619.1|/0/predicted protein [Physcomitrella patens subsp. patens]	-	AT5G04710.1	PF02127		KOG2596			Zn-dependent exopeptidases superfamily protein
Pp1s89_116V6.1|PACid:18046037	0.903038	-0.713119	1.63691	4.95884	1.87	0.61	3.11	31.1	-	GO:0042623//ATPase actchloronemaity, coupled	GO:0019538//protein metabolic process	gi|168028923|ref|XP_001766976.1|/0/predicted protein [Physcomitrella patens subsp. patens]	-	AT2G25740.1	PF02190	PTHR14255	KOG1400		K11793	ATP-dependent protease La (LON) domain protein
Pp1s214_41V6.1|PACid:18067437	4.29572	2.76765	4.76766	6.53496	19.64	6.81	27.24	92.73	-	GO:0042623//ATPase actchloronemaity, coupled	GO:0019538//protein metabolic process	gi|168049138|ref|XP_001777021.1|/0/predicted protein [Physcomitrella patens subsp. patens]	-	AT2G25740.1	PF02190	PTHR14255				ATP-dependent protease La (LON) domain protein
Pp1s197_121V6.1|PACid:18043361	1.18269	2.04614	1.69153	5.63691	2.27	4.13	3.23	49.76	-	GO:0042623//ATPase actchloronemaity, coupled	GO:0019538//protein metabolic process	gi|168049138|ref|XP_001777021.1|/0/predicted protein [Physcomitrella patens subsp. patens]	-	AT2G25740.1	PF02190	PTHR14255				ATP-dependent protease La (LON) domain protein
Pp1s211_85V6.1|PACid:18065150	2.90304	2.35332	5.47703	9.3417	7.48	5.11	44.54	648.83	-	GO:0016787//hydrolase actchloronemaity	GO:0019538//protein metabolic process	gi|168048759|ref|XP_001776833.1|/0/predicted protein [Physcomitrella patens subsp. patens]	-	-
Pp1s37_124V6.1|PACid:18040154	2.61824	5.31796	8.10816	6.23802	6.14	39.89	275.93	75.48	-	GO:0016787//hydrolase actchloronemaity	GO:0019538//protein metabolic process	gi|168013514|ref|XP_001759377.1|/0/predicted protein [Physcomitrella patens subsp. patens]	-	-
Pp1s41_163V6.3|PACid:18058182	3.14078	3.35332	2.99277	5.18864	8.82	10.22	7.96	36.47	-	GO:0008238//exopeptidase actchloronemaity	GO:0019538//protein metabolic process	gi|168015257|ref|XP_001760167.1|/0/DD-carboxypeptidase [Physcomitrella patens subsp. patens]	-	-	PF02557
Pp1s283_60V6.1|PACid:18043243	-3.32193	-3.32193	0.163499	5.38681	-	-	1.12	41.84	-	GO:0004175//endopeptidase actchloronemaity	GO:0019538//protein metabolic process	gi|168057277|ref|XP_001780642.1|/0/predicted protein [Physcomitrella patens subsp. patens]	-	AT1G76140.1	PF02897,PF00326	PTHR11757	KOG2237	3.4.21.26	K01322	Prolyl oligopeptidase family protein
Pp1s49_32V6.1|PACid:18041374	1.18269	2.31904	1.99277	4.91886	2.27	4.99	3.98	30.25	-	GO:0004175//endopeptidase actchloronemaity	GO:0019538//protein metabolic process	gi|168017893|ref|XP_001761481.1|/0/predicted protein [Physcomitrella patens subsp. patens]	RD21	AT1G47128.1	PF08246,PF00112,PF00396	PTHR12411	KOG1543	3.4.22.-	K01376	Granulin repeat cysteine protease family protein
Pp1s99_158V6.1|PACid:18054075	2.90304	2.38681	2.03914	6.21082	7.48	5.23	4.11	74.07	-	GO:0004175//endopeptidase actchloronemaity	GO:0019538//protein metabolic process	gi|168031065|ref|XP_001768042.1|/0/predicted protein [Physcomitrella patens subsp. patens]	APA1	AT1G11910.1	PF00026,PF03489,PF05184	PTHR13683	KOG1339			aspartic proteinase A1
Pp1s86_77V6.1|PACid:18072018	1	-2.05889	-3.32193	5.33735	2	0.24	-	40.43	GO:0044464//cell part	GO:0008081//phosphoric diester hydrolase actchloronemaity	GO:0019400	gi|168028332|ref|XP_001766682.1|/0/predicted protein [Physcomitrella patens subsp. patens]	SVL4	AT5G58050.1	PF03009	PTHR23344	KOG2258			SHV3-like 4
Pp1s60_124V6.1|PACid:18049179	2.9782	3.43563	2.27798	5.40633	7.88	10.82	4.85	42.41	GO:0012505//endomembrane system;GO:0043231//intracellular membrane-bounded organelle;GO:0016020//membrane	GO:0016831//carboxy-lyase actchloronemaity;GO:0048037//cofactor binding;GO:0016836//hydro-lyase actchloronemaity	GO:0019321//pentose metabolic process;GO:0009226//nucleotide-sugar biosynthetic process	gi|168021652|ref|XP_001763355.1|/0/predicted protein [Physcomitrella patens subsp. patens]	AUD1	AT3G62830.2	PF01370	PTHR10366	KOG1429			NAD(P)-binding Rossmann-fold superfamily protein
Pp1s180_53V6.4|PACid:18059599	5.8902	5.04264	3.18269	7.58466	59.31	32.96	9.08	191.96	GO:0043231//intracellular membrane-bounded organelle;GO:0016020//membrane;GO:0031410//cytoplasmic vesicle	GO:0046872//metal ion binding;GO:0016861//intramolecular oxidoreductase actchloronemaity, interconverting aldoses and ketoses	GO:0019321//pentose metabolic process;GO:0006007//glucose catabolic process	gi|168044466|ref|XP_001774702.1|/0/predicted protein [Physcomitrella patens subsp. patens]	-	AT5G57655.2	PF01261			5.3.1.5	K01805	xylose isomerase family protein
Pp1s22_100V6.1|PACid:18042768	-3.32193	0.286881	5.25058	2.49825	-	1.22	38.07	5.65	-	GO:0016773//phosphotransferase actchloronemaity, alcohol group as acceptor	GO:0019321//pentose metabolic process	gi|168007216|ref|XP_001756304.1|/1.93573e-167/predicted protein [Physcomitrella patens subsp. patens]	-	AT1G66430.1	PF00294	PTHR10584	KOG2855	2.7.1.4	K00847	pfkB-like carbohydrate kinase family protein
Pp1s142_146V6.1|PACid:18065467	-3.32193	-1.47393	2.74846	4.95884	-	0.36	6.72	31.1	GO:0043231//intracellular membrane-bounded organelle	GO:0046914//transition metal ion binding;GO:0016639//oxidoreductase actchloronemaity, acting on the CH-NH2 group of donors, NAD or NADP as acceptor;GO:0032559//adenyl ribonucleotide binding	GO:0019222//regulation of metabolic process;GO:0009642//response to light intensity;GO:0006970//response to osmotic stress;GO:0010038//response to metal ion	gi|168038777|ref|XP_001771876.1|/0/predicted protein [Physcomitrella patens subsp. patens]	GDH1	AT5G18170.1	PF02812,PF00208	PTHR11606	KOG2250	1.4.1.3	K00261	glutamate dehydrogenase 1
Pp1s135_29V6.2|PACid:18058318	3.69599	5.49185	3.14241	7.24888	12.96	45	8.83	152.1	GO:0009526//plastid envelope;GO:0009532//plastid stroma;GO:0005576//extracellular region	GO:0008943//glyceraldehyde-3-phosphate dehydrogenase actchloronemaity;GO:0000166//nucleotide binding	GO:0015977//carbon fixation;GO:0006007//glucose catabolic process	gi|168037435|ref|XP_001771209.1|/0/predicted protein [Physcomitrella patens subsp. patens]	GAPA-2	AT1G12900.1	PF00044,PF02800	PTHR10836	KOG0657	1.2.1.13	K05298	glyceraldehyde 3-phosphate dehydrogenase A subunit 2
Pp1s58_35V6.1|PACid:18052182	4.44427	0.863938	0.163499	6.3918	21.77	1.82	1.12	83.97	GO:0009536//plastid	GO:0015291//secondary actchloronemae transmembrane transporter actchloronemaity	GO:0015893//drug transport	gi|168020778|ref|XP_001762919.1|/0/predicted protein [Physcomitrella patens subsp. patens]	-	AT2G21340.1	PF01554	PTHR11206	KOG1347			MATE efflux family protein
Pp1s224_41V6.2|PACid:18053343	4.01436	3.85499	4.34199	6.95222	16.16	14.47	20.28	123.83	GO:0016021//integral to membrane	GO:0015154	GO:0015766	gi|168050414|ref|XP_001777654.1|/0/predicted protein [Physcomitrella patens subsp. patens]	SUT4	AT1G09960.1	PF07690	PTHR19432	KOG0637			sucrose transporter 4
Pp1s89_139V6.3|PACid:18046022	4.22497	0.422233	0.992768	6.62863	18.7	1.34	1.99	98.95	GO:0016021//integral to membrane	GO:0015154	GO:0015766	gi|168028933|ref|XP_001766981.1|/0/predicted protein [Physcomitrella patens subsp. patens]	SUT4	AT1G09960.1	PF07690	PTHR19432	KOG0637			sucrose transporter 4
Pp1s22_299V6.1|PACid:18042628	0.678072	2.57531	2.9241	6.69711	1.6	5.96	7.59	103.76	GO:0031224//intrinsic to membrane	GO:0005254//chloride channel actchloronemaity	GO:0015698//inorganic anion transport	gi|168007578|ref|XP_001756485.1|/0/predicted protein [Physcomitrella patens subsp. patens]	-	AT5G33280.1	PF00654,PF00571	PTHR11689	KOG0474			Voltage-gated chloride channel family protein
Pp1s26_191V6.1|PACid:18053746	3.22497	2.81762	2.852	5.28577	9.35	7.05	7.22	39.01	GO:0043231//intracellular membrane-bounded organelle;GO:0030119//AP-type membrane coat adaptor complex	GO:0005488//binding;GO:0022892	GO:0015031//protein transport	gi|168009052|ref|XP_001757220.1|/0/predicted protein [Physcomitrella patens subsp. patens]	-	AT1G60070.1	PF01602,PF02985,PF02883	PTHR22780	KOG1062		K12391	Adaptor protein complex AP-1, gamma subunit
Pp1s452_30V6.1|PACid:18073047	3.73985	4.4522	4.33271	6.27015	13.36	21.89	20.15	77.18	GO:0012510//trans-Golgi network transport vesicle membrane;GO:0009536//plastid;GO:0005905//coated pit	GO:0005488//binding	GO:0015031//protein transport	gi|168066600|ref|XP_001785223.1|/0/predicted protein [Physcomitrella patens subsp. patens]	-	AT3G11130.1	PF01394,PF09268,PF00637	PTHR10292	KOG0985		K04646	Clathrin, heavy chain
Pp1s65_21V6.2|PACid:18057780	-3.32193	-3.32193	1.99277	5.732	-	-	3.98	53.15	GO:0043231//intracellular membrane-bounded organelle	GO:0046914//transition metal ion binding;GO:0016491//oxidoreductase actchloronemaity	GO:0012501//programmed cell death;GO:0006631//fatty acid metabolic process	gi|168022865|ref|XP_001763959.1|/4.02209e-143/predicted protein [Physcomitrella patens subsp. patens]	FAH2	AT4G20870.1	PF00173,PF04116	PTHR12863	KOG0539			fatty acid hydroxylase 2
Pp1s44_242V6.1|PACid:18044238	-3.32193	2.54597	0.695994	5.86394	-	5.84	1.62	58.24	-	GO:0016884//carbon-nitrogen ligase actchloronemaity, with glutamine as amido-N-donor;GO:0032559//adenyl ribonucleotide binding	GO:0010468//regulation of gene expression;GO:0009064//glutamine family amino acid metabolic process;GO:0006528//asparagine metabolic process	gi|168016344|ref|XP_001760709.1|/0/predicted protein [Physcomitrella patens subsp. patens]	ASN3	AT5G10240.1	PF00310,PF00733	PTHR11772	KOG0571			asparagine synthetase 3
Pp1s40_207V6.1|PACid:18070066	3.47119	3.64731	4.65134	7.41583	11.09	12.53	25.13	170.76	GO:0043231//intracellular membrane-bounded organelle;GO:0016020//membrane	GO:0004672//protein kinase actchloronemaity;GO:0032559//adenyl ribonucleotide binding	GO:0010468//regulation of gene expression;GO:0006464//protein modification process	gi|168015092|ref|XP_001760085.1|/0/predicted protein [Physcomitrella patens subsp. patens]	-	AT1G79620.1	PF00560,PF00069,PF07714	PTHR23258	KOG1187			Leucine-rich repeat protein kinase family protein
Pp1s42_161V6.1|PACid:18047429	3.24489	2.81762	2.08066	4.97177	9.48	7.05	4.23	31.38	GO:0043231//intracellular membrane-bounded organelle	GO:0004871//signal transducer actchloronemaity;GO:0003676//nucleic acid binding	GO:0010468//regulation of gene expression;GO:0006351//transcription, DNA-dependent;GO:0023060	gi|168015656|ref|XP_001760366.1|/1.46854e-146/predicted protein [Physcomitrella patens subsp. patens]	RR2	AT4G16110.1	PF00072,PF00249	PTHR23283				response regulator 2
Pp1s133_56V6.1|PACid:18061618	2.61824	0.863938	1.63691	5.70099	6.14	1.82	3.11	52.02	GO:0043231//intracellular membrane-bounded organelle	GO:0003676//nucleic acid binding	GO:0010468//regulation of gene expression;GO:0006351//transcription, DNA-dependent;GO:0009719	gi|168000388|ref|XP_001752898.1|/0/predicted protein [Physcomitrella patens subsp. patens]	ARF6	AT1G30330.2	PF02362,PF06507,PF02309					auxin response factor 6
Pp1s31_272V6.1|PACid:18071484	4.17233	3.49953	3.65076	6.76607	18.03	11.31	12.56	108.84	GO:0043231//intracellular membrane-bounded organelle	GO:0030528//transcription regulator actchloronemaity;GO:0003677//DNA binding;GO:0001071	GO:0010468//regulation of gene expression;GO:0006351//transcription, DNA-dependent	gi|168011135|ref|XP_001758259.1|/8.62103e-87/predicted protein [Physcomitrella patens subsp. patens]	HAT14	AT5G06710.1	PF00046,PF02183	PTHR19418	KOG0487		K09338	homeobox from Arabidopsis thaliana
Pp1s149_138V6.1|PACid:18061450	3.36317	3.52982	3.96993	7.38198	10.29	11.55	15.67	166.8	GO:0044464//cell part	GO:0046914//transition metal ion binding;GO:0001071	GO:0010468//regulation of gene expression	gi|168039809|ref|XP_001772389.1|/9.49819e-56/predicted protein [Physcomitrella patens subsp. patens]	-	AT3G02790.1		PTHR21213				zinc finger (C2H2 type) family protein
Pp1s344_39V6.1|PACid:18068535	3.0018	1.3505	2.3505	5.49025	8.01	2.55	5.1	44.95	GO:0043231//intracellular membrane-bounded organelle	GO:0016817//hydrolase actchloronemaity, acting on acid anhydrides;GO:0032559//adenyl ribonucleotide binding	GO:0010468//regulation of gene expression	gi|300157964|gb|EFJ24588.1|/7.03102e-82/hypothetical protein SELMODRAFT_442384 [Selaginella moellendorffii]	GRF2	AT4G37740.1	PF08880,PF08879					growth-regulating factor 2
Pp1s328_43V6.1|PACid:18066322	3.58737	4.46793	4.49313	6.25965	12.02	22.13	22.52	76.62	GO:0055029//nuclear DNA-directed RNA polymerase complex;GO:0016591//DNA-directed RNA polymerase II, holoenzyme	GO:0003676//nucleic acid binding;GO:0046914//transition metal ion binding;GO:0034062//RNA polymerase actchloronemaity	GO:0010468//regulation of gene expression	gi|168060795|ref|XP_001782379.1|/1.21121e-65/predicted protein [Physcomitrella patens subsp. patens]	NRPB9B	AT4G16265.1	PF02150,PF01096	PTHR11239	KOG2691		K03017	RNA polymerases M/15 Kd subunit
Pp1s47_90V6.1|PACid:18045272	4.58737	4.03738	4.99322	6.73971	24.04	16.42	31.85	106.87	GO:0043231//intracellular membrane-bounded organelle	GO:0003676//nucleic acid binding	GO:0010468//regulation of gene expression	gi|168017449|ref|XP_001761260.1|/6.61962e-83/predicted protein [Physcomitrella patens subsp. patens]	-	AT3G24120.1	PF00249					Homeodomain-like superfamily protein
Pp1s55_182V6.1|PACid:18063179	-0.915936	0.124328	2.20163	5.08449	0.53	1.09	4.6	33.93	GO:0043231//intracellular membrane-bounded organelle	GO:0003676//nucleic acid binding	GO:0010468//regulation of gene expression	gi|168020097|ref|XP_001762580.1|/0/predicted protein [Physcomitrella patens subsp. patens]	-	AT2G40260.1	PF00249					Homeodomain-like superfamily protein
Pp1s108_101V6.3|PACid:18070908	4.12928	1.42223	0.31034	6.55674	17.5	2.68	1.24	94.14	GO:0043231//intracellular membrane-bounded organelle	GO:0003676//nucleic acid binding	GO:0010468//regulation of gene expression	gi|168033014|ref|XP_001769012.1|/0/predicted protein [Physcomitrella patens subsp. patens]	-	-
Pp1s124_23V6.1|PACid:18065010	3.18269	3.46858	3.6792	5.41583	9.08	11.07	12.81	42.69	GO:0043231//intracellular membrane-bounded organelle	-	GO:0010468//regulation of gene expression	gi|168035630|ref|XP_001770312.1|/0/predicted protein [Physcomitrella patens subsp. patens]	AMS	AT2G16910.1	PF00010					basic helix-loop-helix (bHLH) DNA-binding superfamily protein
Pp1s105_81V6.1|PACid:18067133	4.29572	4.25474	3.87578	6.95548	19.64	19.09	14.68	124.11	GO:0043231//intracellular membrane-bounded organelle	-	GO:0010468//regulation of gene expression	gi|168032403|ref|XP_001768708.1|/0/predicted protein [Physcomitrella patens subsp. patens]	AMS	AT2G16910.1	PF00010					basic helix-loop-helix (bHLH) DNA-binding superfamily protein
Pp1s226_51V6.1|PACid:18046990	3.488	2.79286	2.74846	6.4348	11.22	6.93	6.72	86.51	GO:0043231//intracellular membrane-bounded organelle	-	GO:0010468//regulation of gene expression	gi|168023966|ref|XP_001764508.1|/5.91284e-63/predicted protein [Physcomitrella patens subsp. patens]	-	AT1G68920.2	PF00010	PTHR10014				basic helix-loop-helix (bHLH) DNA-binding superfamily protein
Pp1s74_161V6.1|PACid:18056059	3.60407	3.35332	4.84499	6.81404	12.16	10.22	28.74	112.52	-	-	GO:0010468//regulation of gene expression	gi|168025530|ref|XP_001765287.1|/0/predicted protein [Physcomitrella patens subsp. patens]	-	AT2G01060.1	PF00249					myb-like HTH transcriptional regulator family protein
Pp1s444_4V6.1|PACid:18044864	2.18269	2.16993	2.852	6.732	4.54	4.5	7.22	106.3	GO:0030529//ribonucleoprotein complex	GO:0046914//transition metal ion binding;GO:0016407//acetyltransferase actchloronemaity	GO:0010467//gene expression	gi|168066393|ref|XP_001785123.1|/0/predicted protein [Physcomitrella patens subsp. patens]	-	AT2G36720.1	PF00628					Acyl-CoA N-acyltransferase with RING/FYVE/PHD-type zinc finger domain
Pp1s145_53V6.1|PACid:18049938	3.9782	3.90304	1.58015	5.76235	15.76	14.96	2.99	54.28	-	GO:0046914//transition metal ion binding;GO:0008168//methyltransferase actchloronemaity	GO:0010467//gene expression	gi|168039167|ref|XP_001772070.1|/0/predicted protein [Physcomitrella patens subsp. patens]	-	AT2G28450.1	PF00642	PTHR11061	KOG2187			zinc finger (CCCH-type) family protein
Pp1s63_162V6.1|PACid:18061526	5.31506	5.19377	5.88484	8.11406	39.81	36.6	59.09	277.06	GO:0033279	GO:0005198//structural molecule actchloronemaity	GO:0010467//gene expression	gi|168022463|ref|XP_001763759.1|/5.40861e-115/predicted protein [Physcomitrella patens subsp. patens]	-	AT5G48760.1	PF00572	PTHR11545	KOG3204		K02872	Ribosomal protein L13 family protein
Pp1s21_269V6.1|PACid:18039499	5.62322	5.72846	6.45055	8.7764	49.29	53.02	87.46	438.49	GO:0015935//small ribosomal subunit;GO:0030312//external encapsulating structure	GO:0003723//RNA binding;GO:0005198//structural molecule actchloronemaity	GO:0010467//gene expression	gi|168018673|ref|XP_001761870.1|/3.47297e-77/predicted protein [Physcomitrella patens subsp. patens]	EMB1080	AT3G48930.1	PF00366	PTHR10744	KOG1728		K02949	Nucleic acid-binding, OB-fold-like protein
Pp1s205_47V6.2|PACid:18038197	4.26604	2.45154	3.82579	6.01033	19.24	5.47	14.18	64.46	GO:0044424//intracellular part	GO:0005488//binding;GO:0015291//secondary actchloronemae transmembrane transporter actchloronemaity;GO:0019787//small conjugating protein ligase actchloronemaity	GO:0010260//organ senescence;GO:0009719;GO:0006810//transport;GO:0032446//protein modification by small protein conjugation;GO:0000302//response to reactchloronemae oxygen species	gi|168047871|ref|XP_001776392.1|/0/predicted protein [Physcomitrella patens subsp. patens]	UPL5	AT4G12570.1	PF00240,PF00632	PTHR11254	KOG0940			ubiquitin protein ligase 5
Pp1s21_270V6.1|PACid:18039527	8.36137	9.22829	8.65621	11.1221	328.87	599.78	403.44	2228.91	GO:0031980//mitochondrial lumen;GO:0005840//ribosome;GO:0009526//plastid envelope;GO:0005576//extracellular region;GO:0016020//membrane	GO:0008187//poly-pyrimidine tract binding;GO:0016742//hydroxymethyl-, formyl- and related transferase actchloronemaity;GO:0048037//cofactor binding	GO:0010038//response to metal ion;GO:0033554//cellular response to stress;GO:0006546//glycine catabolic process;GO:0043094//cellular metabolic compound salvage	gi|168006827|ref|XP_001756110.1|/0/predicted protein [Physcomitrella patens subsp. patens]	SHM1	AT4G37930.1	PF00464	PTHR11680	KOG2467	2.1.2.1	K00600	serine transhydroxymethyltransferase 1
Pp1s168_70V6.3|PACid:18038501	4.88362	4.90304	1.63691	6.5953	29.52	29.92	3.11	96.69	GO:0016020//membrane;GO:0009536//plastid	GO:0046872//metal ion binding;GO:0016868//intramolecular transferase actchloronemaity, phosphotransferases	GO:0010038//response to metal ion;GO:0019318//hexose metabolic process	gi|168042732|ref|XP_001773841.1|/0/predicted protein [Physcomitrella patens subsp. patens]	PGM2	AT1G70730.1	PF02878,PF02879,PF02880,PF00408	PTHR22573	KOG0625	5.4.2.2	K01835	Phosphoglucomutase/phosphomannomutase family protein
Pp1s325_68V6.1|PACid:18045858	-1.32193	-1.47393	-1	4.95884	0.4	0.36	0.5	31.1	GO:0043231//intracellular membrane-bounded organelle	GO:0001071;GO:0043565//sequence-specific DNA binding	GO:0010038//response to metal ion;GO:0009725//response to hormone stimulus;GO:0010468//regulation of gene expression;GO:0006970//response to osmotic stress;GO:0043392//negatchloronemae regulation of DNA binding;GO:0048571	gi|258678902|dbj|BAI39991.1|/0/circadian clock-associated protein 1a [Physcomitrella patens subsp. patens]	LHY	AT1G01060.3	PF00249	PTHR12802			K12133	Homeodomain-like superfamily protein
Pp1s80_36V6.1|PACid:18053228	2.45418	0.286881	2.852	5.70874	5.48	1.22	7.22	52.3	GO:0031227//intrinsic to endoplasmic reticulum membrane	GO:0019829//cation-transporting ATPase actchloronemaity;GO:0032559//adenyl ribonucleotide binding	GO:0010038//response to metal ion;GO:0009206;GO:0000041//transition metal ion transport;GO:0030005;GO:0070838//dchloronemaalent metal ion transport	gi|168026852|ref|XP_001765945.1|/0/predicted protein [Physcomitrella patens subsp. patens]	ECA2	AT4G00900.1	PF00690,PF00122,PF00702,PF00689	PTHR11939	KOG0202	3.6.3.8	K01537	ER-type Ca2+-ATPase 2
Pp1s15_499V6.1|PACid:18050434	5.67694	6.09466	6.26228	8.03381	51.16	68.34	76.76	262.07	GO:0043234//protein complex;GO:0009526//plastid envelope;GO:0005576//extracellular region	GO:0016642;GO:0016628//oxidoreductase actchloronemaity, acting on the CH-CH group of donors, NAD or NADP as acceptor;GO:0048037//cofactor binding	GO:0010038//response to metal ion;GO:0006546//glycine catabolic process	gi|168004329|ref|XP_001754864.1|/0/predicted protein [Physcomitrella patens subsp. patens]	GLDP1	AT4G33010.1	PF02347	PTHR11773	KOG2040	1.4.4.2	K00281	glycine decarboxylase P-protein 1
Pp1s120_164V6.1|PACid:18069276	6.69572	7.29122	6.31958	8.91127	103.66	156.63	79.87	481.46	GO:0009532//plastid stroma;GO:0009526//plastid envelope;GO:0009534//chloroplast thylakoid	GO:0043169//cation binding;GO:0016744	GO:0010038//response to metal ion;GO:0006098//pentose-phosphate shunt;GO:0015977//carbon fixation;GO:0006970//response to osmotic stress	gi|168034996|ref|XP_001769997.1|/0/predicted protein [Physcomitrella patens subsp. patens]	-	AT3G60750.1	PF00456,PF02779,PF02780	PTHR11624	KOG0523	2.2.1.1	K00615	Transketolase
Pp1s81_212V6.1|PACid:18068823	1	2.48285	0.695994	5.95884	2	5.59	1.62	62.2	GO:0009532//plastid stroma;GO:0009526//plastid envelope;GO:0009534//chloroplast thylakoid;GO:0005576//extracellular region	GO:0046914//transition metal ion binding;GO:0016836//hydro-lyase actchloronemaity	GO:0010035//response to inorganic substance;GO:0010118//stomatal movement;GO:0050832//defense response to fungus	gi|168027211|ref|XP_001766124.1|/1.61739e-100/predicted protein [Physcomitrella patens subsp. patens]	CA1	AT3G01500.1	PF00484	PTHR11002	KOG1578	4.2.1.1	K01673	carbonic anhydrase 1
Pp1s13_216V6.1|PACid:18064611	4.37156	3.72901	3.3505	6.21626	20.7	13.26	10.2	74.35	GO:0043231//intracellular membrane-bounded organelle	GO:0008194//UDP-glycosyltransferase actchloronemaity	GO:0009832//plant-type cell wall biogenesis;GO:0010413//glucuronoxylan metabolic process	gi|168003473|ref|XP_001754437.1|/0/predicted protein [Physcomitrella patens subsp. patens]	F8H	AT5G22940.1	PF03016	PTHR11062	KOG1021			FRA8 homolog
Pp1s118_166V6.1|PACid:18069115	6.16993	6.62746	4.57046	8.57403	72	98.87	23.76	381.1	GO:0031224//intrinsic to membrane;GO:0009526//plastid envelope;GO:0009534//chloroplast thylakoid;GO:0044436	GO:0004175//endopeptidase actchloronemaity;GO:0046914//transition metal ion binding;GO:0042623//ATPase actchloronemaity, coupled;GO:0032559//adenyl ribonucleotide binding	GO:0009767//photosynthetic electron transport chain;GO:0009668;GO:0044257//cellular protein catabolic process	gi|168034706|ref|XP_001769853.1|/0/predicted protein [Physcomitrella patens subsp. patens]	VAR2	AT2G30950.1	PF06480,PF07728,PF00004,PF01434	PTHR23076	KOG0731	3.4.24.-	K03798	FtsH extracellular protease family
Pp1s20_265V6.1|PACid:18057264	-3.32193	-1.47393	3.78764	1.17632	-	0.36	13.81	2.26	GO:0043231//intracellular membrane-bounded organelle	GO:0004702//receptor signaling protein serine/threonine kinase actchloronemaity;GO:0000166//nucleotide binding	GO:0009733//response to auxin stimulus;GO:0023014;GO:0009987//cellular process	gi|3702349|gb|AAC62906.1|/6.34076e-24/putatchloronemae mitogen-actchloronemaated protein kinase [Arabidopsis thaliana]	MPK12	AT2G46070.1		PTHR11295				mitogen-activated protein kinase 12
Pp1s41_19V6.1|PACid:18058148	2.76765	2.28096	2.3505	4.90545	6.81	4.86	5.1	29.97	GO:0043231//intracellular membrane-bounded organelle	GO:0003723//RNA binding	GO:0009725//response to hormone stimulus;GO:0048856//anatomical structure development;GO:0035196//production of miRNAs involved in gene silencing by miRNA;GO:0008380//RNA splicing;GO:0048571	gi|168015175|ref|XP_001760126.1|/0/predicted protein [Physcomitrella patens subsp. patens]	ABH1	AT2G13540.1	PF02854,PF09088,PF09090	PTHR12412	KOG1104		K12882	ARM repeat superfamily protein
Pp1s199_134V6.1|PACid:18051226	2.9279	5.59335	5.97613	8.31696	7.61	48.28	62.95	318.9	GO:0043231//intracellular membrane-bounded organelle	GO:0004175//endopeptidase actchloronemaity;GO:0005488//binding	GO:0009725//response to hormone stimulus;GO:0019538//protein metabolic process;GO:0032502//developmental process	gi|168047065|ref|XP_001775992.1|/0/predicted protein [Physcomitrella patens subsp. patens]	ALP	AT5G60360.1	PF08246,PF00112	PTHR12411	KOG1543	3.4.22.16	K01366	aleurain-like protease
Pp1s67_243V6.2|PACid:18050856	2.76765	4.4522	4.30597	6.13155	6.81	21.89	19.78	70.11	GO:0009536//plastid	-	GO:0009725//response to hormone stimulus;GO:0009314//response to radiation	gi|168023587|ref|XP_001764319.1|/0/predicted protein [Physcomitrella patens subsp. patens]	DFL2	AT4G03400.1	PF03321					Auxin-responschloronemae GH3 family protein
Pp1s15_323V6.1|PACid:18050592	4.15137	3.10936	3.1635	5.99118	17.77	8.63	8.96	63.61	GO:0016020//membrane;GO:0009536//plastid	GO:0016778;GO:0022857//transmembrane transporter actchloronemaity	GO:0009725//response to hormone stimulus;GO:0008617//guanosine metabolic process;GO:0006950//response to stress	gi|168004491|ref|XP_001754945.1|/0/predicted protein [Physcomitrella patens subsp. patens]	RSH3	AT1G54130.1	PF01966,PF04607	PTHR21262	KOG1157			RELA/SPOT homolog 3
Pp1s157_35V6.1|PACid:18056665	-3.32193	-3.32193	2.54844	6.16611	-	-	5.85	71.81	GO:0005768//endosome;GO:0016020//membrane	GO:0004553//hydrolase actchloronemaity, hydrolyzing O-glycosyl compounds	GO:0009725//response to hormone stimulus;GO:0000902//cell morphogenesis;GO:0009250//glucan biosynthetic process;GO:0030865//cortical cytoskeleton organization;GO:0006972//hyperosmotic response;GO:0048513//organ development	gi|168041011|ref|XP_001772986.1|/0/predicted protein [Physcomitrella patens subsp. patens]	GH9A1	AT5G49720.1	PF00759	PTHR22298				glycosyl hydrolase 9A1
Pp1s91_16V6.1|PACid:18073190	4.49633	4.32697	2.774	6.19987	22.57	20.07	6.84	73.51	GO:0009579//thylakoid;GO:0044434	GO:0016709//oxidoreductase actchloronemaity, acting on paired donors, with incorporation or reduction of molecular oxygen, NADH or NADPH as one donor, and incorporation of one atom of oxygen	GO:0009687//abscisic acid metabolic process	gi|168029375|ref|XP_001767201.1|/0/predicted protein [Physcomitrella patens subsp. patens]	ABA1	AT5G67030.1	PF00498	PTHR13789	KOG2614	1.14.13.90	K09838	zeaxanthin epoxidase (ZEP) (ABA1)
Pp1s65_16V6.1|PACid:18057742	5.07296	5.43996	3.38543	7.5697	33.66	43.41	10.45	189.98	-	GO:0004091//carboxylesterase actchloronemaity	GO:0009683;GO:0048513//organ development	gi|168022859|ref|XP_001763956.1|/8.33529e-151/predicted protein [Physcomitrella patens subsp. patens]	MES18	AT5G58310.1	PF00561	PTHR10992	KOG4178			methyl esterase 18
Pp1s74_81V6.1|PACid:18056005	3.79597	2.95977	2.82579	5.73958	13.89	7.78	7.09	53.43	GO:0016020//membrane	GO:0046914//transition metal ion binding;GO:0019787//small conjugating protein ligase actchloronemaity	GO:0009626//plant-type hypersensitchloronemae response	gi|168025308|ref|XP_001765176.1|/0/predicted protein [Physcomitrella patens subsp. patens]	RIN2	AT4G25230.1	PF00628,PF00097	PTHR12477	KOG0802			RPM1 interacting protein 2
Pp1s245_57V6.1|PACid:18061020	3.2854	3.20789	2.51601	5.11977	9.75	9.24	5.72	34.77	GO:0044444//cytoplasmic part;GO:0043231//intracellular membrane-bounded organelle	GO:0005488//binding	GO:0009411//response to UV	gi|168052711|ref|XP_001778783.1|/0/predicted protein [Physcomitrella patens subsp. patens]	UVR8	AT5G63860.1	PF00415	PTHR22870	KOG1427			Regulator of chromosome condensation (RCC1) family protein
Pp1s37_35V6.1|PACid:18040053	3.09592	4.62585	4.24108	6.34234	8.55	24.69	18.91	81.14	GO:0009527//plastid outer membrane;GO:0031410//cytoplasmic vesicle	GO:0043167//ion binding;GO:0008422//beta-glucosidase actchloronemaity	GO:0009409//response to cold;GO:0044238//primary metabolic process	gi|168013339|ref|XP_001759357.1|/0/predicted protein [Physcomitrella patens subsp. patens]	SFR2	AT3G06510.1		PTHR10353	KOG0626			Glycosyl hydrolase superfamily protein
Pp1s37_264V6.1|PACid:18040146	-3.32193	1.42223	2.03914	6.24355	-	2.68	4.11	75.77	GO:0044444//cytoplasmic part	GO:0048037//cofactor binding;GO:0016846//carbon-sulfur lyase actchloronemaity	GO:0009087//methionine catabolic process	gi|168013924|ref|XP_001759514.1|/0/predicted protein [Physcomitrella patens subsp. patens]	MGL	AT1G64660.1	PF01053	PTHR11808	KOG0053			methionine gamma-lyase
Pp1s410_47V6.1|PACid:18054666	1.18269	2.8679	4.08066	6.84624	2.27	7.3	16.92	115.06	-	GO:0016884//carbon-nitrogen ligase actchloronemaity, with glutamine as amido-N-donor;GO:0032559//adenyl ribonucleotide binding	GO:0009064//glutamine family amino acid metabolic process;GO:0006528//asparagine metabolic process	gi|168065240|ref|XP_001784562.1|/0/predicted protein [Physcomitrella patens subsp. patens]	ASN3	AT5G10240.1	PF00310,PF00733	PTHR11772	KOG0571	6.3.5.4	K01953	asparagine synthetase 3
Pp1s37_122V6.1|PACid:18040134	4.9222	4.85499	3.70708	6.86394	30.32	28.94	13.06	116.48	GO:0042579//microbody	GO:0030554//adenyl nucleotide binding;GO:0016634	GO:0009062//fatty acid catabolic process	gi|168013377|ref|XP_001759376.1|/0/predicted protein [Physcomitrella patens subsp. patens]	ACX3	AT1G06290.1	PF02770,PF00441	PTHR10909	KOG0135	1.3.3.6	K00232	acyl-CoA oxidase 3
Pp1s235_81V6.1|PACid:18041709	6.28318	4.96578	6.43196	8.17602	77.88	31.25	86.34	289.22	GO:0044424//intracellular part	GO:0016615//malate dehydrogenase actchloronemaity	GO:0009060//aerobic respiration;GO:0043648//dicarboxylic acid metabolic process;GO:0006007//glucose catabolic process	gi|168051601|ref|XP_001778242.1|/0/predicted protein [Physcomitrella patens subsp. patens]	-	AT1G04410.1	PF00056,PF02866	PTHR23382	KOG1496	1.1.1.37	K00025	Lactate/malate dehydrogenase family protein
Pp1s136_203V6.1|PACid:18036830	1.73985	-1.02915	2.51601	4.9458	3.34	0.49	5.72	30.82	GO:0005777//peroxisome	GO:0005488//binding;GO:0016833//oxo-acid-lyase actchloronemaity	GO:0009060//aerobic respiration;GO:0043436;GO:0044262//cellular carbohydrate metabolic process	gi|168037718|ref|XP_001771350.1|/0/predicted protein [Physcomitrella patens subsp. patens]	ICL	AT3G21720.1	PF00463	PTHR21631	KOG1260	4.1.3.1	K01637	isocitrate lyase
Pp1s228_25V6.1|PACid:18043325	7.40982	6.92327	5.62234	9.70098	170.05	121.37	49.26	832.31	-	GO:0016747//transferase actchloronemaity, transferring acyl groups other than amino-acyl groups	GO:0009058//biosynthetic process	gi|168050886|ref|XP_001777888.1|/0/predicted protein [Physcomitrella patens subsp. patens]	TT4	AT5G13930.1	PF00195,PF02797			2.3.1.74	K00660	Chalcone and stilbene synthase family protein
Pp1s28_168V6.1|PACid:18048874	5.94439	6.31343	4.44427	8.27678	61.58	79.53	21.77	310.14	GO:0043231//intracellular membrane-bounded organelle	GO:0016838//carbon-oxygen lyase actchloronemaity, acting on phosphates	GO:0008652//cellular amino acid biosynthetic process;GO:0043650;GO:0019632	gi|168009830|ref|XP_001757608.1|/0/predicted protein [Physcomitrella patens subsp. patens]	EMB1144	AT1G48850.1	PF01264	PTHR21085	KOG4492			chorismate synthase, putatchloronemae / 5-enolpyruvylshikimate-3-phosphate phospholyase, putatchloronemae
Pp1s191_95V6.1|PACid:18044939	3.83693	3.70155	3.46858	5.95884	14.29	13.01	11.07	62.2	-	GO:0046914//transition metal ion binding;GO:0016491//oxidoreductase actchloronemaity	GO:0008152//metabolic process;GO:0031669//cellular response to nutrient levels;GO:0032502//developmental process	gi|168045919|ref|XP_001775423.1|/8.41699e-149/predicted protein [Physcomitrella patens subsp. patens]	-	AT3G50210.1	PF03171	PTHR10209	KOG0143		K06892	2-oxoglutarate (2OG) and Fe(II)-dependent oxygenase superfamily protein
Pp1s144_29V6.1|PACid:18067958	11.7867	11.7093	12.2185	15.0958	3533.05	3348.4	4765.76	35018	GO:0009532//plastid stroma	GO:0016671//oxidoreductase actchloronemaity, acting on sulfur group of donors, disulfide as acceptor	GO:0008152//metabolic process;GO:0006950//response to stress	gi|168038878|ref|XP_001771926.1|/2.33092e-75/predicted protein [Physcomitrella patens subsp. patens]	MSRB2	AT4G21860.3	PF01641	PTHR10173	KOG0856			methionine sulfoxide reductase B 2
Pp1s10_225V6.1|PACid:18071145	-3.32193	-1.47393	2.74846	5.95884	-	0.36	6.72	62.2	-	GO:0005506//iron ion binding;GO:0003824//catalytic actchloronemaity;GO:0016209//antioxidant actchloronemaity	GO:0008152//metabolic process;GO:0006950//response to stress	gi|168002158|ref|XP_001753781.1|/7.15982e-171/predicted protein [Physcomitrella patens subsp. patens]	-	AT3G17070.1	PF00141					Peroxidase family protein
Pp1s29_146V6.1|PACid:18066010	4.39985	4.22728	3.86394	6.68117	21.11	18.73	14.56	102.62	-	GO:0070567	GO:0008152//metabolic process	gi|168010217|ref|XP_001757801.1|/1.46536e-138/predicted protein [Physcomitrella patens subsp. patens]	CCT1	AT2G32260.1	PF01467	PTHR10739	KOG2804	2.7.7.15	K00968	phosphorylcholine cytidylyltransferase
Pp1s45_86V6.2|PACid:18066535	4.18349	3.10936	3.88753	6.22728	18.17	8.63	14.8	74.92	GO:0009534//chloroplast thylakoid;GO:0016020//membrane	GO:0046914//transition metal ion binding;GO:0003824//catalytic actchloronemaity	GO:0008152//metabolic process	gi|168016771|ref|XP_001760922.1|/7.25261e-146/predicted protein [Physcomitrella patens subsp. patens]	-	AT4G13010.1	PF00107	PTHR11695	KOG1198			Oxidoreductase, zinc-binding dehydrogenase family protein
Pp1s28_387V6.1|PACid:18048847	1.41684	2.41954	1.58015	5.57834	2.67	5.35	2.99	47.78	GO:0005743//mitochondrial inner membrane	GO:0030554//adenyl nucleotide binding;GO:0050136//NADH dehydrogenase (quinone) actchloronemaity	GO:0008152//metabolic process	gi|168009934|ref|XP_001757660.1|/0/predicted protein [Physcomitrella patens subsp. patens]	NDA1	AT1G07180.1	PF07992,PF00070	PTHR22915	KOG2495	1.6.99.3	K03885	alternatchloronemae NAD(P)H dehydrogenase 1
Pp1s90_3V6.1|PACid:18045477	-3.32193	-3.32193	1	5.93899	-	-	1	61.35	GO:0031224//intrinsic to membrane	GO:0030554//adenyl nucleotide binding;GO:0046914//transition metal ion binding;GO:0003824//catalytic actchloronemaity	GO:0008152//metabolic process	gi|168029244|ref|XP_001767136.1|/0/ferric reductase-like transmembrane component [Physcomitrella patens subsp. patens]	FRO6	AT5G49730.1	PF01794,PF08022	PTHR11972	KOG0039			ferric reduction oxidase 6
Pp1s463_13V6.1|PACid:18073591	3.32481	2.76765	3.80012	5.57834	10.02	6.81	13.93	47.78	-	GO:0016747//transferase actchloronemaity, transferring acyl groups other than amino-acyl groups	GO:0008152//metabolic process	gi|167997435|ref|XP_001751424.1|/0/predicted protein [Physcomitrella patens subsp. patens]	TT4	AT5G13930.1	PF00195,PF02797					Chalcone and stilbene synthase family protein
Pp1s34_206V6.5|PACid:18072436	-3.32193	-2.05889	4.39369	10.2122	-	0.24	21.02	1186.26	-	GO:0016747//transferase actchloronemaity, transferring acyl groups other than amino-acyl groups	GO:0008152//metabolic process	gi|156616909|gb|ABU87504.1|/0/alkylresorcinol synthase [Physcomitrella patens]	TT4	AT5G13930.1	PF00195,PF08545,PF02797,PF08541					Chalcone and stilbene synthase family protein
Pp1s4_55V6.1|PACid:18046684	1.55582	1.81967	-0.415038	6.28596	2.94	3.53	0.75	78.03	-	GO:0016491//oxidoreductase actchloronemaity;GO:0005506//iron ion binding	GO:0008152//metabolic process	gi|167999350|ref|XP_001752380.1|/0/predicted protein [Physcomitrella patens subsp. patens]	TT7	AT5G07990.1	PF00067	PTHR19383	KOG0156			Cytochrome P450 superfamily protein
Pp1s17_43V6.1|PACid:18058809	2.85	3.85499	1.45418	5.81404	7.21	14.47	2.74	56.26	GO:0009526//plastid envelope;GO:0009532//plastid stroma	GO:0005488//binding	GO:0008152//metabolic process	gi|168005111|ref|XP_001755254.1|/5.18548e-147/predicted protein [Physcomitrella patens subsp. patens]	-	AT4G31530.1		PTHR15020	KOG1502			NAD(P)-binding Rossmann-fold superfamily protein
Pp1s18_151V6.1|PACid:18040522	-0.915936	-3.32193	1.31615	5.50843	0.53	-	2.49	45.52	-	GO:0003824//catalytic actchloronemaity	GO:0008152//metabolic process	gi|168005802|ref|XP_001755599.1|/4.86717e-171/predicted protein [Physcomitrella patens subsp. patens]	-	AT3G06060.1	PF00106	PTHR19410	KOG1210			NAD(P)-binding Rossmann-fold superfamily protein
Pp1s223_38V6.1|PACid:18036594	-3.32193	-3.32193	1.99277	5.91217	-	-	3.98	60.22	GO:0044464//cell part	-	GO:0007047//cellular cell wall organization	gi|168050193|ref|XP_001777544.1|/1.46437e-140/predicted protein [Physcomitrella patens subsp. patens]	EXPA9	AT5G02260.1	PF03330,PF01357					expansin A9
Pp1s191_27V6.1|PACid:18044910	-3.32193	-3.32193	1.31615	5.18864	-	-	2.49	36.47	-	-	GO:0007047//cellular cell wall organization	gi|168045875|ref|XP_001775401.1|/2.95891e-137/predicted protein [Physcomitrella patens subsp. patens]	EXPA9	AT5G02260.1	PF03330,PF01357					expansin A9
Pp1s33_258V6.1|PACid:18056967	0.422233	-3.32193	1.31615	5.10811	1.34	-	2.49	34.49	-	-	GO:0007047//cellular cell wall organization	gi|168011989|ref|XP_001758685.1|/1.66452e-150/predicted protein [Physcomitrella patens subsp. patens]	EXPA9	AT5G02260.1	PF03330,PF01357					expansin A9
Pp1s60_159V6.1|PACid:18049175	3.2854	2.6893	1.63691	5.732	9.75	6.45	3.11	53.15	GO:0015630//microtubule cytoskeleton	GO:0003774//motor actchloronemaity;GO:0032559//adenyl ribonucleotide binding	GO:0007017//microtubule-based process	gi|168021510|ref|XP_001763284.1|/0/predicted protein [Physcomitrella patens subsp. patens]	KAC1	AT5G10470.1	PF00225	PTHR16012	KOG0242			kinesin like protein for actin based chloroplast movement 1
Pp1s3_191V6.3|PACid:18062632	7.60058	7.71438	6.49889	9.82847	194.09	210.02	90.44	909.21	GO:0005856//cytoskeleton	GO:0008092//cytoskeletal protein binding	GO:0007010//cytoskeleton organization	gi|167999149|ref|XP_001752280.1|/2.01559e-72/predicted protein [Physcomitrella patens subsp. patens]	PFN2	AT4G29350.1	PF00235	PTHR11604	KOG1755			profilin 2
Pp1s156_36V6.1|PACid:18041788	2.38128	1.60407	1.89918	4.87774	5.21	3.04	3.73	29.4	-	-	GO:0006972//hyperosmotic response	gi|168040834|ref|XP_001772898.1|/0/predicted protein [Physcomitrella patens subsp. patens]	SLT1	AT2G37570.1						HSP20-like chaperones superfamily protein
Pp1s1_535V6.4|PACid:18069532	-3.32193	-3.32193	2.80116	6.90195	-	-	6.97	119.59	GO:0009526//plastid envelope;GO:0031225//anchored to membrane	GO:0005372//water transmembrane transporter actchloronemaity	GO:0006970//response to osmotic stress;GO:0042044//fluid transport	gi|167997735|ref|XP_001751574.1|/1.44924e-168/predicted protein [Physcomitrella patens subsp. patens]	PIP1B	AT2G45960.1	PF00230	PTHR19139	KOG0223		K09872	plasma membrane intrinsic protein 1B
Pp1s235_24V6.1|PACid:18041736	1.18269	1.54597	2.69377	5.04789	2.27	2.92	6.47	33.08	GO:0043231//intracellular membrane-bounded organelle	GO:0046914//transition metal ion binding;GO:0003676//nucleic acid binding;GO:0001071	GO:0006970//response to osmotic stress;GO:0009639//response to red or far red light	gi|168068053|ref|XP_001785910.1|/2.07743e-102/predicted protein [Physcomitrella patens subsp. patens]	LZF1	AT1G78600.2	PF00643					light-regulated zinc finger protein 1
Pp1s35_260V6.1|PACid:18055358	2.79701	2.93734	3.1635	4.86394	6.95	7.66	8.96	29.12	GO:0043231//intracellular membrane-bounded organelle	GO:0016791//phosphatase actchloronemaity;GO:0005515//protein binding	GO:0006970//response to osmotic stress	gi|168012675|ref|XP_001759027.1|/0/predicted protein [Physcomitrella patens subsp. patens]	CPL4	AT5G58003.1	PF03031,PF00533	PTHR23081	KOG1605			C-terminal domain phosphatase-like 4
Pp1s41_162V6.1|PACid:18058210	4.60348	6.32876	4.4363	8.04625	24.31	80.38	21.65	264.34	GO:0009532//plastid stroma;GO:0009526//plastid envelope;GO:0005576//extracellular region	GO:0043169//cation binding;GO:0019203//carbohydrate phosphatase actchloronemaity	GO:0006952//defense response;GO:0005982//starch metabolic process;GO:0005985//sucrose metabolic process;GO:0015977//carbon fixation	gi|168015255|ref|XP_001760166.1|/0/predicted protein [Physcomitrella patens subsp. patens]	SBPASE	AT3G55800.1	PF00316	PTHR11556	KOG1458	3.1.3.37	K01100	sedoheptulose-bisphosphatase
Pp1s171_153V6.1|PACid:18056298	5.20438	4.15056	3.86394	7.00708	36.87	17.76	14.56	128.63	GO:0009570//chloroplast stroma	GO:0016832//aldehyde-lyase actchloronemaity	GO:0006950//response to stress;GO:0010038//response to metal ion;GO:0006007//glucose catabolic process	gi|168043179|ref|XP_001774063.1|/3.98572e-79/predicted protein [Physcomitrella patens subsp. patens]	-	AT5G03690.2	PF00274	PTHR11627				Aldolase superfamily protein
Pp1s245_98V6.1|PACid:18060995	3.22497	2.31904	3.27798	5.55244	9.35	4.99	9.7	46.93	GO:0009526//plastid envelope;GO:0009532//plastid stroma;GO:0005576//extracellular region	GO:0008483//transaminase actchloronemaity;GO:0048037//cofactor binding	GO:0006950//response to stress;GO:0010038//response to metal ion	gi|168068005|ref|XP_001785888.1|/0/predicted protein [Physcomitrella patens subsp. patens]	ASP5	AT4G31990.2	PF00155	PTHR11879				aspartate aminotransferase 5
Pp1s16_274V6.1|PACid:18055640	4.13996	4.07895	3.27798	6.15462	17.63	16.9	9.7	71.24	GO:0009534//chloroplast thylakoid	-	GO:0006950//response to stress;GO:0009642//response to light intensity;GO:0009767//photosynthetic electron transport chain	gi|168004782|ref|XP_001755090.1|/3.27601e-54/predicted protein [Physcomitrella patens subsp. patens]	PGR5	AT2G05620.1						proton gradient regulation 5
Pp1s326_16V6.1|PACid:18068106	4.94767	4.67469	3.3147	7.29637	30.86	25.54	9.95	157.19	GO:0005618//cell wall;GO:0031410//cytoplasmic vesicle	GO:0046872//metal ion binding;GO:0005543//phospholipid binding;GO:0005504//fatty acid binding	GO:0006950//response to stress;GO:0006810//transport;GO:0044238//primary metabolic process;GO:0010038//response to metal ion	gi|168060607|ref|XP_001782286.1|/1.0285e-148/predicted protein [Physcomitrella patens subsp. patens]	ACBP2	AT4G27780.1	PF00887,PF00023	PTHR23310				acyl-CoA binding protein 2
Pp1s97_204V6.1|PACid:18062281	1.41684	1.42223	3.3505	5.47216	2.67	2.68	10.2	44.39	-	-	GO:0006950//response to stress	gi|168030621|ref|XP_001767821.1|/4.37981e-106/predicted protein [Physcomitrella patens subsp. patens]	RCAR3	AT5G53160.2	PF10604					regulatory components of ABA receptor 3
Pp1s11_136V6.1|PACid:18048594	-3.32193	-3.32193	2.1635	8.94477	-	-	4.48	492.77	-	-	GO:0006950//response to stress	gi|168002335|ref|XP_001753869.1|/0/predicted protein [Physcomitrella patens subsp. patens]	MLP423	AT1G24020.2	PF00407,PF10604					MLP-like protein 423
Pp1s51_335V6.1|PACid:18051554	2.7115	3.63227	3.01614	5.26491	6.55	12.4	8.09	38.45	-	-	GO:0006950//response to stress	gi|168018851|ref|XP_001761959.1|/5.16067e-82/predicted protein [Physcomitrella patens subsp. patens]	MLP423	AT1G24020.2	PF00407,PF10604					MLP-like protein 423
Pp1s34_268V6.1|PACid:18072587	3.81044	3.28244	2.24184	5.9521	14.03	9.73	4.73	61.91	GO:0030117//membrane coat	GO:0035091//phosphoinositide binding;GO:0005515//protein binding	GO:0006901//vesicle coating	gi|168012446|ref|XP_001758913.1|/0/predicted protein [Physcomitrella patens subsp. patens]	-	AT2G01600.1	PF07651	PTHR22951				ENTH/ANTH/VHS superfamily protein
Pp1s109_214V6.1|PACid:18051356	3.78241	2.8679	3.2032	5.51728	13.76	7.3	9.21	45.8	GO:0030139//endocytic vesicle;GO:0016020//membrane	GO:0032561//guanyl ribonucleotide binding;GO:0005515//protein binding;GO:0017111//nucleoside-triphosphatase actchloronemaity	GO:0006897//endocytosis	gi|168033079|ref|XP_001769044.1|/0/predicted protein [Physcomitrella patens subsp. patens]	DL3	AT1G59610.1	PF00350,PF01926,PF01031,PF00169,PF02212	PTHR11566	KOG0446			dynamin-like 3
Pp1s143_133V6.3|PACid:18045749	-3.32193	-3.32193	0.454176	5.36737	-	-	1.37	41.28	GO:0016020//membrane	GO:0005215//transporter actchloronemaity	GO:0006857//oligopeptide transport	gi|168038849|ref|XP_001771912.1|/0/predicted protein [Physcomitrella patens subsp. patens]	PTR5	AT5G01180.1	PF07690,PF00854	PTHR11654	KOG1237			peptide transporter 5
Pp1s104_9V6.1|PACid:18044008	3.82375	3.79286	4.29719	7.52168	14.16	13.86	19.66	183.76	GO:0043231//intracellular membrane-bounded organelle	GO:0015556//C4-dicarboxylate transmembrane transporter actchloronemaity	GO:0006835//dicarboxylic acid transport;GO:0009987//cellular process;GO:0030001//metal ion transport	gi|168032116|ref|XP_001768565.1|/0/predicted protein [Physcomitrella patens subsp. patens]	TDT	AT5G47560.1	PF00939	PTHR10283	KOG1281		K14445	tonoplast dicarboxylate transporter
Pp1s24_173V6.1|PACid:18052519	3.30451	3.926	2.12102	5.58676	9.88	15.2	4.35	48.06	GO:0005774//vacuolar membrane	GO:0022857//transmembrane transporter actchloronemaity	GO:0006818//hydrogen transport	gi|168008140|ref|XP_001756765.1|/3.45655e-52/predicted protein [Physcomitrella patens subsp. patens]	VMA10	AT3G01390.1	PF03179	PTHR12713	KOG1772	3.6.3.14	K02152	vacuolar membrane ATPase 10
Pp1s315_43V6.1|PACid:18073064	5.0027	-0.713119	4.05918	8.13884	32.06	0.61	16.67	281.86	-	GO:0043169//cation binding	GO:0006812//cation transport	gi|168059935|ref|XP_001781955.1|/1.67135e-163/predicted protein [Physcomitrella patens subsp. patens]	-	AT3G56891.1	PF00403	PTHR22814	KOG1603			Heavy metal transport/detoxification superfamily protein
Pp1s77_55V6.1|PACid:18050190	4.65821	5.56773	6.12247	7.77919	25.25	47.43	69.67	219.67	-	GO:0043169//cation binding	GO:0006812//cation transport	gi|168026019|ref|XP_001765530.1|/0/predicted protein [Physcomitrella patens subsp. patens]	-	-	PF00403	PTHR22814	KOG1603
Pp1s23_306V6.2|PACid:18065613	5.2555	4.79961	5.14282	6.94556	38.2	27.85	35.33	123.26	-	GO:0043169//cation binding	GO:0006812//cation transport	gi|168007815|ref|XP_001756603.1|/1.7243e-80/predicted protein [Physcomitrella patens subsp. patens]	-	-	PF00403	PTHR22814	KOG1603
Pp1s123_30V6.1|PACid:18049654	5.36247	5.24108	3.29719	7.47435	41.14	37.82	9.83	177.83	GO:0031224//intrinsic to membrane	GO:0015298//solute:cation antiporter actchloronemaity	GO:0006811//ion transport	gi|168035539|ref|XP_001770267.1|/0/predicted protein [Physcomitrella patens subsp. patens]	CHX18	AT5G41610.1	PF00999,PF00582		KOG1650			cation/H+ exchanger 18
Pp1s48_57V6.3|PACid:18063738	0.0976108	4.74147	4.53978	6.34731	1.07	26.75	23.26	81.42	GO:0044464//cell part	-	GO:0006810//transport;GO:0006996//organelle organization	gi|168017760|ref|XP_001761415.1|/2.3012e-59/predicted protein [Physcomitrella patens subsp. patens]	-	-
Pp1s6_337V6.1|PACid:18039137	4.07296	2.95977	3.72137	6.12577	16.83	7.78	13.19	69.83	GO:0005773//vacuole;GO:0031090//organelle membrane;GO:0031224//intrinsic to membrane	GO:0046872//metal ion binding	GO:0006810//transport	gi|168000426|ref|XP_001752917.1|/0/predicted protein [Physcomitrella patens subsp. patens]	-	AT1G53210.1	PF01699,PF00036	PTHR10891				sodium/calcium exchanger family protein / calcium-binding EF hand family protein
Pp1s438_15V6.1|PACid:18043266	-1.88897	-3.32193	2.97085	5.31687	0.27	-	7.84	39.86	GO:0031224//intrinsic to membrane	GO:0022857//transmembrane transporter actchloronemaity	GO:0006810//transport	gi|168066225|ref|XP_001785042.1|/0/predicted protein [Physcomitrella patens subsp. patens]	MSS1	AT5G26340.1	PF00083,PF07690	PTHR11600	KOG0254			Major facilitator superfamily protein
Pp1s12_163V6.1|PACid:18048484	3.38128	1.54597	2.08066	4.99774	10.42	2.92	4.23	31.95	GO:0031224//intrinsic to membrane	GO:0022857//transmembrane transporter actchloronemaity	GO:0006810//transport	gi|168002956|ref|XP_001754179.1|/0/predicted protein [Physcomitrella patens subsp. patens]	TMT3	AT3G51490.2	PF00083,PF07690	PTHR11600	KOG0254			tonoplast monosaccharide transporter3
Pp1s338_12V6.1|PACid:18059178	6.61147	4.33557	6.17552	8.40982	97.78	20.19	72.28	340.1	GO:0031224//intrinsic to membrane	GO:0015405//P-P-bond-hydrolysis-drchloronemaen transmembrane transporter actchloronemaity;GO:0017111//nucleoside-triphosphatase actchloronemaity;GO:0032559//adenyl ribonucleotide binding	GO:0006810//transport	gi|168061447|ref|XP_001782700.1|/0/ATP-binding cassette transporter, subfamily B, member 12, group MDR/PGP protein PpABCB12 [Physcomitrella patens subsp. patens]	-	AT3G28345.1	PF00664,PF00005	PTHR19242	KOG0055			ABC transporter family protein
Pp1s15_321V6.1|PACid:18050493	2.82375	2.63227	2.27798	7.68321	7.08	6.2	4.85	205.53	GO:0031224//intrinsic to membrane	GO:0015101//organic cation transmembrane transporter actchloronemaity	GO:0006810//transport	gi|168004233|ref|XP_001754816.1|/0/predicted protein [Physcomitrella patens subsp. patens]	AMT2	AT2G38290.1	PF00909	PTHR11730	KOG0682			ammonium transporter 2
Pp1s21_315V6.1|PACid:18039443	3.16189	2.09085	1.31615	5.53481	8.95	4.26	2.49	46.36	GO:0031224//intrinsic to membrane	GO:0015075//ion transmembrane transporter actchloronemaity	GO:0006810//transport	gi|168006859|ref|XP_001756126.1|/0/predicted protein [Physcomitrella patens subsp. patens]	TPC1	AT4G03560.1	PF00520	PTHR10037				two-pore channel 1
Pp1s297_61V6.1|PACid:18046514	0.263034	2.35332	0.454176	6.18864	1.2	5.11	1.37	72.94	GO:0044464//cell part	GO:0005215//transporter actchloronemaity	GO:0006810//transport	gi|168058443|ref|XP_001781218.1|/0/predicted protein [Physcomitrella patens subsp. patens]	-	AT2G34190.1	PF00860	PTHR11119	KOG1292			Xanthine/uracil permease family protein
Pp1s7_434V6.2|PACid:18052002	-3.32193	1.04963	0.992768	5.24336	-	2.07	1.99	37.88	GO:0031224//intrinsic to membrane	GO:0005215//transporter actchloronemaity	GO:0006810//transport	gi|168000705|ref|XP_001753056.1|/0/predicted protein [Physcomitrella patens subsp. patens]	-	AT3G13050.1	PF00083,PF07690	PTHR11600	KOG0253			Major facilitator superfamily protein
Pp1s55_231V6.2|PACid:18063253	3.04963	3.30012	3.82579	5.51728	8.28	9.85	14.18	45.8	GO:0031410//cytoplasmic vesicle	-	GO:0006810//transport	gi|168019943|ref|XP_001762503.1|/0/predicted protein [Physcomitrella patens subsp. patens]	-	AT4G36790.1	PF07690	PTHR10074	KOG1330			Major facilitator superfamily protein
Pp1s293_16V6.2|PACid:18059366	3.488	3.68818	4.09085	7.6037	11.22	12.89	17.04	194.51	GO:0019866//organelle inner membrane;GO:0043231//intracellular membrane-bounded organelle;GO:0031224//intrinsic to membrane;GO:0044444//cytoplasmic part	-	GO:0006810//transport	gi|168058093|ref|XP_001781045.1|/0/predicted protein [Physcomitrella patens subsp. patens]	SHS1	AT4G32400.1	PF00153	PTHR11896	KOG0752			Mitochondrial substrate carrier family protein
Pp1s232_9V6.1|PACid:18070881	1.09761	-2.05889	3.73444	7.39172	2.14	0.24	13.31	167.93	GO:0019866//organelle inner membrane;GO:0031224//intrinsic to membrane	-	GO:0006810//transport	gi|168051246|ref|XP_001778066.1|/5.29753e-152/predicted protein [Physcomitrella patens subsp. patens]	DIC2	AT4G24570.1	PF00153	PTHR11896	KOG0759			dicarboxylate carrier 2
Pp1s64_75V6.1|PACid:18044595	-3.32193	-2.05889	1.58015	10.0028	-	0.24	2.99	1025.97	-	-	GO:0006810//transport	gi|168022654|ref|XP_001763854.1|/7.84528e-49/predicted protein [Physcomitrella patens subsp. patens]	-	AT3G18280.1	PF00234					Bifunctional inhibitor/lipid-transfer protein/seed storage 2S albumin superfamily protein
Pp1s136_71V6.1|PACid:18036720	-3.32193	3.0268	9.23419	11.1201	-	8.15	602.24	2225.8	-	-	GO:0006810//transport	gi|168037684|ref|XP_001771333.1|/1.0142e-53/predicted protein [Physcomitrella patens subsp. patens]	-	AT5G64080.1	PF00234					Bifunctional inhibitor/lipid-transfer protein/seed storage 2S albumin superfamily protein
Pp1s36_16V6.2|PACid:18053575	4.65019	3.58976	4.21257	6.57395	25.11	12.04	18.54	95.27	GO:0042579//microbody	GO:0046914//transition metal ion binding;GO:0016641//oxidoreductase actchloronemaity, acting on the CH-NH2 group of donors, oxygen as acceptor;GO:0048037//cofactor binding	GO:0006807//nitrogen compound metabolic process	gi|168013132|ref|XP_001759255.1|/0/predicted protein [Physcomitrella patens subsp. patens]	-	AT2G42490.1	PF02727,PF02728,PF01179	PTHR10638	KOG1186	1.4.3.21	K00276	Copper amine oxidase family protein
Pp1s83_241V6.1|PACid:18073582	4.29572	4.39506	3.06005	5.99118	19.64	21.04	8.34	63.61	GO:0044464//cell part	GO:0004721//phosphoprotein phosphatase actchloronemaity	GO:0006796//phosphate metabolic process;GO:0006464//protein modification process	gi|168027503|ref|XP_001766269.1|/8.25685e-138/predicted protein [Physcomitrella patens subsp. patens]	-	-	PF00782	PTHR10159
Pp1s199_2V6.1|PACid:18051292	3.11769	2.45154	3.65076	5.41583	8.68	5.47	12.56	42.69	GO:0009526//plastid envelope	GO:0003824//catalytic actchloronemaity	GO:0006787;GO:0044257//cellular protein catabolic process	gi|168046995|ref|XP_001775957.1|/0/predicted protein [Physcomitrella patens subsp. patens]	NYC1	AT4G13250.1	PF00106	PTHR19410	KOG0725	1.1.1.294	K13606	NAD(P)-binding Rossmann-fold superfamily protein
Pp1s157_51V6.1|PACid:18056660	1.90304	1.95977	2.54844	6.6327	3.74	3.89	5.85	99.23	GO:0043231//intracellular membrane-bounded organelle	-	GO:0006787;GO:0044257//cellular protein catabolic process	gi|168041023|ref|XP_001772992.1|/4.23573e-125/predicted protein [Physcomitrella patens subsp. patens]	-	AT4G11910.1
Pp1s22_310V6.1|PACid:18042681	5.40395	6.38664	5.5744	8.10517	42.34	83.67	47.65	275.36	GO:0009536//plastid	GO:0016903//oxidoreductase actchloronemaity, acting on the aldehyde or oxo group of donors;GO:0016744	GO:0006772//thiamin metabolic process;GO:0006721//terpenoid metabolic process	gi|168007322|ref|XP_001756357.1|/0/1-deoxyxylulose 5-phosphate synthase [Physcomitrella patens subsp. patens]	CLA1	AT4G15560.1	PF02779,PF02780	PTHR11624	KOG0523	2.2.1.7	K01662	Deoxyxylulose-5-phosphate synthase
Pp1s117_163V6.1|PACid:18074866	2.82375	2.57531	3.73444	5.34731	7.08	5.96	13.31	40.71	GO:0009536//plastid	GO:0004486//methylenetetrahydrofolate dehydrogenase actchloronemaity;GO:0019238//cyclohydrolase actchloronemaity	GO:0006760//folic acid and derchloronemaatchloronemae metabolic process	gi|168034457|ref|XP_001769729.1|/7.74816e-162/predicted protein [Physcomitrella patens subsp. patens]	-	AT4G00620.1	PF00763,PF02882	PTHR10025	KOG0089			Amino acid dehydrogenase family protein
Pp1s6_302V6.2|PACid:18038931	4.18349	4.06867	3.88753	5.90545	18.17	16.78	14.8	59.94	GO:0043231//intracellular membrane-bounded organelle	GO:0030554//adenyl nucleotide binding;GO:0004497//monooxygenase actchloronemaity	GO:0006743//ubiquinone metabolic process	gi|168000208|ref|XP_001752808.1|/0/predicted protein [Physcomitrella patens subsp. patens]	-	AT3G24200.2		PTHR13789	KOG3855	1.14.13.-	K06126	FAD/NAD(P)-binding oxidoreductase family protein
Pp1s178_104V6.1|PACid:18047342	-3.32193	-3.32193	5.36387	8.31311	-	-	41.18	318.05	-	GO:0004497//monooxygenase actchloronemaity;GO:0005506//iron ion binding	GO:0006714;GO:0009639//response to red or far red light;GO:0006950//response to stress	gi|168044242|ref|XP_001774591.1|/0/predicted protein [Physcomitrella patens subsp. patens]	CYP707A3	AT5G45340.1	PF00067	PTHR19383	KOG0157	1.14.13.93	K09843	cytochrome P450, family 707, subfamily A, polypeptide 3
Pp1s36_339V6.1|PACid:18053669	5.06738	4.30012	3.5008	7.58466	33.53	19.7	11.32	191.96	GO:0044464//cell part	GO:0046872//metal ion binding;GO:0004620//phospholipase actchloronemaity	GO:0006650//glycerophospholipid metabolic process	gi|168013110|ref|XP_001759244.1|/0/predicted protein [Physcomitrella patens subsp. patens]	PLDDELTA	AT4G35790.2	PF00168,PF00614,PF12357	PTHR18896	KOG1329			phospholipase D delta
Pp1s129_127V6.1|PACid:18059107	3.34341	2.74201	0.799087	5.04789	10.15	6.69	1.74	33.08	-	GO:0022892;GO:0016787//hydrolase actchloronemaity;GO:0004312//fatty acid synthase actchloronemaity	GO:0006631//fatty acid metabolic process	gi|168036485|ref|XP_001770737.1|/0/predicted protein [Physcomitrella patens subsp. patens]	-	AT4G13050.1	PF01643			3.1.2.-,3.1.2.14	K10782	Acyl-ACP thioesterase
Pp1s7_472V6.1|PACid:18051910	2.9279	0.286881	1.9486	5.33735	7.61	1.22	3.86	40.43	GO:0043231//intracellular membrane-bounded organelle	GO:0003676//nucleic acid binding;GO:0001071	GO:0006606//protein import into nucleus;GO:0048513//organ development;GO:0006351//transcription, DNA-dependent;GO:0009793//embryo development ending in seed dormancy	gi|168006813|ref|XP_001756103.1|/1.66834e-66/predicted protein [Physcomitrella patens subsp. patens]	-	AT2G33710.1	PF00847					Integrase-type DNA-binding superfamily protein
Pp1s279_58V6.1|PACid:18051195	3.55582	2.20789	3.33342	5.49025	11.76	4.62	10.08	44.95	GO:0031224//intrinsic to membrane	GO:0022892;GO:0016765//transferase actchloronemaity, transferring alkyl or aryl (other than methyl) groups	GO:0006596//polyamine biosynthetic process;GO:0006810//transport	gi|168056913|ref|XP_001780462.1|/0/predicted protein [Physcomitrella patens subsp. patens]	ACL5	AT5G19530.1	PF01564	PTHR11558		2.5.1.16	K00797	S-adenosyl-L-methionine-dependent methyltransferases superfamily protein
Pp1s37_150V6.1|PACid:18040110	3.39917	3.40327	2.72028	6.81404	10.55	10.58	6.59	112.52	-	GO:0016813//hydrolase actchloronemaity, acting on carbon-nitrogen (but not peptide) bonds, in linear amidines	GO:0006596//polyamine biosynthetic process	gi|168013874|ref|XP_001759490.1|/0/predicted protein [Physcomitrella patens subsp. patens]	EMB1873	AT5G08170.1	PF04371					porphyromonas-type peptidyl-arginine deiminase family protein
Pp1s43_67V6.1|PACid:18070344	4.38128	3.67469	4.62994	7.14027	20.84	12.77	24.76	141.07	GO:0044424//intracellular part	GO:0016840	GO:0006575//cellular amino acid derchloronemaatchloronemae metabolic process;GO:0006558//L-phenylalanine metabolic process	gi|168015915|ref|XP_001760495.1|/0/predicted protein [Physcomitrella patens subsp. patens]	PAL1	AT2G37040.1	PF00221		KOG0222	4.3.1.24	K10775	PHE ammonia lyase 1
Pp1s50_141V6.1|PACid:18059272	-0.577767	1.65992	2.3505	5.96532	0.67	3.16	5.1	62.48	GO:0044464//cell part	GO:0004673//protein histidine kinase actchloronemaity;GO:0004871//signal transducer actchloronemaity;GO:0032559//adenyl ribonucleotide binding	GO:0006468//protein amino acid phosphorylation;GO:0023060;GO:0006351//transcription, DNA-dependent	gi|88714405|gb|ABD49494.1|/0/cytokinin receptor 1 [Physcomitrella patens]	WOL	AT2G01830.2	PF03924,PF00512,PF02518,PF00072	PTHR23283	KOG0519	2.7.13.3	K14489	CHASE domain containing histidine kinase protein
Pp1s115_107V6.1|PACid:18060143	5.47508	4.16993	4.24108	7.15178	44.48	18	18.91	142.2	GO:0016020//membrane	GO:0004673//protein histidine kinase actchloronemaity;GO:0004871//signal transducer actchloronemaity;GO:0032559//adenyl ribonucleotide binding	GO:0006468//protein amino acid phosphorylation;GO:0023060;GO:0006351//transcription, DNA-dependent	gi|163644182|dbj|BAF95741.1|/0/ethylene receptor homolog [Physcomitrella patens]	ETR1	AT1G66340.1	PF01590,PF00512,PF02518,PF00072	PTHR23283	KOG0519			Signal transduction histidine kinase, hybrid-type, ethylene sensor
Pp1s164_65V6.1|PACid:18038244	2.55582	0.422233	3.10098	5.87774	5.88	1.34	8.58	58.8	GO:0044464//cell part	GO:0004673//protein histidine kinase actchloronemaity;GO:0004930//G-protein coupled receptor actchloronemaity;GO:0042802//identical protein binding;GO:0032559//adenyl ribonucleotide binding	GO:0006468//protein amino acid phosphorylation;GO:0010468//regulation of gene expression;GO:0007602//phototransduction;GO:0006351//transcription, DNA-dependent;GO:0050877//neurological system process	gi|168042146|ref|XP_001773550.1|/0/phytochrome 4 [Physcomitrella patens subsp. patens]	PHYB	AT2G18790.1	PF08446,PF01590,PF00360,PF00989,PF08448,PF00512,PF02518	PTHR23283			K12121	phytochrome B
Pp1s1_338V6.3|PACid:18069870	3.34341	3.08916	4.08066	6.26491	10.15	8.51	16.92	76.9	GO:0043231//intracellular membrane-bounded organelle;GO:0044425//membrane part	GO:0004673//protein histidine kinase actchloronemaity;GO:0004871//signal transducer actchloronemaity;GO:0032559//adenyl ribonucleotide binding	GO:0006468//protein amino acid phosphorylation;GO:0000160//two-component signal transduction system (phosphorelay);GO:0006351//transcription, DNA-dependent	gi|167997627|ref|XP_001751520.1|/0/ETR1 ethylene receptor [Physcomitrella patens subsp. patens]	ETR1	AT1G66340.1	PF01590,PF00512,PF02518,PF00072	PTHR23283	KOG0519			Signal transduction histidine kinase, hybrid-type, ethylene sensor
Pp1s121_98V6.1|PACid:18055376	4.11853	3.67469	3.80012	5.74739	17.37	12.77	13.93	53.72	-	GO:0004721//phosphoprotein phosphatase actchloronemaity	GO:0006464//protein modification process;GO:0006796//phosphate metabolic process;GO:0008033//tRNA processing	gi|168035177|ref|XP_001770087.1|/0/predicted protein [Physcomitrella patens subsp. patens]	PEN2	AT3G19420.1	PF10409	PTHR12305	KOG2283	3.1.3.67	K01110	PTEN 2
Pp1s651_2V6.2|PACid:18065403	7.3984	7.41979	6.94287	9.61464	168.71	171.23	123.03	783.96	GO:0031224//intrinsic to membrane;GO:0009534//chloroplast thylakoid;GO:0009522//photosystem I	GO:0046906//tetrapyrrole binding;GO:0043169//cation binding	GO:0006464//protein modification process;GO:0006091//generation of precursor metabolites and energy	gi|168068456|ref|XP_001786080.1|/3.98503e-152/predicted protein [Physcomitrella patens subsp. patens]	LHCA2	AT3G61470.1	PF00504	PTHR21649			K08908	photosystem I light harvesting complex gene 2
Pp1s19_13V6.1|PACid:18063496	9.59611	10.5734	9.781	12.2352	773.96	1523.77	879.78	4821.39	GO:0009521;GO:0031224//intrinsic to membrane;GO:0009534//chloroplast thylakoid	GO:0046906//tetrapyrrole binding;GO:0043169//cation binding	GO:0006464//protein modification process;GO:0006091//generation of precursor metabolites and energy	gi|168006129|ref|XP_001755762.1|/1.9084e-145/predicted protein [Physcomitrella patens subsp. patens]	LHCB2.1	AT2G05100.1	PF00504	PTHR21649			K08912	photosystem II light harvesting complex gene 2.1
Pp1s181_106V6.2|PACid:18040027	4.15137	3.70155	4.86344	7.05398	17.77	13.01	29.11	132.88	GO:0009570//chloroplast stroma	GO:0016301//kinase actchloronemaity;GO:0032559//adenyl ribonucleotide binding	GO:0006464//protein modification process	gi|168044585|ref|XP_001774761.1|/0/predicted protein [Physcomitrella patens subsp. patens]	-	AT4G31390.1	PF03109	PTHR10566	KOG1235			Protein kinase superfamily protein
Pp1s414_18V6.2|PACid:18064492	4.88996	5.83365	6.2878	8.02603	29.65	57.03	78.13	260.66	GO:0009536//plastid	GO:0016301//kinase actchloronemaity;GO:0032559//adenyl ribonucleotide binding	GO:0006464//protein modification process	gi|168065369|ref|XP_001784625.1|/0/predicted protein [Physcomitrella patens subsp. patens]	-	AT4G32250.2	PF00069	PTHR23257	KOG0198			Protein kinase superfamily protein
Pp1s38_96V6.1|PACid:18057983	3.36317	3.22651	4.54782	6.15462	10.29	9.36	23.39	71.24	-	GO:0016301//kinase actchloronemaity;GO:0032559//adenyl ribonucleotide binding	GO:0006464//protein modification process	gi|168014248|ref|XP_001759664.1|/2.61894e-149/predicted protein [Physcomitrella patens subsp. patens]	-	AT1G67720.1	PF00560,PF00069,PF07714	PTHR23258	KOG1187			Leucine-rich repeat protein kinase family protein
Pp1s480_11V6.1|PACid:18049579	2.45418	-0.713119	2.99277	4.89142	5.48	0.61	7.96	29.68	-	GO:0016301//kinase actchloronemaity;GO:0032559//adenyl ribonucleotide binding	GO:0006464//protein modification process	gi|168067251|ref|XP_001785536.1|/0/predicted protein [Physcomitrella patens subsp. patens]	-	AT2G45340.1	PF08263,PF00560,PF07714,PF00069	PTHR23258	KOG1187			Leucine-rich repeat protein kinase family protein
Pp1s210_89V6.1|PACid:18037492	2.0036	0.863938	3.06005	6.16048	4.01	1.82	8.34	71.53	-	GO:0004721//phosphoprotein phosphatase actchloronemaity	GO:0006464//protein modification process	gi|168048636|ref|XP_001776772.1|/0/predicted protein [Physcomitrella patens subsp. patens]	-	AT4G18593.1	PF00782	PTHR10159				dual specificity protein phosphatase-related
Pp1s378_42V6.1|PACid:18057572	2.9279	1.95977	2.66448	6.15462	7.61	3.89	6.34	71.24	GO:0044464//cell part	GO:0004672//protein kinase actchloronemaity;GO:0032559//adenyl ribonucleotide binding	GO:0006464//protein modification process	gi|168063758|ref|XP_001783836.1|/0/predicted protein [Physcomitrella patens subsp. patens]	-	AT1G06840.1	PF08263,PF00560,PF00069,PF07714	PTHR23258	KOG1187			Leucine-rich repeat protein kinase family protein
Pp1s392_39V6.1|PACid:18039764	4.04963	3.75489	2.63691	6.11998	16.56	13.5	6.22	69.55	GO:0043231//intracellular membrane-bounded organelle	GO:0004672//protein kinase actchloronemaity;GO:0032559//adenyl ribonucleotide binding	GO:0006464//protein modification process	gi|168064410|ref|XP_001784155.1|/0/predicted protein [Physcomitrella patens subsp. patens]	-	AT3G58760.1	PF00023,PF00069,PF07714	PTHR23257	KOG0192			Integrin-linked protein kinase family
Pp1s425_6V6.3|PACid:18068466	2.85	3.33485	2.51601	5.49921	7.21	10.09	5.72	45.23	GO:0043231//intracellular membrane-bounded organelle	GO:0004672//protein kinase actchloronemaity;GO:0032559//adenyl ribonucleotide binding	GO:0006464//protein modification process	gi|168065756|ref|XP_001784813.1|/0/predicted protein [Physcomitrella patens subsp. patens]	FC1	AT3G53570.1	PF00069	PTHR11295	KOG0671			FUS3-complementing gene 1
Pp1s19_140V6.2|PACid:18063575	3.0268	2.51601	3.38543	5.9521	8.15	5.72	10.45	61.91	-	GO:0004672//protein kinase actchloronemaity;GO:0032559//adenyl ribonucleotide binding	GO:0006464//protein modification process	gi|168006195|ref|XP_001755795.1|/1.19548e-146/predicted protein [Physcomitrella patens subsp. patens]	-	AT1G64300.2	PF00069,PF07714	PTHR23257	KOG0192			Protein kinase family protein
Pp1s226_14V6.1|PACid:18047014	1.852	1.81967	2.57773	5.18864	3.61	3.53	5.97	36.47	-	GO:0004672//protein kinase actchloronemaity;GO:0032559//adenyl ribonucleotide binding	GO:0006464//protein modification process	gi|168050648|ref|XP_001777770.1|/9.00059e-94/predicted protein [Physcomitrella patens subsp. patens]	-	AT1G64300.2	PF07714,PF00069,PF01419	PTHR23257	KOG0192			Protein kinase family protein
Pp1s30_162V6.1|PACid:18038631	-0.321928	-0.454032	2.89918	5.19967	0.8	0.73	7.46	36.75	-	GO:0004672//protein kinase actchloronemaity;GO:0032559//adenyl ribonucleotide binding	GO:0006464//protein modification process	gi|168010436|ref|XP_001757910.1|/0/predicted protein [Physcomitrella patens subsp. patens]	GRIK1	AT3G45240.2	PF00069,PF07714	PTHR22982	KOG0583			geminchloronemairus rep interacting kinase 1
Pp1s19_137V6.1|PACid:18063446	4.56316	3.0054	5.02104	6.61618	23.64	8.03	32.47	98.1	-	GO:0004672//protein kinase actchloronemaity;GO:0032559//adenyl ribonucleotide binding	GO:0006464//protein modification process	gi|168006191|ref|XP_001755793.1|/5.95262e-128/predicted protein [Physcomitrella patens subsp. patens]	-	AT1G64300.2	PF00069,PF07714,PF01419	PTHR23257	KOG0192			Protein kinase family protein
Pp1s216_61V6.1|PACid:18059408	2.79701	2.6893	2.03914	4.86394	6.95	6.45	4.11	29.12	-	GO:0004672//protein kinase actchloronemaity;GO:0032559//adenyl ribonucleotide binding	GO:0006464//protein modification process	gi|168049398|ref|XP_001777150.1|/2.93656e-176/predicted protein [Physcomitrella patens subsp. patens]	-	-		PTHR11909
Pp1s198_133V6.1|PACid:18067900	2.09424	0.963474	1.74846	5.32733	4.27	1.95	3.36	40.15	-	GO:0004672//protein kinase actchloronemaity;GO:0032559//adenyl ribonucleotide binding	GO:0006464//protein modification process	gi|168023539|ref|XP_001764295.1|/1.7847e-139/predicted protein [Physcomitrella patens subsp. patens]	-	AT1G49730.1	PF00069,PF07714	PTHR23258	KOG1187			Protein kinase superfamily protein
Pp1s64_46V6.1|PACid:18044528	3.04963	2.71589	1.1635	5.87086	8.28	6.57	2.24	58.52	GO:0031090//organelle membrane;GO:0043231//intracellular membrane-bounded organelle	GO:0030554//adenyl nucleotide binding;GO:0016667//oxidoreductase actchloronemaity, acting on sulfur group of donors	GO:0006457//protein folding	gi|168022644|ref|XP_001763849.1|/0/predicted protein [Physcomitrella patens subsp. patens]	ERO1	AT1G72280.1	PF04137	PTHR12613	KOG2608			endoplasmic reticulum oxidoreductins 1
Pp1s81_184V6.1|PACid:18068860	3.76871	3.58976	1.69153	6.56545	13.63	12.04	3.23	94.71	GO:0043231//intracellular membrane-bounded organelle;GO:0030529//ribonucleoprotein complex	GO:0003676//nucleic acid binding;GO:0016628//oxidoreductase actchloronemaity, acting on the CH-CH group of donors, NAD or NADP as acceptor	GO:0006412//translation;GO:0009856//pollination;GO:0008380//RNA splicing	gi|168027197|ref|XP_001766117.1|/0/predicted protein [Physcomitrella patens subsp. patens]	PTB2	AT5G53180.1	PF00076	PTHR11546	KOG1190			polypyrimidine tract-binding protein 2
Pp1s20_267V6.1|PACid:18057337	3.94111	3.81865	3.95884	5.88484	15.36	14.11	15.55	59.09	-	GO:0046914//transition metal ion binding;GO:0003723//RNA binding	GO:0006396//RNA processing;GO:0008283//cell proliferation	gi|168006630|ref|XP_001756012.1|/0/predicted protein [Physcomitrella patens subsp. patens]	SMP1	AT1G65660.1	PF11708	PTHR12942	KOG2560		K12819	Pre-mRNA splicing Prp18-interacting factor
Pp1s81_144V6.2|PACid:18068775	4.04963	2.6893	5.71067	7.32211	16.56	6.45	52.37	160.02	-	GO:0004871//signal transducer actchloronemaity	GO:0006351//transcription, DNA-dependent;GO:0023060	gi|168027173|ref|XP_001766105.1|/0/circadian clock protein PRR4 [Physcomitrella patens subsp. patens]	PRR7	AT5G02810.1	PF00072,PF06203	PTHR23283			K12129	pseudo-response regulator 7
Pp1s31_242V6.1|PACid:18071526	2.9542	3.13093	2.27798	5.01033	7.75	8.76	4.85	32.23	-	GO:0046914//transition metal ion binding;GO:0003676//nucleic acid binding	GO:0006351//transcription, DNA-dependent	gi|168011111|ref|XP_001758247.1|/0/predicted protein [Physcomitrella patens subsp. patens]	HSI2	AT2G30470.1	PF02362,PF07496					high-level expression of sugar-inducible gene 2
Pp1s136_127V6.1|PACid:18036822	4.06178	2.65992	4.5552	7.21907	16.7	6.32	23.51	148.99	GO:0043231//intracellular membrane-bounded organelle	GO:0008135//translation factor actchloronemaity, nucleic acid binding;GO:0030528//transcription regulator actchloronemaity	GO:0006351//transcription, DNA-dependent	gi|168037704|ref|XP_001771343.1|/0/predicted protein [Physcomitrella patens subsp. patens]	-	AT3G48050.2	PF01426,PF08711		KOG1886			BAH domain ;TFIIS helical bundle-like domain
Pp1s31_186V6.1|PACid:18071464	0.263034	-0.713119	0.31034	5.3067	1.2	0.61	1.24	39.58	GO:0043231//intracellular membrane-bounded organelle	GO:0008135//translation factor actchloronemaity, nucleic acid binding;GO:0030528//transcription regulator actchloronemaity	GO:0006351//transcription, DNA-dependent	gi|168010859|ref|XP_001758121.1|/0/predicted protein [Physcomitrella patens subsp. patens]	-	AT3G48050.1	PF01426,PF08711		KOG1886			BAH domain ;TFIIS helical bundle-like domain
Pp1s147_89V6.1|PACid:18053952	7.52309	7.53869	6.76792	9.13016	183.94	185.94	108.98	560.34	GO:0043231//intracellular membrane-bounded organelle	GO:0003677//DNA binding;GO:0001071;GO:0005515//protein binding	GO:0006351//transcription, DNA-dependent	gi|168039349|ref|XP_001772160.1|/0/predicted protein [Physcomitrella patens subsp. patens]	bZIP7	AT4G37730.1	PF07716,PF00170					basic leucine-zipper 7
Pp1s7_246V6.1|PACid:18051824	2.7115	3.66107	2.852	5.91217	6.55	12.65	7.22	60.22	GO:0043231//intracellular membrane-bounded organelle	GO:0003677//DNA binding;GO:0001071;GO:0005515//protein binding	GO:0006351//transcription, DNA-dependent	gi|168000857|ref|XP_001753132.1|/6.73764e-166/predicted protein [Physcomitrella patens subsp. patens]	bZIP2	AT2G18160.1	PF07716,PF00170					basic leucine-zipper 2
Pp1s117_23V6.1|PACid:18074785	0.555816	-3.32193	4.88801	6.5306	1.47	-	29.61	92.45	GO:0043231//intracellular membrane-bounded organelle	GO:0003676//nucleic acid binding;GO:0001071	GO:0006351//transcription, DNA-dependent	gi|168034291|ref|XP_001769646.1|/6.26786e-39/predicted protein [Physcomitrella patens subsp. patens]	TINY2	AT5G11590.1	PF00847				K09286	Integrase-type DNA-binding superfamily protein
Pp1s187_47V6.1|PACid:18039264	5.30524	4.13996	6.3572	8.26224	39.54	17.63	81.98	307.03	GO:0043231//intracellular membrane-bounded organelle	GO:0003676//nucleic acid binding;GO:0001071	GO:0006351//transcription, DNA-dependent	gi|168061246|ref|XP_001782601.1|/1.75137e-28/predicted protein [Physcomitrella patens subsp. patens]	-	AT4G39780.1	PF00847				K09286	Integrase-type DNA-binding superfamily protein
Pp1s296_7V6.1|PACid:18068402	5.75756	5.08958	2.87578	7.51057	54.1	34.05	7.34	182.35	GO:0043231//intracellular membrane-bounded organelle	GO:0003676//nucleic acid binding;GO:0001071	GO:0006351//transcription, DNA-dependent	gi|168058290|ref|XP_001781142.1|/0/predicted protein [Physcomitrella patens subsp. patens]	-	AT4G31060.1	PF00847					Integrase-type DNA-binding superfamily protein
Pp1s174_79V6.1|PACid:18038538	4.13996	3.45154	2.54844	5.80684	17.63	10.94	5.85	55.98	GO:0043231//intracellular membrane-bounded organelle	GO:0003676//nucleic acid binding;GO:0001071	GO:0006351//transcription, DNA-dependent	gi|168043648|ref|XP_001774296.1|/6.34659e-102/predicted protein [Physcomitrella patens subsp. patens]	RAP2.11	AT5G19790.1	PF00847					related to AP2 11
Pp1s123_154V6.1|PACid:18049603	4.58737	4.92029	4.67243	7.0354	24.04	30.28	25.5	131.18	GO:0044464//cell part	GO:0042623//ATPase actchloronemaity, coupled;GO:0032559//adenyl ribonucleotide binding	GO:0006259//DNA metabolic process	gi|168035513|ref|XP_001770254.1|/2.43478e-149/predicted protein [Physcomitrella patens subsp. patens]	-	AT5G14390.1		PTHR12277	KOG1552			alpha/beta-Hydrolases superfamily protein
Pp1s327_2V6.2|PACid:18049245	-3.32193	-1.02915	2.89918	8.29893	-	0.49	7.46	314.94	-	GO:0016788//hydrolase actchloronemaity, acting on ester bonds	GO:0006259//DNA metabolic process	gi|168060672|ref|XP_001782318.1|/2.33155e-160/predicted protein [Physcomitrella patens subsp. patens]	-	-
Pp1s2_368V6.1|PACid:18052943	5.9191	4.36107	5.82604	7.8392	60.51	20.55	56.73	229	-	GO:0004871//signal transducer actchloronemaity;GO:0016830//carbon-carbon lyase actchloronemaity	GO:0006259//DNA metabolic process	gi|167998114|ref|XP_001751763.1|/0/cryptochrome 1a [Physcomitrella patens subsp. patens]	CRY1	AT4G08920.1	PF00875,PF03441,PF12546	PTHR11455	KOG0133		K12118	cryptochrome 1
Pp1s2_374V6.1|PACid:18052660	2.9542	3.04789	3.12267	6.05398	7.75	8.27	8.71	66.44	-	GO:0004871//signal transducer actchloronemaity;GO:0016830//carbon-carbon lyase actchloronemaity	GO:0006259//DNA metabolic process	gi|167998494|ref|XP_001751953.1|/0/AtCRY1/HY4-like cryptochrome blue light photoreceptor protein [Physcomitrella patens subsp. patens]	CRY1	AT4G08920.1	PF00875,PF12546	PTHR11455				cryptochrome 1
Pp1s97_92V6.3|PACid:18062268	5.23036	5.20359	5.35931	7.36475	37.54	36.85	41.05	164.82	-	GO:0005506//iron ion binding	GO:0006091//generation of precursor metabolites and energy	gi|168030703|ref|XP_001767862.1|/1.23857e-90/predicted protein [Physcomitrella patens subsp. patens]	MAPR3	AT3G48890.1	PF00173	PTHR10281	KOG1110			membrane-associated progesterone binding protein 3
Pp1s134_173V6.1|PACid:18054780	1.34483	2.84197	2.12102	4.93216	2.54	7.17	4.35	30.53	-	GO:0004553//hydrolase actchloronemaity, hydrolyzing O-glycosyl compounds;GO:0030247//polysaccharide binding	GO:0006026	gi|168037360|ref|XP_001771172.1|/3.9298e-152/predicted protein [Physcomitrella patens subsp. patens]	-	AT1G02360.1	PF00187,PF00182	PTHR22595	KOG4742			Chitinase family protein
Pp1s47_110V6.1|PACid:18045156	2.90304	2.20789	4.15299	7.92392	7.48	4.62	17.79	242.85	-	GO:0016787//hydrolase actchloronemaity	GO:0005991//trehalose metabolic process	gi|134142848|gb|ABO61745.1|/0/trehalose-phosphatase 1 [Physcomitrella patens subsp. patens]	ATTPPA	AT5G51460.2	PF02358	PTHR10788				Haloacid dehalogenase-like hydrolase (HAD) superfamily protein
Pp1s223_59V6.1|PACid:18036568	4.5472	2.81762	4.76766	7.11114	23.38	7.05	27.24	138.25	GO:0031410//cytoplasmic vesicle	GO:0016160//amylase actchloronemaity;GO:0046872//metal ion binding	GO:0005985//sucrose metabolic process;GO:0005982//starch metabolic process	gi|168050271|ref|XP_001777583.1|/0/predicted protein [Physcomitrella patens subsp. patens]	AMY1	AT4G25000.1	PF07821	PTHR10357	KOG0471	3.2.1.1	K01176	alpha-amylase-like
Pp1s23_21V6.1|PACid:18065562	3.86394	3.46858	3.24031	5.60377	14.56	11.07	9.45	48.63	GO:0009532//plastid stroma;GO:0016020//membrane	GO:0016772//transferase actchloronemaity, transferring phosphorus-containing groups;GO:0016160//amylase actchloronemaity;GO:0043167//ion binding;GO:0032559//adenyl ribonucleotide binding	GO:0005982//starch metabolic process;GO:0009933//meristem structural organization;GO:0007167//enzyme linked receptor protein signaling pathway;GO:0010073//meristem maintenance;GO:0000023//maltose metabolic process;GO:0003006//reproductchloronemae developmental process;GO:0006950//response to stress;GO:0006464//protein modification process	gi|168007649|ref|XP_001756520.1|/0/predicted protein [Physcomitrella patens subsp. patens]	BAM1	AT3G23920.1	PF01373			3.2.1.2	K01177	beta-amylase 1
Pp1s100_191V6.1|PACid:18055760	2.82375	3.33485	1.852	5.69321	7.08	10.09	3.61	51.74	GO:0009532//plastid stroma	GO:0016160//amylase actchloronemaity;GO:0046872//metal ion binding	GO:0005982//starch metabolic process	gi|168031386|ref|XP_001768202.1|/0/predicted protein [Physcomitrella patens subsp. patens]	AMY3	AT1G69830.1	PF07821	PTHR10357	KOG0471			alpha-amylase-like 3
Pp1s199_73V6.2|PACid:18051227	4.26604	3.10936	4.36807	6.46744	19.24	8.63	20.65	88.49	-	GO:0005488//binding	GO:0003006//reproductchloronemae developmental process;GO:0040007//growth	gi|168047123|ref|XP_001776021.1|/0/predicted protein [Physcomitrella patens subsp. patens]	RAPTOR1	AT3G08850.1	PF02985,PF00400	PTHR12848	KOG1517			HEAT repeat ;WD domain, G-beta repeat protein protein
Pp1s7_56V6.1|PACid:18051772	3.75382	2.65992	2.82579	5.48123	13.49	6.32	7.09	44.67	GO:0009532//plastid stroma	GO:0046914//transition metal ion binding;GO:0003676//nucleic acid binding;GO:0042623//ATPase actchloronemaity, coupled;GO:0032559//adenyl ribonucleotide binding	GO:0003006//reproductchloronemae developmental process	gi|168000763|ref|XP_001753085.1|/0/predicted protein [Physcomitrella patens subsp. patens]	emb1138	AT5G26742.2	PF00270,PF00271,PF08152,PF00098	PTHR10967	KOG0331			DEAD box RNA helicase (RH3)
Pp1s205_27V6.1|PACid:18038189	3.72465	3.74201	0.903038	5.40633	13.22	13.38	1.87	42.41	GO:0043231//intracellular membrane-bounded organelle	GO:0008757//S-adenosylmethionine-dependent methyltransferase actchloronemaity	GO:0003002//regionalization;GO:0016049//cell growth;GO:0006694//steroid biosynthetic process;GO:0010948	gi|168047907|ref|XP_001776410.1|/0/predicted protein [Physcomitrella patens subsp. patens]	SMT2	AT1G20330.1	PF08241,PF08242,PF08498	PTHR10108	KOG1269	2.1.1.143	K08242	sterol methyltransferase 2
Pp1s134_26V6.1|PACid:18054760	3.14078	3.60407	2.12102	5.41583	8.82	12.16	4.35	42.69	GO:0016604//nuclear body;GO:0009536//plastid	-	GO:0000377//RNA splicing, via transesterification reactions with bulged adenosine as nucleophile;GO:0006950//response to stress	gi|168017939|ref|XP_001761504.1|/3.16501e-102/predicted protein [Physcomitrella patens subsp. patens]	U2A\'	AT1G09760.1	PF00560	PTHR10552	KOG1644		K11092	U2 small nuclear ribonucleoprotein A
Pp1s89_236V6.1|PACid:18046084	2.61824	3.64731	-2	5.56102	6.14	12.53	0.25	47.21	GO:0044424//intracellular part	GO:0030554//adenyl nucleotide binding;GO:0016616//oxidoreductase actchloronemaity, acting on the CH-OH group of donors, NAD or NADP as acceptor	GO:0000270//peptidoglycan metabolic process	gi|168029085|ref|XP_001767057.1|/0/predicted protein [Physcomitrella patens subsp. patens]	-	-	PF01565,PF02873	PTHR21071
Pp1s144_44V6.4|PACid:18067942	3.53854	3.56072	2.82579	7.25692	11.62	11.8	7.09	152.95	GO:0031224//intrinsic to membrane	GO:0015082//di-, tri-valent inorganic cation transmembrane transporter actchloronemaity	GO:0000041//transition metal ion transport	gi|168038888|ref|XP_001771931.1|/6.38339e-176/ZIP family transporter [Physcomitrella patens subsp. patens]	IRT3	AT1G60960.1	PF02535	PTHR11040	KOG1558			iron regulated transporter 3
Pp1s100_99V6.1|PACid:18055863	-3.32193	-3.32193	3.38543	5.39643	-	-	10.45	42.12	-	GO:0016758//transferase actchloronemaity, transferring hexosyl groups	GO:0000003//reproduction	gi|168059781|ref|XP_001781879.1|/2.71219e-102/predicted protein [Physcomitrella patens subsp. patens]	EXPB3	AT4G28250.1	PF03330,PF01357					expansin B3
Pp1s12_346V6.1|PACid:18048464	4.5472	4.56742	4.62234	6.66121	23.38	23.71	24.63	101.21	-	GO:0070011//peptidase actchloronemaity, acting on L-amino acid peptides	-	gi|168003044|ref|XP_001754223.1|/3.54048e-163/predicted protein [Physcomitrella patens subsp. patens]	-	AT5G04250.2	PF02338	PTHR12419				Cysteine proteinases superfamily protein
Pp1s153_138V6.1|PACid:18056238	2.61824	2.71589	4.19298	6.19417	6.14	6.57	18.29	73.22	GO:0044464//cell part	GO:0046914//transition metal ion binding	-	gi|168040329|ref|XP_001772647.1|/0/predicted protein [Physcomitrella patens subsp. patens]	TAF15b	AT5G58470.2	PF00641	PTHR23238				TBP-associated factor 15B
Pp1s97_109V6.1|PACid:18062255	5.34837	4.36947	3.60763	7.86394	40.74	20.67	12.19	232.96	GO:0044464//cell part	GO:0046914//transition metal ion binding	-	gi|168030717|ref|XP_001767869.1|/0/predicted protein [Physcomitrella patens subsp. patens]	COL4	AT5G24930.1	PF00643,PF06203		KOG1601			CONSTANS-like 4
Pp1s3_596V6.1|PACid:18062670	2.34483	2.24489	2.24184	5.21101	5.08	4.74	4.73	37.04	GO:0044464//cell part	GO:0046914//transition metal ion binding	-	gi|167999305|ref|XP_001752358.1|/1.96558e-150/predicted protein [Physcomitrella patens subsp. patens]	-	AT2G12646.1	PF00643,PF04640					PLATZ transcription factor family protein
Pp1s178_72V6.3|PACid:18047349	5.79286	4.46009	4.49313	7.85162	55.44	22.01	22.52	230.98	GO:0044464//cell part	GO:0046914//transition metal ion binding	-	gi|168044134|ref|XP_001774537.1|/0/predicted protein [Physcomitrella patens subsp. patens]	ARI8	AT1G65430.1	PF01485,PF00098,PF00641	PTHR11685	KOG1815			IBR domain-containing protein
Pp1s10_52V6.1|PACid:18071085	-3.32193	-1.02915	3.33342	7.01346	-	0.49	10.08	129.2	GO:0031224//intrinsic to membrane	GO:0046914//transition metal ion binding	-	gi|168002060|ref|XP_001753732.1|/7.1292e-64/predicted protein [Physcomitrella patens subsp. patens]	UCC1	AT2G32300.1	PF02298					uclacyanin 1
Pp1s97_167V6.2|PACid:18062243	2.61824	3.30012	0.31034	5.13175	6.14	9.85	1.24	35.06	-	GO:0046914//transition metal ion binding	-	gi|168030735|ref|XP_001767878.1|/2.25351e-114/predicted protein [Physcomitrella patens subsp. patens]	AL3	AT3G42790.1	PF12165,PF07649,PF00628	PTHR23123	KOG1632			alfin-like 3
Pp1s162_69V6.1|PACid:18043471	3.94111	3.31759	2.63691	6.06005	15.36	9.97	6.22	66.72	-	GO:0046914//transition metal ion binding	-	gi|168041804|ref|XP_001773380.1|/1.07802e-68/predicted protein [Physcomitrella patens subsp. patens]	-	AT5G24870.1	PF00097	PTHR22766				RING/U-box superfamily protein
Pp1s69_23V6.1|PACid:18049447	4.76818	4.83693	4.34199	7.4582	27.25	28.58	20.28	175.85	-	GO:0046872//metal ion binding	-	gi|116791032|gb|ABK25831.1|/3.62079e-48/unknown [Picea sitchensis]	RSZ33	AT2G37340.1	PF00076,PF00098	PTHR10548	KOG0107			arginine/serine-rich zinc knuckle-containing protein 33
Pp1s200_62V6.1|PACid:18041025	4.09592	3.93734	3.08066	6.98482	17.1	15.32	8.46	126.66	-	GO:0046872//metal ion binding	-	gi|168047262|ref|XP_001776090.1|/0/predicted protein [Physcomitrella patens subsp. patens]	VSR4	AT2G14720.2	PF02225,PF07645	PTHR22765	KOG3920			vacuolar sorting receptor 4
Pp1s195_2V6.1|PACid:18040296	3.55582	2.81762	2.57773	6.22188	11.76	7.05	5.97	74.64	-	GO:0046872//metal ion binding	-	gi|168046403|ref|XP_001775663.1|/0/predicted protein [Physcomitrella patens subsp. patens]	-	AT2G47850.2	PF00642	PTHR12272	KOG3741		K12572	Zinc finger C-x8-C-x5-C-x3-H type family protein
Pp1s149_18V6.1|PACid:18061399	3.47119	2.84197	2.48543	5.29646	11.09	7.17	5.6	39.3	-	GO:0046872//metal ion binding	-	gi|168039649|ref|XP_001772309.1|/0/predicted protein [Physcomitrella patens subsp. patens]	-	AT1G20760.1	PF00036	PTHR11216				Calcium-binding EF hand family protein
Pp1s263_59V6.1|PACid:18049801	3.76871	3.52982	4.34199	6.45352	13.63	11.55	20.28	87.64	GO:0016020//membrane;GO:0043231//intracellular membrane-bounded organelle	GO:0032561//guanyl ribonucleotide binding	-	gi|168054535|ref|XP_001779686.1|/8.82176e-102/Arl8-family small GTPase [Physcomitrella patens subsp. patens]	ARLA1D	AT5G67560.1	PF00025,PF08477,PF01926	PTHR11711	KOG0075		K07977	ADP-ribosylation factor-like A1D
Pp1s197_80V6.1|PACid:18043366	1.55582	2.98185	1.51602	5.67723	2.94	7.9	2.86	51.17	GO:0009536//plastid	GO:0032561//guanyl ribonucleotide binding	-	gi|168046695|ref|XP_001775808.1|/9.44713e-166/predicted protein [Physcomitrella patens subsp. patens]	-	AT4G02790.1	PF01926	PTHR11089	KOG2484			GTP-binding family protein
Pp1s273_65V6.1|PACid:18072233	-1.32193	0.286881	2.72028	5.28577	0.4	1.22	6.59	39.01	-	GO:0032561//guanyl ribonucleotide binding	-	gi|168056339|ref|XP_001780178.1|/9.28514e-172/predicted protein [Physcomitrella patens subsp. patens]	-	AT4G14290.1		PTHR12277	KOG1552			alpha/beta-Hydrolases superfamily protein
Pp1s35_178V6.1|PACid:18055326	1	-0.234465	-1	5.10811	2	0.85	0.5	34.49	-	GO:0019787//small conjugating protein ligase actchloronemaity;GO:0016741//transferase actchloronemaity, transferring one-carbon groups;GO:0046914//transition metal ion binding	-	gi|168012633|ref|XP_001759006.1|/0/predicted protein [Physcomitrella patens subsp. patens]	PRT6	AT5G02310.1	PF02207	PTHR21497	KOG1139			proteolysis 6
Pp1s330_18V6.1|PACid:18043308	3.53854	3.78031	3.27798	5.67723	11.62	13.74	9.7	51.17	GO:0044464//cell part	GO:0017111//nucleoside-triphosphatase actchloronemaity;GO:0032559//adenyl ribonucleotide binding	-	gi|168060865|ref|XP_001782413.1|/0/ATP-binding cassette transporter, subfamily G, member 6, group WBC protein PpABCG6 [Physcomitrella patens subsp. patens]	-	AT3G21090.1	PF00005,PF01061	PTHR19241	KOG0061			ABC-2 type transporter family protein
Pp1s378_41V6.1|PACid:18057570	1.41684	3.81865	2.69377	5.47216	2.67	14.11	6.47	44.39	GO:0009534//chloroplast thylakoid	GO:0017111//nucleoside-triphosphatase actchloronemaity;GO:0032559//adenyl ribonucleotide binding	-	gi|168063726|ref|XP_001783820.1|/0/predicted protein [Physcomitrella patens subsp. patens]	-	AT1G73110.1	PF00004		KOG0651			P-loop containing nucleoside triphosphate hydrolases superfamily protein
Pp1s150_90V6.1|PACid:18057526	2.87774	1.54597	2.69377	5.01033	7.35	2.92	6.47	32.23	-	GO:0017111//nucleoside-triphosphatase actchloronemaity;GO:0032559//adenyl ribonucleotide binding	-	gi|15242143|ref|NP_200556.1|/1.14911e-100/AAA-type ATPase family protein [Arabidopsis thaliana]	-	AT5G57480.1	PF00004	PTHR23070	KOG0743			P-loop containing nucleoside triphosphate hydrolases superfamily protein
Pp1s112_172V6.1|PACid:18064889	-3.32193	-3.32193	3.88753	1.76129	-	-	14.8	3.39	-	GO:0016837	-	gi|168033532|ref|XP_001769269.1|/0/predicted protein [Physcomitrella patens subsp. patens]	-	AT4G13710.1	PF00544			4.2.2.2	K01728	Pectin lyase-like superfamily protein
Pp1s10_316V6.1|PACid:18071023	-1.88897	-3.32193	-3.32193	4.9458	0.27	-	-	30.82	-	GO:0016811//hydrolase actchloronemaity, acting on carbon-nitrogen (but not peptide) bonds, in linear amides	-	gi|168002222|ref|XP_001753813.1|/4.96778e-166/predicted protein [Physcomitrella patens subsp. patens]	-	AT3G16150.1	PF01112	PTHR10188	KOG1592			N-terminal nucleophile aminohydrolases (Ntn hydrolases) superfamily protein
Pp1s116_27V6.1|PACid:18053024	2.55582	4.90881	-1.4344	7.42769	5.88	30.04	0.37	172.17	-	GO:0016788//hydrolase actchloronemaity, acting on ester bonds	-	gi|168034126|ref|XP_001769564.1|/1.53425e-145/predicted protein [Physcomitrella patens subsp. patens]	-	AT4G37470.1	PF00561	PTHR10992	KOG1454			alpha/beta-Hydrolases superfamily protein
Pp1s54_54V6.1|PACid:18067687	2.61824	5.15015	4.72083	7.1914	6.14	35.51	26.37	146.16	-	GO:0016787//hydrolase actchloronemaity;GO:0032559//adenyl ribonucleotide binding	-	gi|168019678|ref|XP_001762371.1|/0/predicted protein [Physcomitrella patens subsp. patens]	-	AT2G18330.1	PF00004	PTHR23077				AAA-type ATPase family protein
Pp1s87_19V6.1|PACid:18054308	2.04963	4.21801	5.11187	7.22178	4.14	18.61	34.58	149.27	GO:0043231//intracellular membrane-bounded organelle	GO:0016787//hydrolase actchloronemaity	-	gi|168002659|ref|XP_001754031.1|/2.6625e-131/predicted protein [Physcomitrella patens subsp. patens]	PAP3	AT1G14700.1	PF00149	PTHR10161	KOG2679			purple acid phosphatase 3
Pp1s60_236V6.2|PACid:18049085	3.82375	4.17951	4.30597	6.45812	14.16	18.12	19.78	87.92	-	GO:0016779//nucleotidyltransferase actchloronemaity	-	gi|168021720|ref|XP_001763389.1|/1.30832e-110/predicted protein [Physcomitrella patens subsp. patens]	-	AT2G40600.1	PF01661	PTHR11106	KOG2633			appr-1-p processing enzyme family protein
Pp1s248_48V6.1|PACid:18055013	4.23496	3.15056	3.33342	6.42526	18.83	8.88	10.08	85.94	GO:0042579//microbody	GO:0016772//transferase actchloronemaity, transferring phosphorus-containing groups	-	gi|168053102|ref|XP_001778977.1|/0/predicted protein [Physcomitrella patens subsp. patens]	PI4K GAMMA 4	AT2G46500.1	PF00240,PF11976,PF00454	PTHR10666	KOG2381			phosphoinositide 4-kinase gamma 4
Pp1s83_158V6.1|PACid:18073575	4.33414	4.76129	2.41954	6.97831	20.17	27.12	5.35	126.09	GO:0009536//plastid	GO:0016772//transferase actchloronemaity, transferring phosphorus-containing groups	-	gi|168027451|ref|XP_001766243.1|/0/predicted protein [Physcomitrella patens subsp. patens]	-	AT3G61080.1	PF03881,PF01636		KOG3021			Protein kinase superfamily protein
Pp1s17_153V6.1|PACid:18058780	1.90304	2.28096	4.22188	5.84273	3.74	4.86	18.66	57.39	GO:0031410//cytoplasmic vesicle	GO:0016741//transferase actchloronemaity, transferring one-carbon groups;GO:0008080//N-acetyltransferase actchloronemaity	-	gi|168005159|ref|XP_001755278.1|/1.13468e-87/predicted protein [Physcomitrella patens subsp. patens]	-	AT5G13780.1	PF00583	PTHR23091	KOG3235			Acyl-CoA N-acyltransferases (NAT) superfamily protein
Pp1s10_51V6.2|PACid:18071070	2.68032	2.98185	-1	5.47216	6.41	7.9	0.5	44.39	-	GO:0016740//transferase actchloronemaity	-	gi|168001842|ref|XP_001753623.1|/0/predicted protein [Physcomitrella patens subsp. patens]	GATL10	AT3G28340.1	PF01501					galacturonosyltransferase-like 10
Pp1s160_149V6.1|PACid:18068364	6.90629	4.58976	7.36484	8.97668	119.95	24.08	164.83	503.79	GO:0044464//cell part	GO:0016209//antioxidant actchloronemaity	-	gi|168041532|ref|XP_001773245.1|/0/predicted protein [Physcomitrella patens subsp. patens]	-	-
Pp1s33_126V6.1|PACid:18057022	2.41684	2.31904	2.63691	5.44427	5.34	4.99	6.22	43.54	GO:0044464//cell part	GO:0015645//fatty acid ligase actchloronemaity	-	gi|168011905|ref|XP_001758643.1|/0/predicted protein [Physcomitrella patens subsp. patens]	LACS7	AT5G27600.1	PF00501	PTHR11968	KOG1256	6.2.1.3	K01897	long-chain acyl-CoA synthetase 7
Pp1s65_100V6.1|PACid:18057667	-1.88897	-3.32193	1.45418	5.36737	0.27	-	2.74	41.28	GO:0016020//membrane	GO:0015405//P-P-bond-hydrolysis-drchloronemaen transmembrane transporter actchloronemaity;GO:0017111//nucleoside-triphosphatase actchloronemaity;GO:0032559//adenyl ribonucleotide binding	-	gi|168022899|ref|XP_001763976.1|/0/ATP-binding cassette transporter, subfamily G, member 4, group WBC protein PpABCG4 [Physcomitrella patens subsp. patens]	-	AT5G06530.1	PF00005,PF01061	PTHR19241	KOG0061			ABC-2 type transporter family protein
Pp1s72_49V6.1|PACid:18040646	0.0976108	-1.02915	4.17313	2.17632	1.07	0.49	18.04	4.52	-	GO:0008415//acyltransferase actchloronemaity	-	gi|168024956|ref|XP_001765001.1|/0/predicted protein [Physcomitrella patens subsp. patens]	GPAT6	AT2G38110.1	PF01553			2.3.1.15	K13508	glycerol-3-phosphate acyltransferase 6
Pp1s194_4V6.4|PACid:18058599	2.30451	3.22651	4.7939	7.14323	4.94	9.36	27.74	141.36	GO:0031410//cytoplasmic vesicle	GO:0005515//protein binding;GO:0032559//adenyl ribonucleotide binding	-	gi|168046234|ref|XP_001775579.1|/0/predicted protein [Physcomitrella patens subsp. patens]	-	AT2G32560.1	PF00646					F-box family protein
Pp1s56_150V6.1|PACid:18044391	3.79597	3.43563	4.92979	6.66519	13.89	10.82	30.48	101.49	GO:0042579//microbody	GO:0005515//protein binding	-	gi|168020420|ref|XP_001762741.1|/2.14066e-58/predicted protein [Physcomitrella patens subsp. patens]	-	AT3G43120.1	PF02519				K14488	SAUR-like auxin-responschloronemae protein family
Pp1s22_153V6.3|PACid:18042514	3.45286	2.76765	2.12102	5.94556	10.95	6.81	4.35	61.63	GO:0016020//membrane	GO:0005515//protein binding	-	gi|168007480|ref|XP_001756436.1|/0/predicted protein [Physcomitrella patens subsp. patens]	-	AT1G69060.1						Chaperone DnaJ-domain superfamily protein
Pp1s184_21V6.1|PACid:18065172	4.2854	4.36947	5.00988	6.60363	19.5	20.67	32.22	97.25	-	GO:0005515//protein binding	-	gi|168044918|ref|XP_001774926.1|/0/predicted protein [Physcomitrella patens subsp. patens]	IAA7	AT3G23050.1	PF02309				K14484	indole-3-acetic acid 7
Pp1s339_28V6.1|PACid:18054875	-1.32193	2.20789	3.63691	5.78477	0.4	4.62	12.44	55.13	-	GO:0005515//protein binding	-	gi|168061540|ref|XP_001782746.1|/2.0357e-29/predicted protein [Physcomitrella patens subsp. patens]	-	AT3G43120.1	PF02519					SAUR-like auxin-responschloronemae protein family
Pp1s27_368V6.1|PACid:18070764	-1.88897	-2.05889	-3.32193	4.9458	0.27	0.24	-	30.82	-	GO:0005506//iron ion binding	-	gi|168009293|ref|XP_001757340.1|/2.38513e-63/predicted protein [Physcomitrella patens subsp. patens]	CB5-D	AT5G48810.1	PF00173	PTHR19359	KOG0537			cytochrome B5 isoform D
Pp1s27_305V6.2|PACid:18070650	-3.32193	-3.32193	1.852	6.09022	-	-	3.61	68.13	-	GO:0005488//binding;GO:0003824//catalytic actchloronemaity	-	gi|168009483|ref|XP_001757435.1|/1.44276e-168/predicted protein [Physcomitrella patens subsp. patens]	-	AT2G34930.1	PF08263,PF00560	PTHR23258				disease resistance family protein / LRR family protein
Pp1s36_27V6.1|PACid:18053529	2.09424	1.60407	2.87578	4.83542	4.27	3.04	7.34	28.55	GO:0030529//ribonucleoprotein complex	GO:0005488//binding	-	gi|168012948|ref|XP_001759163.1|/5.65334e-148/predicted protein [Physcomitrella patens subsp. patens]	-	AT2G33510.1
Pp1s160_119V6.1|PACid:18068328	2.45418	2.38681	3.9241	5.56986	5.48	5.23	15.18	47.5	-	GO:0005488//binding	-	gi|168034640|ref|XP_001769820.1|/1.77477e-48/predicted protein [Physcomitrella patens subsp. patens]	-	AT5G15290.1	PF04535	PTHR11615:SF7				Uncharacterised protein family (UPF0497)
Pp1s36_68V6.1|PACid:18053645	-3.32193	-2.05889	2.60881	7.3067	-	0.24	6.1	158.32	-	GO:0005488//binding	-	gi|168012970|ref|XP_001759174.1|/9.21854e-170/predicted protein [Physcomitrella patens subsp. patens]	RLP51	AT4G18760.1	PF00560	PTHR23258				receptor like protein 51
Pp1s336_25V6.3|PACid:18071425	4.07296	4.49953	2.80116	6.22188	16.83	22.62	6.97	74.64	-	GO:0005488//binding	-	gi|168061341|ref|XP_001782648.1|/7.03707e-92/predicted protein [Physcomitrella patens subsp. patens]	CSDP1	AT4G36020.1	PF00098	PTHR23002:SF5				cold shock domain protein 1
Pp1s9_415V6.1|PACid:18048031	2.61824	3.0268	1	5.3067	6.14	8.15	1	39.58	-	GO:0005488//binding	-	gi|168001779|ref|XP_001753592.1|/0/predicted protein [Physcomitrella patens subsp. patens]	-	AT3G26730.1	PF07145,PF00097	PTHR23041				RING/U-box superfamily protein
Pp1s248_7V6.1|PACid:18055038	5.2555	2.98185	2.852	7.00079	38.2	7.9	7.22	128.07	-	GO:0005488//binding	-	gi|168026262|ref|XP_001765651.1|/0/predicted protein [Physcomitrella patens subsp. patens]	-	AT5G57710.1	PF07724	PTHR11638				Double Clp-N motif-containing P-loop nucleoside triphosphate hydrolases superfamily protein
Pp1s3_616V6.1|PACid:18062559	3.26604	3.08916	3.4019	5.32733	9.62	8.51	10.57	40.15	-	GO:0005488//binding	-	gi|168028169|ref|XP_001766601.1|/2.46587e-75/predicted protein [Physcomitrella patens subsp. patens]	-	AT5G65260.1	PF00076	PTHR23365	KOG4209		K14396	RNA-binding (RRM/RBD/RNP motifs) family protein
Pp1s66_193V6.2|PACid:18038310	2.7115	4.54535	4.74792	6.44427	6.55	23.35	26.87	87.08	-	GO:0004721//phosphoprotein phosphatase actchloronemaity	-	gi|168023242|ref|XP_001764147.1|/0/predicted protein [Physcomitrella patens subsp. patens]	-	AT3G16560.1	PF00481	PTHR13832	KOG0700			Protein phosphatase 2C family protein
Pp1s21_137V6.1|PACid:18039393	5.22497	5.02636	3.53232	6.93227	37.4	32.59	11.57	122.13	-	GO:0003824//catalytic actchloronemaity;GO:0000166//nucleotide binding	-	gi|168006765|ref|XP_001756079.1|/0/predicted protein [Physcomitrella patens subsp. patens]	-	-	PF00753,PF01613
Pp1s10_323V6.3|PACid:18071126	2.7115	1.8679	3.63691	5.32733	6.55	3.65	12.44	40.15	GO:0043231//intracellular membrane-bounded organelle	GO:0003824//catalytic actchloronemaity	-	gi|168001976|ref|XP_001753690.1|/0/predicted protein [Physcomitrella patens subsp. patens]	APY2	AT5G18280.1	PF01150	PTHR11782	KOG1385	3.6.1.5	K14641	apyrase 2
Pp1s241_102V6.2|PACid:18048257	3.52231	3.80632	3.53232	5.89166	11.49	13.99	11.57	59.37	-	GO:0003824//catalytic actchloronemaity	-	gi|168052259|ref|XP_001778568.1|/3.38398e-112/predicted protein [Physcomitrella patens subsp. patens]	-	AT3G23570.1	PF01738	PTHR17630	KOG3043			alpha/beta-Hydrolases superfamily protein
Pp1s159_32V6.2|PACid:18049776	3.73985	4.59694	3.18269	6.33735	13.36	24.2	9.08	80.86	GO:0043231//intracellular membrane-bounded organelle	GO:0003677//DNA binding	-	gi|116787154|gb|ABK24391.1|/1.73882e-49/unknown [Picea sitchensis]	NF-YC1	AT3G48590.1	PF00125,PF00808	PTHR10252	KOG1657			nuclear factor Y, subunit C1
Pp1s370_63V6.2|PACid:18042013	3.32481	1.28096	1.99277	5.62848	10.02	2.43	3.98	49.47	GO:0005622//intracellular	GO:0003677//DNA binding	-	gi|116787154|gb|ABK24391.1|/1.43835e-44/unknown [Picea sitchensis]	NF-YC4	AT5G63470.2	PF00125,PF00808	PTHR10252	KOG1657			nuclear factor Y, subunit C4
Pp1s138_60V6.1|PACid:18060503	7.97688	6.84599	7.80445	10.2156	251.93	115.04	223.55	1189.09	-	GO:0003676//nucleic acid binding;GO:0046914//transition metal ion binding	-	gi|168037934|ref|XP_001771457.1|/7.30298e-83/predicted protein [Physcomitrella patens subsp. patens]	-	AT4G12040.1	PF01754,PF01428	PTHR10634	KOG3173			A20/AN1-like zinc finger family protein
Pp1s59_351V6.1|PACid:18060107	2.45418	2.31904	1.9486	4.85	5.48	4.99	3.86	28.84	-	GO:0003676//nucleic acid binding;GO:0046872//metal ion binding	-	gi|168021243|ref|XP_001763151.1|/5.86939e-122/predicted protein [Physcomitrella patens subsp. patens]	-	AT3G12130.1	PF00642,PF00013	PTHR10288				KH domain-containing protein / zinc finger (CCCH type) family protein
Pp1s131_109V6.1|PACid:18045394	3.76871	2.60407	2.60881	5.55244	13.63	6.08	6.1	46.93	GO:0044464//cell part	GO:0003676//nucleic acid binding	-	gi|168023258|ref|XP_001764155.1|/3.16185e-165/ARID/BRIGHT DNA-binding domain-containing protein [Physcomitrella patens subsp. patens]	-	AT1G76510.1	PF01388					ARID/BRIGHT DNA-binding domain-containing protein
Pp1s150_52V6.1|PACid:18057486	4.19377	4.58256	3.26003	7.11114	18.3	23.96	9.58	138.25	GO:0043231//intracellular membrane-bounded organelle	GO:0003676//nucleic acid binding	-	gi|168039966|ref|XP_001772467.1|/1.21888e-124/predicted protein [Physcomitrella patens subsp. patens]	MBD10	AT1G15340.1	PF01429					methyl-CPG-binding domain 10
Pp1s86_197V6.1|PACid:18071971	3.488	2.98185	2.89918	5.23266	11.22	7.9	7.46	37.6	-	GO:0003676//nucleic acid binding	-	gi|168028390|ref|XP_001766711.1|/9.47762e-99/predicted protein [Physcomitrella patens subsp. patens]	HUA1	AT3G12680.1	PF00642	PTHR12620				floral homeotic protein (HUA1)
Pp1s236_30V6.1|PACid:18068942	-3.32193	-3.32193	1.31615	5.31687	-	-	2.49	39.86	GO:0044464//cell part	-	-	gi|168051722|ref|XP_001778302.1|/0/predicted protein [Physcomitrella patens subsp. patens]	-	AT5G41250.1	PF03016	PTHR11062	KOG1021			Exostosin family protein
Pp1s4_236V6.1|PACid:18046840	-3.32193	-3.32193	-0.415038	5.58676	-	-	0.75	48.06	GO:0044464//cell part	-	-	gi|167999414|ref|XP_001752412.1|/4.01877e-67/predicted protein [Physcomitrella patens subsp. patens]	-	-
Pp1s46_43V6.1|PACid:18059696	2.68032	0.659925	2.774	6.40139	6.41	1.58	6.84	84.53	GO:0044464//cell part	-	-	gi|168017058|ref|XP_001761065.1|/5.68385e-152/predicted protein [Physcomitrella patens subsp. patens]	WAT1	AT1G75500.1	PF00892					Walls Are Thin 1
Pp1s452_10V6.1|PACid:18073053	1.41684	2.79286	1.1635	5.47216	2.67	6.93	2.24	44.39	GO:0044464//cell part	-	-	gi|168066608|ref|XP_001785227.1|/1.24893e-73/predicted protein [Physcomitrella patens subsp. patens]	YLMG2	AT5G21920.1	PF02325				K02221	YGGT family protein
Pp1s295_28V6.1|PACid:18062787	4.83744	4.57531	3.851	6.48575	28.59	23.84	14.43	89.62	GO:0044464//cell part	-	-	gi|168058251|ref|XP_001781123.1|/1.66627e-143/predicted protein [Physcomitrella patens subsp. patens]	TOM3	AT2G02180.1	PF06454					tobamovirus multiplication protein 3
Pp1s355_64V6.1|PACid:18061239	2.38128	1.48543	0.992768	4.86394	5.21	2.8	1.99	29.12	GO:0044464//cell part	-	-	gi|168062422|ref|XP_001783179.1|/0/predicted protein [Physcomitrella patens subsp. patens]	-	AT4G14240.1	PF01595,PF00571	PTHR12064	KOG2118			CBS domain-containing protein with a domain of unknown function (DUF21)
Pp1s140_138V6.1|PACid:18059570	1.41684	0.765535	-3.32193	5.06005	2.67	1.7	-	33.36	GO:0044464//cell part	-	-	gi|168038286|ref|XP_001771632.1|/0/predicted protein [Physcomitrella patens subsp. patens]	-	AT5G35460.1	PF10998		KOG2895
Pp1s88_5V6.1|PACid:18064113	3.78241	3.20789	3.2032	5.43496	13.76	9.24	9.21	43.26	GO:0044464//cell part	-	-	gi|168062422|ref|XP_001783179.1|/4.15994e-158/predicted protein [Physcomitrella patens subsp. patens]	-	AT4G14240.1	PF01595,PF00571	PTHR12064	KOG2118			CBS domain-containing protein with a domain of unknown function (DUF21)
Pp1s189_34V6.3|PACid:18056780	4.61176	2.95977	5.32409	7.29893	24.45	7.78	40.06	157.47	GO:0044434	-	-	gi|168045663|ref|XP_001775296.1|/0/predicted protein [Physcomitrella patens subsp. patens]	-	AT2G34460.1	PF02254	PTHR10366	KOG4744			NAD(P)-binding Rossmann-fold superfamily protein
Pp1s83_237V6.2|PACid:18073445	2.9782	2.54597	3.51728	5.85699	7.88	5.84	11.45	57.96	GO:0043231//intracellular membrane-bounded organelle	-	-	gi|168027499|ref|XP_001766267.1|/0/predicted protein [Physcomitrella patens subsp. patens]	-	-		PTHR14270
Pp1s81_201V6.1|PACid:18068856	4.80323	4.49185	3.90014	6.61618	27.92	22.5	14.93	98.1	GO:0043231//intracellular membrane-bounded organelle	-	-	gi|168027063|ref|XP_001766050.1|/8.88336e-148/predicted protein [Physcomitrella patens subsp. patens]	-	AT2G34620.1	PF02536	PTHR13068				Mitochondrial transcription termination factor family protein
Pp1s263_35V6.1|PACid:18049787	3.18269	3.33485	2.41954	5.58676	9.08	10.09	5.35	48.06	GO:0043231//intracellular membrane-bounded organelle	-	-	gi|168054583|ref|XP_001779710.1|/5.43027e-150/predicted protein [Physcomitrella patens subsp. patens]	-	AT5G27290.1
Pp1s35_50V6.1|PACid:18055293	2.90304	2.65992	2.31615	5.04789	7.48	6.32	4.98	33.08	GO:0043231//intracellular membrane-bounded organelle	-	-	gi|168012579|ref|XP_001758979.1|/8.80865e-109/predicted protein [Physcomitrella patens subsp. patens]	-	AT3G56210.1	PF00514	PTHR23315:SF7				ARM repeat superfamily protein
Pp1s91_91V6.1|PACid:18073169	2.76765	4.78031	2.24184	6.76235	6.81	27.48	4.73	108.56	GO:0043231//intracellular membrane-bounded organelle	-	-	gi|168029403|ref|XP_001767215.1|/7.50481e-66/predicted protein [Physcomitrella patens subsp. patens]	-	AT4G22830.2	PF10693
Pp1s11_337V6.1|PACid:18048657	4.76818	3.93734	3.26003	7.10518	27.25	15.32	9.58	137.68	GO:0043231//intracellular membrane-bounded organelle	-	-	gi|168002431|ref|XP_001753917.1|/5.55136e-125/EIN3b transcription factor [Physcomitrella patens subsp. patens]	EIN3	AT3G20770.1	PF04873					Ethylene insensitive 3 family protein
Pp1s120_106V6.1|PACid:18069233	5.07296	4.10014	4.70044	6.87443	33.66	17.15	9.58	117.33	GO:0043231//intracellular membrane-bounded organelle	-	-	gi|168034970|ref|XP_001769984.1|/5.62309e-169/predicted protein [Physcomitrella patens subsp. patens]	-	AT4G17840.1	PF02517
Pp1s114_33V6.2|PACid:18037280	4.29572	5.08449	4.60763	7.59947	19.64	33.93	9.58	193.94	GO:0031410//cytoplasmic vesicle;GO:0043231//intracellular membrane-bounded organelle	-	-	gi|168033714|ref|XP_001769359.1|/3.96564e-134/predicted protein [Physcomitrella patens subsp. patens]	-	AT1G07080.1	PF03227	PTHR13234	KOG3160			Thioredoxin superfamily protein
Pp1s100_231V6.2|PACid:18055816	-1.88897	-3.32193	-1.4344	5.14323	0.27	-	9.58	35.34	GO:0031410//cytoplasmic vesicle	-	-	gi|168031290|ref|XP_001768154.1|/1.48385e-101/predicted protein [Physcomitrella patens subsp. patens]	WR3	AT5G50200.1						nitrate transmembrane transporters
Pp1s194_186V6.1|PACid:18058611	-3.32193	-1.02915	3.48543	6.01033	-	0.49	9.58	64.46	GO:0031225//anchored to membrane	-	-	gi|168046298|ref|XP_001775611.1|/3.88731e-72/predicted protein [Physcomitrella patens subsp. patens]	-	AT3G06035.1						Glycoprotein membrane precursor GPI-anchored
Pp1s300_58V6.1|PACid:18041960	2.34483	1.91456	3.46858	5.15462	5.08	3.77	9.58	35.62	GO:0031224//intrinsic to membrane;GO:0043231//intracellular membrane-bounded organelle	-	-	gi|168058666|ref|XP_001781328.1|/0/predicted protein [Physcomitrella patens subsp. patens]	-	AT3G30390.2	PF01490	PTHR22950	KOG1305			Transmembrane amino acid transporter family protein
Pp1s30_293V6.1|PACid:18038698	4.51349	4.10014	3.45286	6.12577	22.84	17.15	9.58	69.83	GO:0031224//intrinsic to membrane;GO:0031410//cytoplasmic vesicle	-	-	gi|168010512|ref|XP_001757948.1|/0/predicted protein [Physcomitrella patens subsp. patens]	-	AT1G72480.1	PF06814	PTHR21229	KOG2568			Lung seven transmembrane receptor family protein
Pp1s79_119V6.1|PACid:18043763	5.62322	4.0045	4.82579	7.3869	49.29	16.05	9.58	167.37	GO:0031224//intrinsic to membrane;GO:0009536//plastid	-	-	gi|168026637|ref|XP_001765838.1|/2.44554e-132/predicted protein [Physcomitrella patens subsp. patens]	-	AT1G52870.2	PF04117	PTHR11266	KOG1944			Peroxisomal membrane 22 kDa (Mpv17/PMP22) family protein
Pp1s191_108V6.1|PACid:18044911	1.49057	-0.234465	1.58015	5.02281	2.81	0.85	9.58	32.51	GO:0031224//intrinsic to membrane	-	-	gi|168045987|ref|XP_001775457.1|/2.29028e-169/predicted protein [Physcomitrella patens subsp. patens]	-	AT5G13760.1	PF04515	PTHR12385	KOG1362			Plasma-membrane choline transporter family protein
Pp1s123_24V6.1|PACid:18049616	-3.32193	2.09085	1	5.11977	-	4.26	9.58	34.77	GO:0031224//intrinsic to membrane	-	-	gi|168035535|ref|XP_001770265.1|/9.28418e-155/predicted protein [Physcomitrella patens subsp. patens]	-	AT1G08230.2	PF01490	PTHR22950	KOG1303			Transmembrane amino acid transporter family protein
Pp1s403_10V6.1|PACid:18039807	1.90304	-3.32193	-3.32193	5.67723	3.74	-	9.58	51.17	GO:0031224//intrinsic to membrane	-	-	gi|168064899|ref|XP_001784395.1|/1.08989e-69/predicted protein [Physcomitrella patens subsp. patens]	TSPO	AT2G47770.1	PF03073	PTHR10057	KOG3797		K05770	TSPO(outer membrane tryptophan-rich sensory protein)-related
Pp1s69_198V6.1|PACid:18049548	3.96625	4.72846	3.14241	6.42055	15.63	26.51	9.58	85.66	GO:0030312//external encapsulating structure;GO:0043231//intracellular membrane-bounded organelle	-	-	gi|168024251|ref|XP_001764650.1|/3.79378e-78/predicted protein [Physcomitrella patens subsp. patens]	-	AT3G11780.1	PF02221	PTHR11306	KOG4680			MD-2-related lipid recognition domain-containing protein / ML domain-containing protein
Pp1s34_185V6.3|PACid:18072530	1.79494	0.659925	-0.415038	4.86394	3.47	1.58	9.58	29.12	GO:0030312//external encapsulating structure	-	-	gi|168012400|ref|XP_001758890.1|/0/predicted protein [Physcomitrella patens subsp. patens]	-	AT2G41770.1						Protein of unknown function (DUF288)
Pp1s49_145V6.1|PACid:18041330	4.62702	3.99367	4.89385	6.82133	24.71	15.93	9.58	113.09	GO:0016020//membrane	-	-	gi|296081876|emb|CBI20881.3|/3.74243e-85/unnamed protein product [Vitis vinifera]	-	AT4G32760.2	PF00790,PF03127	PTHR13856	KOG1087			ENTH/VHS/GAT family protein
Pp1s65_78V6.1|PACid:18057604	1.95233	2.76765	1.45418	4.86394	3.87	6.81	9.58	29.12	GO:0016020//membrane	-	-	gi|168022893|ref|XP_001763973.1|/0/predicted protein [Physcomitrella patens subsp. patens]	-	AT4G12070.1
Pp1s348_22V6.2|PACid:18063800	4.35332	5.99662	5.51665	7.85512	20.44	63.85	9.58	231.54	GO:0009570//chloroplast stroma	-	-	gi|168062051|ref|XP_001782997.1|/1.43853e-95/predicted protein [Physcomitrella patens subsp. patens]	-	AT2G42130.4						Plastid-lipid associated protein PAP / fibrillin family protein
Pp1s182_27V6.2|PACid:18052129	1.49057	1.7137	-2	5.14323	2.81	3.28	9.58	35.34	GO:0009534//chloroplast thylakoid	-	-	gi|168044668|ref|XP_001774802.1|/7.70744e-86/predicted protein [Physcomitrella patens subsp. patens]	-	AT2G42975.1
Pp1s131_104V6.1|PACid:18045349	5.05007	5.4522	3.94767	7.18299	33.13	43.78	9.58	145.31	GO:0009526//plastid envelope	-	-	gi|168036815|ref|XP_001770901.1|/1.10643e-121/predicted protein [Physcomitrella patens subsp. patens]	-	AT5G42960.1
Pp1s35_206V6.1|PACid:18055346	3.24489	3.30012	2.87578	4.90545	9.48	9.85	9.58	29.97	GO:0009526//plastid envelope	-	-	gi|168012645|ref|XP_001759012.1|/0/predicted protein [Physcomitrella patens subsp. patens]	-	AT5G38520.1	PF12146,PF00561	PTHR10992	KOG1454			alpha/beta-Hydrolases superfamily protein
Pp1s150_58V6.4|PACid:18057494	2.55582	3.76765	2.69377	5.74739	5.88	13.62	9.58	53.72	GO:0005856//cytoskeleton;GO:0044444//cytoplasmic part	-	-	gi|168039970|ref|XP_001772469.1|/0/predicted protein [Physcomitrella patens subsp. patens]	TON1A	AT3G55000.1	PF09398	PTHR15431				tonneau family protein
Pp1s193_62V6.1|PACid:18039887	4.27575	4.16028	1.45418	5.86394	19.37	17.88	9.58	58.24	GO:0005618//cell wall;GO:0031224//intrinsic to membrane;GO:0031410//cytoplasmic vesicle;GO:0043231//intracellular membrane-bounded organelle	-	-	gi|168046167|ref|XP_001775546.1|/0/predicted protein [Physcomitrella patens subsp. patens]	-	AT2G01970.1	PF02990	PTHR10766	KOG1277			Endomembrane protein 70 protein family
Pp1s6_134V6.2|PACid:18039118	3.34341	2.79286	3.83895	5.98482	10.15	6.93	9.58	63.33	-	-	-	gi|168000326|ref|XP_001752867.1|/1.72403e-132/predicted protein [Physcomitrella patens subsp. patens]	DEAR2	AT5G67190.1	PF00847					DREB and EAR motif protein 2
Pp1s4_369V6.1|PACid:18046762	2.55582	1.91456	2.99277	5.8212	5.88	3.77	9.58	56.54	-	-	-	gi|167999474|ref|XP_001752442.1|/1.78774e-18/predicted protein [Physcomitrella patens subsp. patens]	-	-
Pp1s6_348V6.1|PACid:18039055	0.422233	-0.454032	2.1635	4.97177	1.34	0.73	9.58	31.38	-	-	-	gi|168000234|ref|XP_001752821.1|/0/predicted protein [Physcomitrella patens subsp. patens]	PUB25	AT3G19380.1	PF00514					plant U-box 25
Pp1s98_113V6.1|PACid:18070529	-0.321928	-3.32193	1.45418	6.85686	0.8	-	9.58	115.91	-	-	-	gi|168030958|ref|XP_001767989.1|/2.72335e-58/predicted protein [Physcomitrella patens subsp. patens]	CCS	AT1G12520.1	PF00080	PTHR10003	KOG0441			copper chaperone for SOD1
Pp1s66_68V6.1|PACid:18038416	-0.577767	-0.234465	1.74846	5.66931	0.67	0.85	9.58	50.89	-	-	-	gi|168023176|ref|XP_001764114.1|/0/predicted protein [Physcomitrella patens subsp. patens]	-	-
Pp1s54_286V6.2|PACid:18067613	-3.32193	-3.32193	3.69377	6.81044	-	-	9.58	112.24	-	-	-	gi|168019626|ref|XP_001762345.1|/4.74971e-72/predicted protein [Physcomitrella patens subsp. patens]	-	-
Pp1s123_38V6.2|PACid:18049638	-3.32193	-3.32193	2.57773	5.67723	-	-	9.58	51.17	-	-	-	gi|168035445|ref|XP_001770220.1|/1.16424e-111/predicted protein [Physcomitrella patens subsp. patens]	-	AT1G78780.2						pathogenesis-related family protein
Pp1s358_14V6.1|PACid:18045659	-3.32193	-3.32193	3.3505	6.52607	-	-	9.58	92.16	-	-	-	gi|168062611|ref|XP_001783272.1|/1.82311e-46/predicted protein [Physcomitrella patens subsp. patens]	-	-
Pp1s125_81V6.4|PACid:18067460	7.13196	7.66512	9.00293	11.0034	140.26	202.97	9.58	2052.78	-	-	-	gi|168035913|ref|XP_001770453.1|/1.3411e-40/predicted protein [Physcomitrella patens subsp. patens]	-	-
Pp1s155_107V6.1|PACid:18050081	4.43563	3.91456	4.63691	6.6327	21.64	15.08	9.58	99.23	-	-	-	gi|168040723|ref|XP_001772843.1|/4.41022e-135/predicted protein [Physcomitrella patens subsp. patens]	-	AT3G53970.1	PF11566,PF08577	PTHR13266	KOG4761		K06700	proteasome inhibitor-related
Pp1s287_53V6.1|PACid:18046473	4.38128	4.09001	5.48091	7.49937	20.84	17.03	9.58	180.94	-	-	-	gi|168057657|ref|XP_001780830.1|/3.63509e-156/predicted protein [Physcomitrella patens subsp. patens]	-	-
Pp1s382_4V6.1|PACid:18047726	4.24565	4.1102	5.08066	6.91217	18.97	17.27	9.58	120.44	-	-	-	gi|168063912|ref|XP_001783911.1|/1.23975e-105/predicted protein [Physcomitrella patens subsp. patens]	-	AT5G56120.1
Pp1s244_57V6.2|PACid:18041898	2.73985	2.65992	3.70708	5.86394	6.68	6.32	9.58	58.24	-	-	-	gi|168052670|ref|XP_001778763.1|/8.31532e-81/predicted protein [Physcomitrella patens subsp. patens]	-	-
Pp1s3_491V6.1|PACid:18062699	2.61824	2.76765	3.99277	5.86394	6.14	6.81	9.58	58.24	-	-	-	gi|168025966|ref|XP_001765504.1|/3.67789e-89/predicted protein [Physcomitrella patens subsp. patens]	-	AT1G68520.1	PF00643,PF06203					B-box type zinc finger protein with CCT domain
Pp1s158_86V6.1|PACid:18042080	2.22651	1.48543	3.18269	5.28577	4.68	2.8	9.58	39.01	-	-	-	gi|168041238|ref|XP_001773099.1|/0/predicted protein [Physcomitrella patens subsp. patens]	-	-
Pp1s87_54V6.2|PACid:18054371	2.04963	1.48543	3.06005	5.16591	4.14	2.8	9.58	35.9	-	-	-	gi|168028445|ref|XP_001766738.1|/4.52689e-134/predicted protein [Physcomitrella patens subsp. patens]	-	AT1G70480.2	PF02713					Domain of unknown function (DUF220)
Pp1s96_20V6.1|PACid:18068590	1.68257	-1.47393	4.16269	6.96532	3.21	0.36	9.58	124.96	-	-	-	gi|168030298|ref|XP_001767660.1|/1.47801e-170/predicted protein [Physcomitrella patens subsp. patens]	EXO	AT4G08950.1	PF04674					Phosphate-responschloronemae 1 family protein
Pp1s109_249V6.2|PACid:18051364	1.49057	1.28096	4.57046	6.42055	2.81	2.43	9.58	85.66	-	-	-	gi|168033081|ref|XP_001769045.1|/0/predicted protein [Physcomitrella patens subsp. patens]	-	-	PF08450	PTHR10907	KOG4499
Pp1s104_110V6.1|PACid:18044066	1.49057	0.545968	1.99277	4.95884	2.81	1.46	9.58	31.1	-	-	-	gi|168032312|ref|XP_001768663.1|/0/predicted protein [Physcomitrella patens subsp. patens]	-	AT1G65320.1	PF00571	PTHR13780				Cystathionine beta-synthase (CBS) family protein
Pp1s29_76V6.1|PACid:18066098	1.09761	-0.713119	3.5472	5.41583	2.14	0.61	9.58	42.69	-	-	-	gi|168010187|ref|XP_001757786.1|/0/predicted protein [Physcomitrella patens subsp. patens]	BPS1	AT1G01550.2		PTHR22936:SF1				Protein of unknown function (DUF793)
Pp1s33_117V6.1|PACid:18057027	0.0976108	0.422233	2.27798	6.34731	1.07	1.34	9.58	81.42	-	-	-	gi|168011897|ref|XP_001758639.1|/3.76218e-94/predicted protein [Physcomitrella patens subsp. patens]	PR1	AT2G14610.1	PF00188	PTHR10334				pathogenesis-related gene 1
Pp1s38_383V6.1|PACid:18057924	-1.88897	-1.47393	5.56285	7.4348	0.27	0.36	9.58	173.02	-	-	-	gi|168014380|ref|XP_001759730.1|/0/predicted protein [Physcomitrella patens subsp. patens]	-	AT2G16630.1						Pollen Ole e 1 allergen and extensin family protein
Pp1s202_41V6.1|PACid:18073653	-3.32193	-3.32193	3.78764	5.40633	-	-	9.58	42.41	-	-	-	gi|168047518|ref|XP_001776217.1|/1.17211e-81/predicted protein [Physcomitrella patens subsp. patens]	IQD31	AT1G74690.1	PF00612					IQ-domain 31
Pp1s1_232V6.1|PACid:18069566	-3.32193	-3.32193	-1.4344	5.43496	-	-	9.58	43.26	-	-	-	gi|167997563|ref|XP_001751488.1|/0/predicted protein [Physcomitrella patens subsp. patens]	-	AT3G53950.1	PF07250,PF09118					glyoxal oxidase-related protein
Pp1s161_107V6.1|PACid:18053304	-3.32193	-3.32193	-1	5.98482	-	-	9.58	63.33	-	-	-	gi|168041747|ref|XP_001773352.1|/1.02318e-83/predicted protein [Physcomitrella patens subsp. patens]	-	AT1G52910.1	PF06749					Protein of unknown function (DUF1218)
Pp1s204_70V6.1|PACid:18060779	-3.32193	-3.32193	1	5.66931	-	-	9.58	50.89	-	-	-	gi|168047810|ref|XP_001776362.1|/2.71383e-125/predicted protein [Physcomitrella patens subsp. patens]	PG2	AT1G70370.2	PF03181					polygalacturonase 2
Pp1s4_121V6.1|PACid:18046752	-3.32193	-3.32193	-1	4.93216	-	-	9.58	30.53	-	-	-	gi|167999584|ref|XP_001752497.1|/0/predicted protein [Physcomitrella patens subsp. patens]	-	-
Pp1s52_127V6.1|PACid:18074443	-3.32193	-3.32193	1	5.93239	-	-	9.58	61.07	-	-	-	gi|168019090|ref|XP_001762078.1|/9.23462e-99/predicted protein [Physcomitrella patens subsp. patens]	-	AT1G15190.1	PF02469					Fasciclin-like arabinogalactan family protein
Pp1s82_88V6.1|PACid:18057795	-3.32193	-2.05889	-0.200913	6.4348	-	0.24	9.58	86.51	-	-	-	gi|168027354|ref|XP_001766195.1|/1.26047e-73/predicted protein [Physcomitrella patens subsp. patens]	-	AT5G54370.1	PF06830					Late embryogenesis abundant (LEA) protein-related
Pp1s44_117V6.1|PACid:18044249	8.45607	6.93758	9.90486	12.5022	351.18	122.58	9.58	5801.27	-	-	-	gi|168016260|ref|XP_001760667.1|/1.37237e-95/predicted protein [Physcomitrella patens subsp. patens]	-	-
Pp1s44_116V6.1|PACid:18044109	7.06727	5.46009	9.95726	11.5478	134.11	44.02	9.58	2993.93	-	-	-	gi|168016260|ref|XP_001760667.1|/1.52761e-95/predicted protein [Physcomitrella patens subsp. patens]	-	-
Pp1s19_217V6.1|PACid:18063453	4.8505	5.12019	5.8387	7.61618	28.85	34.78	9.58	196.2	-	-	-	gi|168006033|ref|XP_001755714.1|/1.36224e-57/predicted protein [Physcomitrella patens subsp. patens]	LBD37	AT5G67420.1	PF03195					LOB domain-containing protein 37
Pp1s92_105V6.1|PACid:18073349	4.80993	4.09001	4.84499	6.75862	28.05	17.03	9.58	108.28	-	-	-	gi|168029740|ref|XP_001767383.1|/0/predicted protein [Physcomitrella patens subsp. patens]	-	AT2G26770.2						plectin-related
Pp1s38_21V6.1|PACid:18057908	4.76129	3.40327	4.75489	6.5953	27.12	10.58	9.58	96.69	-	-	-	gi|168013989|ref|XP_001759542.1|/1.56923e-101/predicted protein [Physcomitrella patens subsp. patens]	-	AT5G46780.1	PF05678					VQ motif-containing protein
Pp1s15_300V6.1|PACid:18050574	4.38128	4.78031	4.98185	7.91043	20.84	27.48	9.58	240.59	-	-	-	gi|168056608|ref|XP_001780311.1|/2.62953e-107/predicted protein [Physcomitrella patens subsp. patens]	-	AT1G28070.1	PF00397
Pp1s27_240V6.1|PACid:18070750	4.33414	2.71589	4.4522	7.02292	20.17	6.57	9.58	130.05	-	-	-	gi|168009441|ref|XP_001757414.1|/0/predicted protein [Physcomitrella patens subsp. patens]	-	AT5G45030.1						Trypsin family protein
Pp1s150_107V6.1|PACid:18057488	4.22497	2.63227	4.09085	6.52168	18.7	6.2	9.58	91.88	-	-	-	gi|168039914|ref|XP_001772441.1|/1.53269e-69/predicted protein [Physcomitrella patens subsp. patens]	-	-
Pp1s23_229V6.2|PACid:18065568	3.66562	1.13093	3.26003	5.38681	12.69	2.19	9.58	41.84	-	-	-	gi|168007773|ref|XP_001756582.1|/0/predicted protein [Physcomitrella patens subsp. patens]	-	AT2G45260.1		PTHR18937	KOG0811			Plant protein of unknown function (DUF641)
Pp1s98_175V6.1|PACid:18070571	3.66562	3.35332	4.26903	7.22178	12.69	10.22	9.58	149.27	-	-	-	gi|168030846|ref|XP_001767933.1|/0/predicted protein [Physcomitrella patens subsp. patens]	-	AT2G33510.1	PF00397
Pp1s148_90V6.1|PACid:18043657	3.65076	2.31904	3.5008	5.3572	12.56	4.99	9.58	40.99	-	-	-	gi|168039540|ref|XP_001772255.1|/0/predicted protein [Physcomitrella patens subsp. patens]	-	-
Pp1s40_84V6.1|PACid:18070032	3.65076	0.765535	3.1635	6.23802	12.56	1.7	9.58	75.48	-	-	-	gi|168015024|ref|XP_001760051.1|/4.23955e-36/predicted protein [Physcomitrella patens subsp. patens]	-	-
Pp1s68_125V6.1|PACid:18072957	3.26604	-0.0439433	3.73444	5.86394	9.62	0.97	9.58	58.24	-	-	-	gi|225425940|ref|XP_002273214.1|/2.70823e-78/PREDICTED: hypothetical protein [Vitis vinifera]	-	AT1G14590.1	PF03407	PTHR10483				Nucleotide-diphospho-sugar transferase family protein
Pp1s473_2V6.1|PACid:18068470	2.7115	2.91456	3.12267	4.89142	6.55	7.54	9.58	29.68	-	-	-	gi|168067093|ref|XP_001785460.1|/1.37893e-159/predicted protein [Physcomitrella patens subsp. patens]	-	-
Pp1s250_5V6.1|PACid:18053001	2.61824	1.04963	2.66448	4.89142	6.14	2.07	9.58	29.68	-	-	-	gi|168053262|ref|XP_001779056.1|/0/predicted protein [Physcomitrella patens subsp. patens]	-	AT5G07980.1						dentin sialophosphoprotein-related
Pp1s104_14V6.2|PACid:18043948	2.30451	2.76765	3.4019	6.14323	4.94	6.81	9.58	70.68	-	-	-	gi|168032254|ref|XP_001768634.1|/1.04137e-65/predicted protein [Physcomitrella patens subsp. patens]	-	AT3G09085.1	PF06127					Protein of unknown function (DUF962)
Pp1s269_50V6.1|PACid:18036860	2.22651	1.20789	2.57773	4.93216	4.68	2.31	9.58	30.53	-	-	-	gi|168055943|ref|XP_001779982.1|/0/predicted protein [Physcomitrella patens subsp. patens]	-	-
Pp1s328_46V6.1|PACid:18066325	2.18269	2.60407	3.3147	5.60377	4.54	6.08	9.58	48.63	-	-	-	gi|168060769|ref|XP_001782366.1|/0/predicted protein [Physcomitrella patens subsp. patens]	CCD1	AT3G63520.1	PF03055	PTHR10543	KOG1285			carotenoid cleavage dioxygenase 1
Pp1s192_84V6.2|PACid:18063004	1.95233	0.286881	2.63691	5.07211	3.87	1.22	9.58	33.64	-	-	-	gi|168046114|ref|XP_001775520.1|/2.40797e-161/predicted protein [Physcomitrella patens subsp. patens]	-	AT4G33180.1	PF00561	PTHR10992	KOG1454			alpha/beta-Hydrolases superfamily protein
Pp1s203_37V6.1|PACid:18051020	0.678072	-3.32193	0.799087	5.38681	1.6	-	9.58	41.84	-	-	-	gi|168047599|ref|XP_001776257.1|/5.08915e-73/predicted protein [Physcomitrella patens subsp. patens]	-	-
Pp1s215_2V6.1|PACid:18054947	0.555816	-2.05889	1.07724	5.14323	1.47	0.24	9.58	35.34	-	-	-	gi|168049227|ref|XP_001777065.1|/4.67365e-95/predicted protein [Physcomitrella patens subsp. patens]	-	AT3G19690.1	PF00188	PTHR10334				CAP (Cysteine-rich secretory proteins, Antigen 5, and Pathogenesis-related 1 protein) superfamily protein
Pp1s58_210V6.1|PACid:18052327	0.422233	-3.32193	1.1635	5.84273	1.34	-	9.58	57.39	-	-	-	gi|168020876|ref|XP_001762968.1|/3.56448e-150/predicted protein [Physcomitrella patens subsp. patens]	-	-
Pp1s123_165V6.1|PACid:18049648	-0.0892673	1.13093	5.2075	10.1392	0.94	2.19	9.58	1127.74	-	-	-	gi|168035613|ref|XP_001770304.1|/2.07067e-54/predicted protein [Physcomitrella patens subsp. patens]	-	-
Pp1s209_54V6.1|PACid:18074266	-0.577767	-1.47393	5.16792	3.13093	0.67	0.36	9.58	8.76	-	-	-	gi|168048469|ref|XP_001776689.1|/1.75286e-64/predicted protein [Physcomitrella patens subsp. patens]	-	-
Pp1s69_7V6.1|PACid:18049540	-0.915936	-3.32193	4.23113	1.76129	0.53	-	9.58	3.39	-	-	-	gi|168024029|ref|XP_001764539.1|/5.05849e-55/predicted protein [Physcomitrella patens subsp. patens]	-	-
Pp1s378_21V6.1|PACid:18057564	-1.88897	-0.454032	1.79909	6.74349	0.27	0.73	9.58	107.15	-	-	-	gi|168063742|ref|XP_001783828.1|/0/predicted protein [Physcomitrella patens subsp. patens]	-	AT5G15710.1	PF00646					Galactose oxidase/kelch repeat superfamily protein
Pp1s64_223V6.1|PACid:18044553	7.43229	2.60407	6.28318	9.24821	172.72	6.08	9.58	608.12	-	-	-	gi|8272394|dbj|BAA96449.1|/1.26485e-09/metallothionein-like protein [Pyrus pyrifolia]	-	-
Pp1s287_5V6.5|PACid:18046437	6.08725	6.75475	7.01547	9.27675	67.99	107.99	9.58	620.27	-	-	-	gi|168057591|ref|XP_001780797.1|/3.57265e-79/predicted protein [Physcomitrella patens subsp. patens]	-	-
Pp1s242_50V6.1|PACid:18062098	5.65048	6.21529	6.3875	8.18582	50.23	74.3	9.58	291.19	-	-	-	gi|168052390|ref|XP_001778633.1|/2.084e-115/predicted protein [Physcomitrella patens subsp. patens]	-	AT1G18720.1	PF06127		KOG3292			Protein of unknown function (DUF962)
Pp1s30_366V6.1|PACid:18038650	4.85748	1.20789	4.08066	7.49705	28.99	2.31	9.58	180.65	-	-	-	gi|168010562|ref|XP_001757973.1|/8.869e-79/predicted protein [Physcomitrella patens subsp. patens]	-	-
Pp1s411_2V6.1|PACid:18066845	1.852	2.54597	2.87578	5.03518	3.61	5.84	9.58	32.79	-	-	-	gi|168065267|ref|XP_001784575.1|/0/predicted protein [Physcomitrella patens subsp. patens]	-	AT5G08450.1	PF08642		KOG4843
Pp1s199_68V6.3|PACid:18051242	1.41684	1.95977	3.2032	4.83542	2.67	3.89	9.58	28.55	-	-	-	gi|168047035|ref|XP_001775977.1|/0/predicted protein [Physcomitrella patens subsp. patens]	-	AT3G07530.1	PF10996	PTHR11203			K13146
Pp1s9_162V6.1|PACid:18047849	-0.915936	0.286881	1.79909	5.18864	0.53	1.22	9.58	36.47	-	-	-	gi|168001639|ref|XP_001753522.1|/6.31864e-105/predicted protein [Physcomitrella patens subsp. patens]	-	AT3G52100.1	PF00628	PTHR13286				RING/FYVE/PHD-type zinc finger family protein
Pp1s52_249V6.1|PACid:18074355	-3.32193	-1.02915	6.88643	8.90448	-	0.49	9.58	479.2	-	-	-	gi|168019170|ref|XP_001762118.1|/0/predicted protein [Physcomitrella patens subsp. patens]	-	AT3G53950.1	PF07250,PF09118					glyoxal oxidase-related protein
Pp1s72_283V6.1|PACid:18040636	-3.32193	-1.47393	4.38543	8.20114	-	0.36	9.58	294.3	-	-	-	gi|168025024|ref|XP_001765035.1|/4.47425e-14/predicted protein [Physcomitrella patens subsp. patens]	-	-
Pp1s206_2V6.1|PACid:18063976	-3.32193	-0.454032	2.87578	9.63325	-	0.73	9.58	794.14	-	-	-	gi|168048024|ref|XP_001776468.1|/2.79765e-52/predicted protein [Physcomitrella patens subsp. patens]	-	-
Pp1s44_345V6.1|PACid:18044093	-3.32193	-1.02915	0.903038	5.80684	-	0.49	9.58	55.98	-	-	-	gi|300148433|gb|EFJ15093.1|/6.65562e-67/hypothetical protein SELMODRAFT_119154 [Selaginella moellendorffii]	-	AT5G54370.1	PF06830					Late embryogenesis abundant (LEA) protein-related
Pp1s27_129V6.1|PACid:18070786	3.63459	5.07425	5.34199	8.33221	12.42	33.69	9.58	322.29	-	-	-	gi|168009373|ref|XP_001757380.1|/2.37899e-178/predicted protein [Physcomitrella patens subsp. patens]	-	-
Pp1s43_27V6.1|PACid:18070414	3.47119	4.55275	4.76129	6.79207	11.09	23.47	9.58	110.82	-	-	-	gi|168016055|ref|XP_001760565.1|/1.89449e-158/predicted protein [Physcomitrella patens subsp. patens]	-	AT1G72820.1	PF00153	PTHR11896	KOG0765			Mitochondrial substrate carrier family protein
Pp1s236_6V6.1|PACid:18068946	2.73985	3.79286	4.57046	6.62454	6.68	13.86	9.58	98.67	-	-	-	gi|168051710|ref|XP_001778296.1|/1.93786e-44/predicted protein [Physcomitrella patens subsp. patens]	-	-
Pp1s234_97V6.4|PACid:18070262	2.488	4.46793	4.4363	8.12288	5.61	22.13	9.58	278.76	-	-	-	gi|168051508|ref|XP_001778196.1|/1.24284e-81/predicted protein [Physcomitrella patens subsp. patens]	-	-
Pp1s43_236V6.1|PACid:18070375	1.73985	2.84197	3.43563	5.38681	3.34	7.17	9.58	41.84	-	-	-	gi|168016169|ref|XP_001760622.1|/5.94415e-109/predicted protein [Physcomitrella patens subsp. patens]	MC4	AT1G79340.1	PF00656					metacaspase 4
Pp1s289_60V6.1|PACid:18040963	-0.321928	1.3505	2.66448	5.65306	0.8	2.55	9.58	50.32	-	-	-	gi|168057807|ref|XP_001780904.1|/4.22583e-44/predicted protein [Physcomitrella patens subsp. patens]	-	-
Pp1s154_58V6.1|PACid:18067019	-3.32193	-0.0439433	4.78764	8.76798	-	0.97	9.58	435.94	-	-	-	-	-	-
Pp1s469_14V6.1|PACid:18055048	-3.32193	0.765535	5.63691	8.59843	-	1.7	9.58	387.6	-	-	-	gi|168067009|ref|XP_001785420.1|/7.01286e-16/predicted protein [Physcomitrella patens subsp. patens]	-	-
Pp1s112_51V6.1|PACid:18064896	-3.32193	-0.713119	3.56316	5.36737	-	0.61	9.58	41.28	-	-	-	gi|168033396|ref|XP_001769201.1|/6.78016e-10/predicted protein [Physcomitrella patens subsp. patens]	-	-
Pp1s18_77V6.2|PACid:18040548	3.60407	4.64674	4.81967	6.45812	12.16	25.05	9.58	87.92	-	-	-	gi|168005766|ref|XP_001755581.1|/0/predicted protein [Physcomitrella patens subsp. patens]	-	AT4G36850.1	PF04193		KOG2913			PQ-loop repeat family protein / transmembrane family protein
Pp1s126_8V6.1|PACid:18061166	1.79494	3.10936	3.14241	5.02281	3.47	8.63	9.58	32.51	-	-	-	gi|168035924|ref|XP_001770458.1|/0/predicted protein [Physcomitrella patens subsp. patens]	-	AT5G15710.1	PF00646					Galactose oxidase/kelch repeat superfamily protein
Pp1s84_134V6.5|PACid:18054423	1.68257	3.54473	4.24108	6.38198	3.21	11.67	9.58	83.4	-	-	-	gi|168027756|ref|XP_001766395.1|/1.48348e-115/predicted protein [Physcomitrella patens subsp. patens]	BBD1	AT1G75380.2	PF02577					bifunctional nuclease in basal defense response 1
Pp1s395_10V6.1|PACid:18066194	1.34483	3.97177	5.53605	7.77919	2.54	15.69	9.58	219.67	-	-	-	gi|168064493|ref|XP_001784196.1|/1.04293e-175/predicted protein [Physcomitrella patens subsp. patens]	-	AT1G78020.1	PF04570					Protein of unknown function (DUF581)
Pp1s84_144V6.1|PACid:18054490	-0.0892673	2.81762	3.45286	6.67723	0.94	7.05	9.58	102.34	-	-	-	gi|168027906|ref|XP_001766470.1|/7.70032e-141/predicted protein [Physcomitrella patens subsp. patens]	-	AT1G56080.1
Pp1s139_117V6.1|PACid:18036698	-3.32193	1.20789	6.86654	8.47432	-	2.31	9.58	355.65	-	-	-	-	-	-
Pp1s31_134V6.1|PACid:18071496	-3.32193	0.963474	4.65821	6.832	-	1.95	9.58	113.93	-	-	-	gi|168011039|ref|XP_001758211.1|/2.623e-34/predicted protein [Physcomitrella patens subsp. patens]	-	AT2G20515.1
Pp1s42_3V6.1|PACid:18047457	-3.32193	-2.05889	3.6792	0.9855	-	0.24	9.58	1.98	-	-	-	gi|168068644|ref|XP_001786154.1|/4.66642e-11/predicted protein [Physcomitrella patens subsp. patens]	-	-
Pp1s60_68V6.1|PACid:18049136	-3.32193	1.81967	3.1635	6.27015	-	3.53	9.58	77.18	-	-	-	gi|168021460|ref|XP_001763259.1|/8.02643e-86/predicted protein [Physcomitrella patens subsp. patens]	HVA22F	AT2G42820.1	PF03134	PTHR12300				HVA22-like protein F
Pp1s33_372V6.1|PACid:18057103	-0.915936	3.91456	3.12267	8.16325	0.53	15.08	9.58	286.67	-	-	-	gi|168012041|ref|XP_001758711.1|/5.36344e-57/predicted protein [Physcomitrella patens subsp. patens]	-	-
Pp1s185_66V6.1|PACid:18046878	-1.32193	2.91456	3.10098	5.27538	0.4	7.54	9.58	38.73	-	-	-	gi|157678123|gb|ABV60447.1|/0/4-coumarate:coenzyme A ligase 1 [Physcomitrella patens subsp. patens]	4CL3	AT1G65060.1	PF00501	PTHR11968	KOG1176	6.2.1.12	K01904	4-coumarate:CoA ligase 3
Pp1s1_595V6.1|PACid:18069795	-3.32193	4.04789	3.45286	8.60474	-	16.54	9.58	389.3	-	-	-	gi|167997767|ref|XP_001751590.1|/5.22295e-88/predicted protein [Physcomitrella patens subsp. patens]	-	AT2G25770.1	PF10604					Polyketide cyclase/dehydrase and lipid transport superfamily protein
Pp1s154_58V6.2|PACid:18067020	-3.32193	3.48414	7.53706	9.7539	-	11.19	9.58	863.41	-	-	-	-	-	-
Pp1s159_85V6.4|PACid:18049760	6.45335	6.56392	5.38543	8.53827	87.63	94.61	9.58	371.77	-	-	-	gi|168041429|ref|XP_001773194.1|/2.70216e-113/predicted protein [Physcomitrella patens subsp. patens]	-	AT1G17100.1	PF04832	PTHR11220				SOUL heme-binding family protein
Pp1s204_35V6.1|PACid:18060856	5.80658	5.61147	5.3505	8.54373	55.97	48.89	9.58	373.18	-	-	-	gi|168047790|ref|XP_001776352.1|/1.67192e-45/predicted protein [Physcomitrella patens subsp. patens]	-	-
Pp1s34_215V6.1|PACid:18072409	4.34341	4.53045	4.26903	6.34234	20.3	23.11	9.58	81.14	-	-	-	gi|168012418|ref|XP_001758899.1|/0/predicted protein [Physcomitrella patens subsp. patens]	-	AT1G14570.2		PTHR23322	KOG1364			UBX domain-containing protein
Pp1s5_151V6.1|PACid:18056399	4.17233	4.0268	2.51601	7.11988	18.03	16.3	9.58	139.09	-	-	-	gi|167999789|ref|XP_001752599.1|/0/predicted protein [Physcomitrella patens subsp. patens]	-	AT2G44130.1	PF00646,PF01344,PF07646	PTHR23230				Galactose oxidase/kelch repeat superfamily protein
Pp1s439_15V6.2|PACid:18063096	3.75382	3.30012	3.08066	5.93239	13.49	9.85	9.58	61.07	-	-	-	gi|168060621|ref|XP_001782293.1|/0/predicted protein [Physcomitrella patens subsp. patens]	-	AT5G55960.1		PTHR21716	KOG2365
Pp1s43_51V6.1|PACid:18070369	3.07382	2.6893	-3.32193	5.13175	8.42	6.45	9.58	35.06	-	-	-	gi|168016071|ref|XP_001760573.1|/0/predicted protein [Physcomitrella patens subsp. patens]	-	-	PF07470
Pp1s100_116V6.1|PACid:18055868	2.26604	2.65992	0.575312	5.3067	4.81	6.32	9.58	39.58	-	-	-	gi|168031224|ref|XP_001768121.1|/0/predicted protein [Physcomitrella patens subsp. patens]	EDR2	AT4G19040.3	PF07059					ENHANCED DISEASE RESISTANCE 2
Pp1s17_201V6.1|PACid:18058710	0.799087	2.38681	-0.200913	5.40633	1.74	5.23	9.58	42.41	-	-	-	gi|168005191|ref|XP_001755294.1|/6.64941e-110/predicted protein [Physcomitrella patens subsp. patens]	WR3	AT5G50200.3						nitrate transmembrane transporters
Pp1s192_59V6.2|PACid:18062941	5.86394	5.99932	5.48091	7.87609	58.24	63.97	9.58	234.93	-	-	-	gi|168046102|ref|XP_001775514.1|/8.14147e-137/predicted protein [Physcomitrella patens subsp. patens]	BBD1	AT1G75380.2	PF02577					bifunctional nuclease in basal defense response 1
Pp1s182_93V6.1|PACid:18052172	5.69572	5.15987	2.94673	8.30282	51.83	35.75	9.58	315.79	-	-	-	gi|168044768|ref|XP_001774852.1|/6.5662e-75/predicted protein [Physcomitrella patens subsp. patens]	-	AT5G48480.1	PF00903					Lactoylglutathione lyase / glyoxalase I family protein
Pp1s28_254V6.1|PACid:18048916	5.58376	5.31361	5.43596	7.5953	47.96	39.77	9.58	193.38	-	-	-	gi|168009652|ref|XP_001757519.1|/0/predicted protein [Physcomitrella patens subsp. patens]	HSPRO2	AT2G40000.1	PF07231,PF07014					ortholog of sugar beet HS1 PRO-1 2
Pp1s403_5V6.4|PACid:18039791	5.45319	5.10518	3.62293	7.42299	43.81	34.42	9.58	171.61	-	-	-	gi|168064861|ref|XP_001784376.1|/4.65089e-18/predicted protein [Physcomitrella patens subsp. patens]	-	-
Pp1s473_1V6.1|PACid:18068467	5.17792	4.93168	2.08066	6.93558	36.2	30.52	9.58	122.41	-	-	-	gi|168067091|ref|XP_001785459.1|/0/predicted protein [Physcomitrella patens subsp. patens]	-	-
Pp1s359_7V6.3|PACid:18049991	4.39985	4.92029	4.72792	7.12577	21.11	30.28	9.58	139.66	-	-	-	gi|168062688|ref|XP_001783310.1|/2.4988e-122/predicted protein [Physcomitrella patens subsp. patens]	-	-
Pp1s323_51V6.5|PACid:18054855	4.37156	6.38024	2.45154	8.0798	20.7	83.3	9.58	270.56	-	-	-	gi|168060374|ref|XP_001782171.1|/1.76058e-83/predicted protein [Physcomitrella patens subsp. patens]	-	AT1G15380.1	PF00903	PTHR10374	KOG2944			Lactoylglutathione lyase / glyoxalase I family protein
Pp1s382_2V6.1|PACid:18047736	4.27575	4.98823	4.0045	6.70099	19.37	31.74	9.58	104.04	-	-	-	gi|168063910|ref|XP_001783910.1|/8.63172e-102/predicted protein [Physcomitrella patens subsp. patens]	-	-
Pp1s201_31V6.1|PACid:18047171	4.19377	5.0045	1.74846	7.04155	18.3	32.1	9.58	131.74	-	-	-	gi|168047373|ref|XP_001776145.1|/3.52613e-106/predicted protein [Physcomitrella patens subsp. patens]	-	-	PF10262	PTHR15124
Pp1s66_3V6.1|PACid:18038379	4.01436	3.75489	3.06005	5.69321	16.16	13.5	9.58	51.74	-	-	-	gi|168023284|ref|XP_001764168.1|/1.02253e-172/predicted protein [Physcomitrella patens subsp. patens]	-	AT5G47730.1	PF03765,PF00650	PTHR23324	KOG1471			Sec14p-like phosphatidylinositol transfer family protein
Pp1s166_11V6.1|PACid:18052547	3.94111	3.72901	2.54844	5.84975	15.36	13.26	9.58	57.67	-	-	-	gi|168042488|ref|XP_001773720.1|/0/predicted protein [Physcomitrella patens subsp. patens]	-	-
Pp1s23_314V6.1|PACid:18065640	3.91552	3.78031	3.29719	5.82858	15.09	13.74	9.58	56.83	-	-	-	gi|168007819|ref|XP_001756605.1|/3.78891e-70/predicted protein [Physcomitrella patens subsp. patens]	-	-
Pp1s163_80V6.1|PACid:18047098	3.89045	4.13011	3.82579	6.00405	14.83	17.51	9.58	64.18	-	-	-	gi|168042007|ref|XP_001773481.1|/2.71531e-141/predicted protein [Physcomitrella patens subsp. patens]	-	AT3G25545.1
Pp1s414_12V6.3|PACid:18064489	3.89045	4.53045	3.01614	7.19977	14.83	23.11	9.58	147.01	-	-	-	gi|168065381|ref|XP_001784631.1|/1.66644e-55/predicted protein [Physcomitrella patens subsp. patens]	-	-	PF00403	PTHR22814	KOG1603
Pp1s313_9V6.1|PACid:18071800	3.81044	3.33485	1	6.95873	14.03	10.09	9.58	124.39	-	-	-	gi|168013018|ref|XP_001759198.1|/2.46852e-66/predicted protein [Physcomitrella patens subsp. patens]	-	AT5G55980.1						serine-rich protein-related
Pp1s57_186V6.1|PACid:18063840	3.61941	3.9486	2.03914	6.08428	12.29	15.44	9.58	67.85	-	-	-	gi|168020731|ref|XP_001762896.1|/2.65387e-100/predicted protein [Physcomitrella patens subsp. patens]	-	AT5G02530.1	PF00076	PTHR19965	KOG0533		K12881	RNA-binding (RRM/RBD/RNP motifs) family protein
Pp1s314_53V6.1|PACid:18054719	3.50462	3.54473	3.53232	6.24888	11.35	11.67	9.58	76.05	-	-	-	gi|168059844|ref|XP_001781910.1|/9.44554e-178/predicted protein [Physcomitrella patens subsp. patens]	-	AT2G35640.1			KOG4282			Homeodomain-like superfamily protein
Pp1s70_161V6.4|PACid:18060661	3.38128	3.33485	1.852	4.97177	10.42	10.09	9.58	31.38	-	-	-	gi|168024368|ref|XP_001764708.1|/1.64625e-112/predicted protein [Physcomitrella patens subsp. patens]	-	AT1G26300.1	PF03909					BSD domain-containing protein
Pp1s523_3V6.1|PACid:18037540	3.32481	3.64731	3.59335	5.91217	10.02	12.53	9.58	60.22	-	-	-	gi|168067839|ref|XP_001785812.1|/0/predicted protein [Physcomitrella patens subsp. patens]	-	AT3G14180.1			KOG4282			sequence-specific DNA binding transcription factors
Pp1s364_59V6.1|PACid:18072381	3.26604	3.24641	3.01614	5.61206	9.62	9.49	9.58	48.91	-	-	-	gi|168062946|ref|XP_001783437.1|/2.30821e-77/predicted protein [Physcomitrella patens subsp. patens]	-	AT1G71865.1
Pp1s20_111V6.1|PACid:18057377	3.24489	3.13093	1.9486	7.31179	9.48	8.76	9.58	158.88	-	-	-	gi|168006372|ref|XP_001755883.1|/0/predicted protein [Physcomitrella patens subsp. patens]	-	AT5G15710.1	PF00646,PF07646,PF01344					Galactose oxidase/kelch repeat superfamily protein
Pp1s271_34V6.1|PACid:18060885	3.09592	3.18903	2.57773	4.99774	8.55	9.12	9.58	31.95	-	-	-	gi|168056129|ref|XP_001780074.1|/0/predicted protein [Physcomitrella patens subsp. patens]	-	AT1G31310.1			KOG4282			hydroxyproline-rich glycoprotein family protein
Pp1s53_221V6.1|PACid:18046314	3.07382	2.74201	2.31615	4.90545	8.42	6.69	9.58	29.97	-	-	-	gi|168019447|ref|XP_001762256.1|/3.21069e-144/predicted protein [Physcomitrella patens subsp. patens]	-	AT4G32960.1
Pp1s88_36V6.2|PACid:18064167	3.04963	3.16993	-0.415038	5.31687	8.28	9	9.58	39.86	-	-	-	gi|168028658|ref|XP_001766844.1|/1.14499e-148/predicted protein [Physcomitrella patens subsp. patens]	UNE6	AT3G03340.1	PF03194	PTHR12375				LUC7 related protein
Pp1s101_192V6.1|PACid:18037123	2.87774	4.13011	3.65076	9.46628	7.35	17.51	9.58	707.35	-	-	-	gi|168031651|ref|XP_001768334.1|/1.34432e-96/predicted protein [Physcomitrella patens subsp. patens]	-	AT4G14620.1	PF04720					Protein of unknown function (DUF506)
Pp1s171_32V6.2|PACid:18056305	2.73985	2.89142	2.38405	5.48123	6.68	7.42	9.58	44.67	-	-	-	gi|168043203|ref|XP_001774075.1|/0/predicted protein [Physcomitrella patens subsp. patens]	-	AT4G31080.1	PF10058	PTHR22166	KOG2846			Protein of unknown function (DUF2296)
Pp1s302_48V6.2|PACid:18045841	2.68032	2.04614	1.9486	4.91886	6.41	4.13	9.58	30.25	-	-	-	gi|168058806|ref|XP_001781397.1|/1.62867e-164/predicted protein [Physcomitrella patens subsp. patens]	-	-
Pp1s389_17V6.1|PACid:18045432	2.65076	2.48285	-3.32193	5.65306	6.28	5.59	9.58	50.32	-	-	-	gi|168064251|ref|XP_001784077.1|/1.5784e-83/predicted protein [Physcomitrella patens subsp. patens]	-	AT3G02910.1	PF06094	PTHR12510	KOG4450			AIG2-like (avirulence induced gene) family protein
Pp1s77_5V6.1|PACid:18050263	2.488	2.13093	2.12102	5.03518	5.61	4.38	9.58	32.79	-	-	-	gi|168026129|ref|XP_001765585.1|/0/predicted protein [Physcomitrella patens subsp. patens]	-	AT1G22460.1	PF10250					O-fucosyltransferase family protein
Pp1s67_179V6.2|PACid:18050868	2.38128	3.52982	2.63691	6.16048	5.21	11.55	9.58	71.53	-	-	-	gi|168023681|ref|XP_001764366.1|/0/predicted protein [Physcomitrella patens subsp. patens]	-	-
Pp1s34_52V6.1|PACid:18072582	2.26604	2.20789	1.74846	5.18864	4.81	4.62	9.58	36.47	-	-	-	gi|168012084|ref|XP_001758732.1|/0/predicted protein [Physcomitrella patens subsp. patens]	-	AT3G46450.1	PF00650	PTHR23324	KOG1471			SEC14 cytosolic factor family protein / phosphoglyceride transfer family protein
Pp1s32_243V6.1|PACid:18042998	2.22651	2.24489	0.454176	4.97177	4.68	4.74	9.58	31.38	-	-	-	gi|168052205|ref|XP_001778541.1|/5.73337e-86/predicted protein [Physcomitrella patens subsp. patens]	GATA9	AT4G32890.1	PF00320	PTHR10071				GATA transcription factor 9
Pp1s55_201V6.2|PACid:18063173	1.95233	1.13093	-0.415038	4.90545	3.87	2.19	9.58	29.97	-	-	-	gi|168019923|ref|XP_001762493.1|/0/predicted protein [Physcomitrella patens subsp. patens]	-	AT5G08450.1	PF08642		KOG4843
Pp1s77_2V6.1|PACid:18050234	1.79494	3.10936	0.992768	5.85699	3.47	8.63	9.58	57.96	-	-	-	gi|168025989|ref|XP_001765515.1|/0/predicted protein [Physcomitrella patens subsp. patens]	-	-	PF01476		KOG2046
Pp1s31_40V6.1|PACid:18071502	1.34483	2.35332	1.51602	4.97177	2.54	5.11	9.58	31.38	-	-	-	gi|168010979|ref|XP_001758181.1|/0/predicted protein [Physcomitrella patens subsp. patens]	RGL2	AT3G03450.1	PF03514					RGA-like 2
Pp1s260_39V6.1|PACid:18042496	0.422233	1.81967	0.575312	5.9782	1.34	3.53	9.58	63.04	-	-	-	gi|168054250|ref|XP_001779545.1|/4.31356e-29/predicted protein [Physcomitrella patens subsp. patens]	-	-
Pp1s310_65V6.2|PACid:18041632	-3.32193	-2.05889	-3.32193	4.89142	-	0.24	9.58	29.68	-	-	-	gi|168059508|ref|XP_001781744.1|/2.96047e-97/predicted protein [Physcomitrella patens subsp. patens]	-	-
Pp1s24_243V6.1|PACid:18052410	4.79597	3.61824	2.72028	6.70099	27.78	12.28	9.58	104.04	-	-	-	gi|168008342|ref|XP_001756866.1|/2.33399e-170/predicted protein [Physcomitrella patens subsp. patens]	-	AT3G14830.2
Pp1s51_107V6.1|PACid:18051528	4.52231	3.86691	3.81352	6.32715	22.98	14.59	9.58	80.29	-	-	-	gi|168018749|ref|XP_001761908.1|/0/predicted protein [Physcomitrella patens subsp. patens]	-	AT4G17620.1	PF08652	PTHR12395	KOG1982			glycine-rich protein
Pp1s51_100V6.1|PACid:18051546	4.38128	3.60407	2.99277	6.56117	20.84	12.16	9.58	94.43	-	-	-	gi|168018741|ref|XP_001761904.1|/1.71763e-162/predicted protein [Physcomitrella patens subsp. patens]	-	AT1G45688.1
Pp1s38_293V6.1|PACid:18057993	3.61941	2.95977	3.01614	5.26491	12.29	7.78	9.58	38.45	-	-	-	gi|168014146|ref|XP_001759615.1|/0/Paf1 complex protein [Physcomitrella patens subsp. patens]	ELF7	AT1G79730.1	PF03985	PTHR23188	KOG2478			hydroxyproline-rich glycoprotein family protein
Pp1s42_257V6.1|PACid:18047471	3.36317	2.38681	1.99277	5.77742	10.29	5.23	9.58	54.85	-	-	-	gi|168015714|ref|XP_001760395.1|/0/predicted protein [Physcomitrella patens subsp. patens]	-	AT3G62860.1	PF12146,PF00561	PTHR11614	KOG1455			alpha/beta-Hydrolases superfamily protein
Pp1s407_18V6.1|PACid:18060736	3.22497	1.42223	0.695994	4.90545	9.35	2.68	9.58	29.97	-	-	-	-	-	-
Pp1s183_12V6.1|PACid:18073789	3.04963	2.09085	2.03914	5.40633	8.28	4.26	9.58	42.41	-	-	-	gi|168044857|ref|XP_001774896.1|/0/predicted protein [Physcomitrella patens subsp. patens]	-	AT5G42220.1	PF11976,PF00240	PTHR15204	KOG0005			Ubiquitin-like superfamily protein
Pp1s335_25V6.1|PACid:18050140	2.9782	2.04614	1.99277	5.44427	7.88	4.13	9.58	43.54	-	-	-	gi|168061256|ref|XP_001782606.1|/0/predicted protein [Physcomitrella patens subsp. patens]	-	AT1G78810.1
[truncated: 30 more rows]

## Sheet: k-mean cluster-5
GeneID	log2TPM(3d)	log2TPM(14d)	log2TPM(24d)	log2TPM(30d)	TPM(3d)	TPM(14d)	TPM(24d)	TPM(30d)	GO Component	GO Function	GO Process	Blast nr	gene symbol	ATH homolog	PFAM	Panther	KOG	KEGG ec	KEGG Orthology	description
[truncated: 1,021 more rows]

## Sheet: k-mean cluster-6
GeneID	log2TPM (3d)	log2TPM (14d)	log2TPM (24d)	log2TPM (30d)	TPM (3d)	TPM (14d)	TPM (24d)	TPM (30d)	GO Component	GO Function	GO Process	Blast nr	gene symbol	ATH homolog	PFAM	Panther	KOG	KEGG ec	KEGG Orthology	description
[truncated: 1,940 more rows]
